# Supplementary material for: Single-cell transcriptomics identifies potential cells of origin of MYC rhabdoid tumors
Source: Nat Commun. 2022 Mar 22;13:1544. doi: 10.1038/s41467-022-29152-4 (PMC8941154; doi:10.1038/s41467-022-29152-4)
Supplement: Supplementary file 3 — Source Data file [file 41467_2022_29152_MOESM3_ESM.xlsx]

## Sheet: Info
Souce Data. Data used to generate figure panels
Source Data_S1-Fig2
Source Data_S2-Fig3
Source Data_S3-Fig4
Source Data_S4-Fig5
Source Data_S5-Fig6
Source Data_S6-Fig7
Source Data_S7-Suppl Fig 3
Source Data_S8-Suppl Fig 4
Source Data_S9-Suppl Fig 5
Source Data_S10-Suppl Fig 6
Source Data_S11-Suppl Fig 7
Source Data_S12-Suppl Fig 8
Source Data_S13-Suppl Fig 9
Source Data_S14-Suppl Fig 10
Source Data_S15-Suppl Fig 11

## Sheet: S1-Fig 2
2A	scroll down for other subpanels
	Rosini_867	Rosini_874	Soxertini_235	Soxini_125	Soxini_137	Soxini_171	Soxini_99	SoxiniD3_78	YODA_355	P159_01_SoxiniD3_97	P159_02_Soxini_288	P159_03_Yoda_407_eye	P159_04_Rosini_961	P159_05_Soxini_247	P159_06_Soxertini_183	P159_07_Soxini_264	P159_08_Soxini_203	P159_09_Yoda_407_Lip_2	P159_10_Rosini_867	P159_11_Rosini_822	P159_12_Yoda_401	P159_13_Soxertini_396	P159_14_Rosini_748	P159_15_Rosini_863	P159_16_Rosini_991	P176_01_Sox_394_brain	P176_02_YODA_444_brain	P176_03_Rosi_1070_brain	P176_04_YODA_445_spinal	P176_05_RosiD3_64_mouth	P176_06_RosiD3_63_maxilar	P176_07_RosiD3_63_brain	P176_08_YODA_446_brain	P176_09_Rosi_871_gland	P176_10_Rosi_1112_spinal	P176_11_Sox_391_shoulder	P176_12_Sox_391_brain	P176_13_RosiD3_74_brain	P176_14_Sox_456_brain	P176_15_RosiD3_128_brain	P176_16_RosiD3_147_brain	GSM1816332	GSM1816333	GSM1816334	GSM1816335	GSM1816336	GSM1816337	GSM1816338	GSM1816339
Kdm5d	0.909575	-1.31468	0.962007	-0.98627	-1.17136	-0.98842	1.32712	1.05947	-1.15841	0.842419	-0.77619	-0.40649	-1.06735	0.933255	-0.57533	-0.70542	0.46836	0.470752	-0.59886	-0.92866	1.68733	0.900572	-0.87724	-0.50631	1.04843	-0.85535	-0.92282	1.01513	1.51428	1.20387	-0.66395	-0.55614	1.28571	-0.69569	1.1987	-0.54682	-0.46227	2.10695	-0.72723	-0.65658	-0.78606	1.30084	-1.31577	1.25949	1.40558	-0.9882	-0.9203	-1.02184	1.19291
Ddx3y	0.832943	-1.13037	0.822619	-0.88368	-1.36277	-1.08646	1.2913	0.937339	-1.25246	0.774887	-1.30261	0.625475	-0.95149	0.864582	0.797813	-0.91204	0.65932	0.601506	0.911853	-1.38376	0.807981	0.571223	-1.12294	-0.36662	1.0325	-1.18243	-0.90556	1.02607	1.50254	1.02487	-0.7693	-0.87515	1.49923	-0.78248	1.03495	-0.75526	-0.8691	0.874881	-0.90829	1.10154	-0.79261	0.89085	-1.07963	0.650165	0.4634	-1.0341	-1.13209	-1.1509	1.0678
Bmp4	-0.55219	0.241532	1.51649	-0.22359	1.54806	0.121224	-1.3406	-0.27104	-1.34175	0.790969	0.856458	0.727402	-0.62072	-0.4548	-0.72286	1.36443	-1.39737	0.393598	-1.13408	0.503272	-0.99385	0.129694	-0.39382	-1.15354	0.859783	0.779735	1.47081	2.00151	-0.97894	-0.4441	-0.0489	-0.5472	-0.9477	-1.24345	0.716643	0.408885	1.11236	-0.96938	-0.86209	-0.96365	2.06279	-0.73502	-1.34534	1.07552	0.445495	0.999749	-1.42534	1.58324	-1.04605
Uty	0.778359	-1.12541	0.915427	-0.99403	-1.08156	-0.96904	1.13433	1.1103	-1.31189	0.699079	-0.97878	0.698224	-1.08658	0.732329	0.981429	-1.11463	0.542884	0.422972	0.924633	-1.26181	1.05165	0.63013	-1.25245	-0.72405	0.759009	-0.93393	-0.83985	1.29103	1.36746	0.880159	-0.82365	-0.9492	0.969828	-0.94531	0.955304	-0.71743	-0.75846	1.50222	-0.97939	1.33577	-0.83508	1.11847	-0.41248	0.307193	0.082626	-0.8223	-1.16797	-1.10289	1.44678
Hook1	-1.62007	-0.54639	1.61515	0.799809	-1.05957	-0.78183	0.390087	-0.68795	0.827768	-0.26705	-0.98314	0.721998	0.88929	-1.32778	0.376683	-1.12327	1.78929	0.822373	-0.07895	0.327965	0.98258	-0.81679	0.15774	-1.13464	-0.85747	-1.12865	-1.64167	0.494612	0.254353	0.991373	-0.36388	1.50929	-0.95044	1.84844	-1.33579	-0.34114	-0.99873	0.782091	0.632192	0.826351	1.00575	1.31138	-1.23383	1.00976	-0.51097	1.21853	-0.44437	1.61944	-0.58127
Usp9y	0.225194	0.330309	0.112126	0.908175	0.007011	-0.00061	0.225194	1.41116	-1.45569	0.175137	-0.43681	0.425289	-1.35919	0.578277	-0.02525	1.565	-0.29209	2.38696	-0.04753	-0.93599	-0.88893	0.718625	-2.0559	0.558994	0.895067	-2.48509	-1.23458	-0.7373	1.55253	1.18585	1.07729	0.016564	-0.67412	-0.81276	-0.48037	0.4783	-0.14965	-0.21624	-1.12974	0.598622	-0.01385	1.05801	-1.13366	0.909801	0.380708	-1.12908	-1.06772	-1.2056	1.20702
Hoxc6	0.73415	0.465567	-0.14138	0.76208	0.301705	0.685964	-2.23102	0.234907	-0.50287	0.248905	0.355494	-0.08977	-0.97847	1.85543	-1.17462	1.44327	-1.1374	-0.5759	-0.91645	0.249016	-1.14467	-0.19473	-0.88044	0.174942	0.896729	0.18166	0.595746	-0.20099	1.79039	-0.04961	-1.56066	-1.20444	0.989181	-0.37935	1.46441	1.42999	1.43664	-1.23104	-0.90378	-1.32192	0.523362	-1.17192	-1.11393	-0.75322	-1.03592	-1.06508	-1.16689	-1.23083	0.486367
Samd5	-1.14068	0.773019	-0.11259	0.073338	0.811654	-0.69	-1.53231	-0.79154	0.946354	0.767622	-0.94866	-0.91083	0.564704	1.64871	1.29083	-0.93689	-1.36835	-0.39792	-0.73251	0.730593	0.070068	-1.10949	0.04487	-0.66955	1.70887	-0.0491	1.97287	-0.18886	0.919197	0.400181	-1.14042	0.071991	1.7465	-1.6456	-0.63723	-1.32972	1.24122	1.04286	0.448166	-0.35855	-0.58279	-1.05115	-1.09529	1.36157	0.376004	1.23048	1.0385	1.24186	-1.2229
Tstd1	0.823151	-0.36338	-1.25803	-0.97963	-0.54727	0.499038	3.10301	-0.83009	0.700366	-1.12392	0.288319	0.785594	-1.15027	0.775202	0.083914	-0.55113	0.532816	-0.94061	0.708481	0.783078	0.45461	-0.50786	-0.44803	0.248083	0.24721	0.886819	1.10182	0.209084	-1.34148	-1.15876	-0.05655	-0.72972	-0.5003	2.14785	0.018365	-2.48035	0.98981	0.074765	-0.53455	-0.05426	0.094804	-1.12131	-1.12263	0.994836	0.636954	1.2638	-1.22008	1.2168	-1.35051
Ncan	-0.73399	-1.07271	0.629393	-0.73488	1.44369	-0.84819	-0.83692	-0.82975	1.28398	0.131188	-1.19616	-0.79194	1.03927	-0.94113	0.918867	-0.78754	-0.88484	-0.79715	1.51296	0.21854	0.679778	-1.08477	1.75209	-0.63879	0.366485	-1.16081	0.94096	1.3361	-0.596	-0.75149	-1.24749	1.61851	0.979307	-1.20657	1.06123	-0.70077	0.042077	1.21107	1.12133	0.502367	-0.94729	1.34006	-0.57699	-0.06018	-1.00357	-0.95673	2.61892	-1.15573	0.158845
B3gnt9	0.511971	0.472733	-0.67008	0.608969	-1.22016	1.28089	-1.1756	0.888603	-1.67568	1.34307	1.54951	0.166656	-1.02419	0.137527	-0.99206	0.900635	-0.85458	0.60277	-1.19209	-0.1932	-1.52468	0.829524	-1.00639	-0.33931	0.896463	1.32798	0.2246	-0.55063	2.09181	0.281161	1.42047	-0.96204	-0.35127	-0.48288	0.645964	1.05106	0.163359	-1.52069	-1.15005	-0.89056	0.380405	-0.79957	-1.61757	-1.03321	1.68836	-1.13376	-1.82346	-0.72041	-0.89485
Tubb2a	-0.9013	-0.31802	-0.15889	-0.85185	0.342162	0.376997	-1.14715	-1.24923	2.24466	-1.15122	-0.22059	-0.93737	1.74784	0.387747	0.004032	-0.59787	-1.66084	0.726467	0.741571	1.05787	0.214485	-0.78222	1.38179	-1.26909	0.17466	-0.25844	-0.26166	-1.06543	0.999449	0.723207	-1.07695	2.00555	-0.78931	-1.27969	0.18689	-0.65591	0.699961	1.17781	1.52251	0.335379	-0.41801	1.00118	1.39536	-0.36312	-1.24643	-1.0029	0.362088	-1.39401	1.11539
Eif2s3y	0.907959	-1.0418	0.886173	-1.13319	-1.20272	-1.04254	0.96687	1.19605	-1.14522	0.751834	-1.15921	0.747458	-1.30122	0.601059	0.772845	-1.0844	0.423942	0.770056	0.967468	-1.06831	0.918529	0.727008	-1.0389	-1.03468	0.779821	-0.76056	-1.0329	1.33606	1.3539	1.2351	-0.8362	-0.88897	1.0998	-0.64362	1.11077	-0.69804	-0.97424	1.06843	-0.81057	1.16905	-0.89288	-0.58041	0.583081	-0.655	-0.15348	-0.73846	0.1933	-0.51537	0.427977
Lgals3bp	0.262271	-0.20108	1.04608	-1.04895	0.910254	0.332352	-0.15727	0.313416	-1.67409	1.11433	0.749794	1.05448	-1.32423	1.21773	-0.77549	0.813809	-1.50389	-0.19008	-0.49788	0.67058	-1.03765	0.43213	-1.09617	-1.10905	0.526313	1.03679	1.59274	0.99376	0.520887	-0.80164	0.67459	-2.15704	0.380333	-0.76648	0.817174	0.267915	1.00745	-1.20971	-0.75822	-1.66421	1.23795	-0.60646	-1.61028	0.523895	1.853	0.211308	-1.20585	-0.40078	-1.42705
Car2	-1.80969	-1.4261	1.635	1.18488	-0.62675	0.620284	-1.03779	0.924055	-0.86571	1.16545	-0.81614	-0.67126	0.729751	-0.18522	-1.24484	-0.94947	0.040233	0.648668	-0.11229	-0.12873	1.72449	0.555834	-0.37589	-1.03295	0.705003	-1.01579	0.924995	-0.61259	0.432545	0.23999	-1.17771	1.44105	0.971938	0.530459	-0.66847	-1.48677	0.882551	-0.78786	-1.04424	1.05748	1.66158	0.997399	-0.528	1.05103	-0.48673	0.969297	-1.36056	1.27356	-1.04141
Hand2	0.699989	-0.25618	-0.74787	-0.46362	1.43808	-1.55782	-1.50682	0.498622	0.735305	-0.96174	-0.69863	-0.70548	-0.97301	1.06109	1.17976	-0.76926	-0.9075	-0.7007	1.1231	0.393358	0.806315	-0.83766	0.869136	-0.4041	1.12252	-1.05412	0.998697	1.15047	1.80431	-1.25181	-1.12394	-1.37054	0.607865	-1.5968	0.917137	-0.7205	0.704614	0.896573	1.08727	0.803233	-0.28936	-0.09294	1.05655	-1.8668	-1.66075	0.09553	0.335827	-1.64824	0.303214
Ccdc6	0.285288	0.573239	1.24681	0.417586	0.417586	0.942984	-1.84191	0.463322	-1.8889	0.993012	0.61802	1.09381	-0.16014	1.47985	-1.43614	0.13835	0.464973	-0.01481	-1.7709	0.551326	-0.7532	0.849142	-0.83036	-1.27055	0.020506	1.24469	0.956107	0.616617	-0.38342	-0.76913	0.33075	-1.51114	-0.04061	-0.55129	0.227127	0.977667	0.721335	-1.07497	-1.1188	-1.73064	1.51681	-1.34579	-0.67342	0.500285	0.029502	1.30454	-1.22628	1.74414	-1.05516
Enah	-0.82871	0.651156	-0.52617	-0.52617	-0.46623	-0.52617	-1.22098	-0.83425	2.30961	0.383779	-1.64155	0.060235	1.27402	-1.09614	0.117029	-0.69253	0.312117	0.835264	0.941928	0.445859	0.935675	-0.89216	1.64147	-0.86101	-0.96559	-0.96248	-0.88602	-0.99812	0.419252	1.80963	-0.82459	1.67169	-0.51323	0.032906	-0.39204	-1.54881	0.352846	1.0121	1.10728	1.15735	-0.26823	0.860092	1.21272	0.971899	1.08236	-0.08253	0.908845	0.316762	1.50893
Thsd7a	-0.41323	-0.19843	0.961414	-0.83896	0.483821	-1.22637	-0.19843	-1.16518	1.84568	-1.10254	-1.22524	-1.14246	1.16441	0.335789	0.411595	-0.97907	-0.82155	-0.87956	0.512897	1.03235	1.79841	-0.75019	0.970114	-0.96677	0.518704	-0.19806	0.31623	-0.68737	-0.23205	-1.03243	-1.27266	1.33275	0.944578	-0.87683	0.105871	-0.9043	1.32227	1.55418	1.02397	1.53039	-1.05371	0.398949	1.45477	-0.59152	0.383506	-1.14651	2.00371	-1.28245	1.51976
Irx3	-1.19234	0.682619	-0.33653	-0.65782	-1.09212	-0.08694	-1.59214	1.51503	1.28516	-0.22848	-0.67834	-0.52468	-1.05189	0.528201	1.24933	-1.41487	0.782023	0.795766	0.741741	-1.39323	0.090199	1.1773	-0.00957	-0.29504	-0.42789	-1.10837	-1.71142	-0.16107	0.267733	0.561876	0.8597	-1.02604	-0.60027	1.43756	-0.29917	0.85779	-1.51351	0.085594	1.38185	1.78943	1.31283	-0.25728	0.071078	-0.9666	0.919468	-1.30375	1.02159	-1.04645	-1.33746
Calb1	-1.2429	0.474663	0.58652	-0.38452	1.58474	-1.02841	-1.20137	-0.81756	0.145133	-0.32027	-1.63508	-0.71446	1.50661	1.4404	0.291537	-0.67507	-1.29904	-0.4474	-0.12938	0.656555	-0.46629	-0.81074	0.607982	-0.4517	1.5407	0.428008	1.57194	-0.88899	1.54894	-0.81247	1.01796	1.15872	0.943865	-1.00288	-1.5493	-0.98689	1.6835	0.160492	-0.15177	-0.72047	0.388696	-0.23599	-0.77941	1.05949	-0.26887	0.907454	-1.11327	1.73319	-1.09677
Acsl1	0.292414	0.72766	-1.0688	0.129144	-1.26895	0.617786	2.21361	-0.75874	-1.2603	-0.59249	1.02014	-0.61278	0.314679	-0.36923	-1.38125	0.167357	1.34652	1.47526	-0.37403	0.857583	-0.9059	0.769648	-0.77555	-1.34388	0.017622	1.28755	0.190685	-0.71005	-1.03572	1.74469	1.80245	0.552345	-0.72276	1.23717	0.334127	0.272245	-0.12504	-0.77449	-1.29841	-1.27211	-0.72018	1.88021	-0.72628	0.330317	0.888115	0.930991	-1.49581	1.32985	-1.63728
Myl9	-1.09469	0.445325	-0.88419	1.61683	-0.40029	-0.7661	-1.13606	-1.0109	1.96636	0.543208	-0.95214	0.694253	-0.80479	-0.28785	-0.76161	0.362618	0.844496	-0.95508	-0.24606	2.08435	-0.85825	-0.20429	-0.05556	0.025666	0.187125	1.86891	0.186617	0.11715	0.358643	-0.91877	0.395421	-1.3027	-0.13063	1.07663	0.930232	-0.36021	0.690334	-1.73864	-0.94771	-0.7653	2.18766	-0.87383	-1.13713	0.797013	1.704	0.682731	-1.14065	1.40548	-1.42846
Gata6	0.080705	1.76568	0.059026	-0.07611	1.69418	0.059026	0.059026	-0.62506	-1.78375	-1.13038	1.10185	-0.18132	-1.15843	1.59808	-1.53784	1.24217	0.384014	-0.35817	-1.47766	0.173044	-0.8582	-0.14713	-0.42096	1.54057	-0.46643	1.14145	1.22296	-0.31271	-0.23301	0.983242	-0.72733	-0.63216	0.963286	1.35181	-1.06045	-0.68785	0.466064	-1.16334	-1.12419	-0.86221	1.13851	-0.91502	-0.9038	1.21309	0.690288	0.177155	-1.1327	0.790613	-1.15297
Atp5k	-0.62837	1.73654	-0.55243	1.7979	0.502218	-0.8279	-1.34736	-0.78345	-0.51476	-0.91533	-1.37601	0.883874	0.53876	0.142085	-0.53227	-0.93494	0.969966	0.057185	-0.22021	0.323613	-0.88111	-0.79538	0.841407	1.55314	0.905484	-0.48219	-0.85377	-1.32135	0.698553	1.99331	-1.40505	0.916594	1.02609	1.00353	-0.15445	1.04101	1.12486	-1.16905	-0.65137	-0.45114	-1.25822	-1.07496	-0.86082	0.512132	-0.27913	0.702794	-1.99383	0.558787	-0.83827
Nxn	-1.09509	1.6947	-0.27654	0.012116	-1.32424	-0.03582	-0.87957	0.902416	-0.38489	1.59478	-1.43828	-0.03959	-0.69028	1.31641	0.999595	0.676249	-0.05786	0.29868	-0.26386	-0.86136	-1.06746	0.990415	-0.12754	-1.30798	-0.36209	-0.91508	-0.63394	-1.57758	1.31652	0.663888	-0.46245	-1.44847	-0.38346	0.482866	2.38823	1.15029	0.507076	1.0884	0.981186	-0.98961	-0.44075	-0.78447	-1.5845	1.13955	0.44022	0.816488	-1.04858	0.891892	-1.50903
Serpinf1	0.267469	0.762759	-0.22658	0.714514	-0.62649	1.13922	-1.51083	0.277913	-2.04655	0.806737	1.25752	0.061917	-0.98026	0.690861	-1.11051	1.22238	-0.60842	0.883724	-1.51602	-0.104	-1.46105	1.14917	-0.80147	-0.12894	0.838272	1.05523	1.32803	-1.09898	-0.74142	0.662575	1.6673	-1.15915	0.145593	-0.64166	0.226075	1.43273	0.950767	-1.19887	-1.04684	-0.7929	0.260153	-0.65064	-1.05407	0.914786	0.978165	1.09228	-1.76617	1.04307	-1.54286
Syt1	-1.70826	0.418305	1.07295	-1.06303	0.23071	-0.68096	-1.79889	0.901589	1.04632	0.608218	-0.42682	-1.08619	1.53947	-0.23843	1.19371	-1.29244	-1.33999	-0.59548	0.339712	1.04444	-0.28933	-0.50067	1.38013	-1.06836	0.71585	0.798784	0.663818	1.40153	-0.30723	-1.28427	0.243952	2.28951	0.06358	-1.35731	0.448233	-0.77851	1.00582	-0.23493	-0.43748	-0.31681	-0.60123	0.860903	1.07068	-0.27045	-0.51111	-1.0991	-1.07987	-1.26622	1.45602
Ddr2	0.12574	-0.93372	0.381879	-1.29725	0.479713	1.42185	-0.38276	0.883128	-1.67836	0.837871	1.47529	0.042211	-1.14645	0.808787	-0.649	1.21197	-1.29217	-0.41267	-0.77796	0.543289	-1.36765	1.16315	-1.19234	-0.63599	0.836599	1.13536	1.33975	0.625668	1.81089	-1.08476	0.092467	-1.12183	0.885259	-0.69074	-0.58521	0.992471	0.974701	-1.2057	-1.34034	-0.00317	-0.26997	-1.13892	-1.08172	0.54862	0.888499	1.33807	-0.94741	-0.18814	-0.50855
Sdk1	-0.96361	-1.07334	0.835446	-0.23451	0.831513	-0.34146	-1.20161	1.4785	-0.46911	-1.6309	-1.02086	-1.31277	0.52619	1.13284	0.08537	-1.10114	-0.10037	-0.81743	1.00138	0.636016	1.56972	-0.98076	0.537819	-0.3131	1.18609	0.79541	1.84575	-1.34746	1.0637	-0.34303	0.84849	-1.17019	0.579109	-0.66404	-1.1151	-1.24824	0.884854	1.44092	0.617767	0.441324	-0.88918	1.06384	-0.60734	0.405696	-1.24833	0.401159	0.29083	0.419621	1.31276
Olfml1	-1.11767	0.186934	-0.52998	-1.05938	2.25976	-0.58521	0.226078	-0.72266	-0.50567	-0.82961	-0.98338	-0.52766	0.742471	1.02128	1.64232	-0.96624	-0.79851	-0.55467	-0.6363	1.40218	-1.06064	0.335547	0.296438	-0.8015	1.35375	-0.16472	1.98034	-0.91502	2.53384	-1.2776	-0.13462	0.375802	0.885377	-0.46196	0.248762	-1.14455	0.664886	0.372479	-0.79463	-0.27689	0.320814	-1.35058	-1.61445	0.478601	0.632044	0.858067	-0.99109	0.732053	-1.427
Nlrx1	-0.65097	0.331278	0.742539	0.476548	0.779482	0.616942	-1.22417	1.44091	-1.52283	0.524654	0.61406	1.03349	-1.2855	0.591562	-1.62995	1.09089	1.10775	0.701165	-1.87552	-0.42324	-1.04458	0.467714	-0.40586	1.06447	-0.60755	1.4775	0.78874	0.403041	0.43828	0.709639	0.454858	-1.30256	-1.46799	-0.64203	1.39169	0.695256	0.080513	-0.65697	-1.78165	-1.27525	-0.22633	-0.21117	-0.84569	0.694121	0.920649	0.86597	-0.35272	1.23631	-1.66734
Nup35	-0.77422	0.138903	0.984366	-1.02097	0.029731	0.375317	0.390137	-0.29722	1.6406	-0.24682	-0.92863	0.950884	0.175636	-1.05731	1.3051	0.17921	-1.62813	0.950334	1.56158	-0.64116	1.59317	0.889133	-0.14986	-1.15322	-1.07069	-2.07893	0.631446	0.790398	-0.73236	-0.43577	0.355635	-1.07002	-0.87709	-1.67721	0.50847	-0.64714	-1.09213	1.01504	1.46316	0.936323	0.71427	0.372944	0.733006	-0.51968	-1.85312	-0.66946	1.25073	-0.76323	0.377864
Dkk2	-0.51844	-0.25204	-0.07891	-1.23537	-0.07083	0.369258	-1.39717	2.52047	-0.6735	1.45855	-0.19351	-0.55453	-1.25191	0.174232	-0.40646	0.281119	-1.11278	1.64755	0.190279	-0.5698	-0.7388	1.46307	-0.93685	-0.73318	0.651991	2.10175	1.24351	-0.91199	0.68763	-0.54614	1.01849	-1.31385	-0.2611	-1.14898	0.865112	-0.39098	0.520012	-0.16146	-0.40798	-0.84043	1.51398	0.404548	-1.41527	0.546605	0.790922	1.41625	0.444064	0.491021	-1.63881
Pcdh9	1.37231	0.752787	0.298312	-1.72235	-0.03567	-0.72554	-1.79797	0.482055	-0.09925	-0.65802	-0.78653	-0.99934	1.51392	-0.60752	-0.25182	-0.88964	-1.03269	-0.84577	1.00986	0.648766	1.70284	0.367397	1.31588	-0.78653	-0.06646	-0.32956	0.509624	-0.35506	-0.39473	-1.04983	-0.70125	1.89575	0.68617	-1.37601	-0.25146	-1.04438	0.437254	1.22828	0.991158	2.02298	-0.42796	-0.05588	0.13707	-0.66027	-0.53171	-1.2341	-0.06924	-1.28057	0.458035
Msrb3	-0.50798	0.096094	-1.40917	1.35572	0.403157	0.492324	-1.5982	1.05334	-0.86942	0.914776	0.810218	0.551092	-1.57758	-0.63635	-1.44984	0.51032	-0.31494	0.552672	-0.73729	1.07227	-1.19589	1.19458	-0.92662	-0.49793	0.875343	0.388405	-0.00466	0.816125	1.35129	-0.24522	1.53195	-1.41333	-0.53696	0.350867	0.835645	0.602007	0.243887	-1.61106	-1.54338	-0.70214	1.77588	-0.65876	-0.92242	0.116273	0.349838	0.280598	-1.25296	1.23896	-1.93696
Gria2	-0.42543	-0.64377	0.860682	-0.89688	1.26244	-1.36777	-1.11067	-0.93114	1.27012	-0.29195	-0.89533	-0.90276	2.07132	-0.06943	0.78654	-0.9124	-1.29822	-0.89657	0.550578	0.508891	0.53508	-0.73589	1.67644	-0.33445	0.027256	-0.99115	1.1649	0.221732	-0.48305	-0.91431	0.605807	2.7469	1.20588	-0.92426	-0.45644	-0.96081	0.691489	0.457816	0.318072	0.33062	-0.84987	1.14632	0.946574	-0.3144	-1.20271	-0.8113	0.739548	-1.25967	-0.15192
Pdzrn3	-0.7455	1.3665	-0.88957	-0.69477	-1.2094	-0.38	-1.24132	0.414707	2.11175	-1.12506	-0.38564	-0.5292	-0.84569	-1.03674	-0.54002	1.41901	-1.18253	0.874521	1.42501	-0.30328	0.750235	-0.06072	0.311951	0.598796	-0.09116	0.628682	-0.3164	-0.84704	-0.23885	0.528393	-0.61522	0.795344	-0.78964	-0.92536	-0.04603	-0.52784	-0.27371	3.07803	0.023645	1.85262	-0.33851	-1.07596	-1.11808	0.606919	1.06723	0.689423	-0.91559	0.948842	-1.52363
Kif2a	0.470653	-0.55105	-1.01031	-1.56743	1.29598	-0.84711	-0.20294	0.255463	1.42726	0.458067	-0.77538	-0.52712	1.27303	1.09218	0.347701	-0.65432	-1.60614	-0.97644	0.967462	0.49497	1.00984	-0.42189	0.589958	-2.04785	0.356436	-0.54787	2.2838	-0.89169	0.252574	-0.6962	-0.0272	0.576116	-0.25513	-1.62365	-0.58766	-0.96318	0.546604	1.59115	1.25447	0.760973	-0.52416	1.05903	1.74792	-0.86515	-0.89638	-0.97916	1.55619	-1.10586	-0.89535
Megf9	-1.24971	-0.1441	-0.72546	0.210662	-0.18323	-0.29221	-0.57468	-1.07823	2.06459	-1.22222	-0.48121	-0.79768	1.30111	-0.20139	0.779329	-1.12416	-1.62525	0.478472	0.852696	1.25923	0.61662	-1.22427	1.26609	-0.28707	0.529493	-0.44005	1.01273	-1.28219	-0.18779	1.02684	-0.28918	1.84985	0.548277	-0.89187	-0.33055	-1.28998	1.40292	1.43558	0.481947	0.318537	-1.51252	-0.69575	-0.6538	0.73257	-0.07793	1.17367	-1.56569	0.609413	0.037415
Boc	0.57036	-0.24916	0.919998	-0.21317	0.342327	-0.66492	-2.28546	-1.1478	0.95993	0.385921	-0.71552	1.29523	-1.38917	1.41543	0.777524	-0.22851	-0.61981	0.279536	0.422068	0.19711	0.118319	-1.23614	0.388696	-1.83656	0.829404	1.27621	0.925067	-0.87731	0.216712	-0.40734	-0.91574	-0.61899	-0.14384	-1.25369	-1.17619	-1.06665	1.34176	0.624691	0.763068	0.700661	2.29595	-0.77254	-0.53546	0.468799	0.248796	-1.07537	1.46589	-0.61291	1.54142
C77080	-0.0475	-1.01794	1.40181	0.444575	-1.44077	1.42317	-0.6839	0.988061	-1.48831	0.289869	0.630067	0.27588	-0.32815	-0.58203	-1.29694	-0.18687	1.89148	0.811546	-1.27501	0.224259	-1.28379	0.656076	-0.73431	0.887844	-0.53897	0.568655	-1.32189	0.184284	0.211485	1.7867	-0.23493	0.008559	0.27942	2.21971	-0.42597	0.936262	-0.05912	-1.39897	-1.47886	-0.87496	0.579494	-0.60988	-1.6171	1.10462	0.313424	1.11996	-0.26712	1.43463	-1.67502
Prune2	-0.25156	-0.30405	-0.69509	0.959797	-0.79304	0.905687	-1.07142	0.978067	-1.29714	-0.69251	0.950949	-0.74261	0.402824	0.09114	-0.65762	0.721715	-0.83891	-0.0273	-0.59273	2.65731	-0.64707	1.06068	-0.48735	-1.17639	-0.04373	0.213442	-0.31869	-1.0961	1.1995	0.04377	1.36599	0.139917	-0.19588	-0.91813	1.46101	1.13138	2.43433	-0.76924	-1.22443	-1.17475	-0.70176	-1.19154	-0.67727	1.18223	0.612482	1.64106	-0.85944	0.34067	-0.80048
Lsr	-1.1067	0.274212	2.40562	-0.9981	0.303774	-1.29461	-0.72567	0.608378	-0.56728	-0.38999	-0.85276	1.43874	-0.6714	-0.62837	-0.74835	-0.52852	1.76918	1.36437	-0.41604	1.12854	-0.75712	-0.52239	-0.66533	-0.59295	0.755711	-0.66149	0.733206	1.1903	0.182259	0.962328	-0.13974	-0.90521	-0.27313	1.13088	0.17837	-0.96199	0.642596	-1.01867	-1.21509	-0.79202	2.36447	1.47527	-1.47871	1.11494	-0.18368	0.184503	-0.61921	0.429902	-2.01645
Galnt2	-0.91587	0.701841	-0.63424	0.964867	-1.06637	0.725943	-1.53415	1.57414	-0.12368	0.663027	1.4504	-0.8184	-0.42534	0.004605	-0.54094	1.78004	-0.01151	-0.06087	1.03011	-2.1674	-0.80488	0.711911	-1.09387	-0.6606	0.696929	0.431503	1.03895	-0.84367	1.35147	-0.78931	-0.204	-1.83743	-1.70787	-0.11275	0.798944	1.31382	1.04593	-0.6602	0.480461	0.083522	0.164917	-1.00884	-1.18898	1.12865	0.180965	0.967946	-1.54188	1.29687	-1.27804
Tnfaip8	0.902145	0.128571	-0.77275	0.283632	-0.72886	0.450499	2.61412	0.128571	-1.81891	-0.52414	1.2684	-0.61935	-1.12576	0.624065	-0.38678	0.613249	-0.73489	1.19763	-1.27845	-0.98335	-1.01333	1.01332	-0.84184	0.314081	0.500344	-0.35595	-0.30249	0.279241	-0.38555	1.3967	-0.18749	-1.07728	-0.23694	0.775346	1.75311	2.29258	-0.38077	-0.66126	-1.11382	-1.0301	0.024464	-1.14346	-1.05906	0.558121	0.997276	1.14837	-1.91141	1.30078	-1.86922
Slc16a3	0.804295	1.24229	0.29239	0.319194	-1.57263	-0.20192	-0.30538	0.517456	-1.50805	1.14971	0.825347	0.499317	-1.06421	-0.84978	-1.36407	1.31749	0.045582	1.8968	-1.1187	-1.28401	1.09639	-0.22105	-1.32853	0.564302	0.050582	-0.61471	-0.06196	1.76914	-0.49231	0.7787	0.920355	-1.43562	-0.58261	-1.74786	0.079168	0.227851	0.912989	-0.82377	-0.77385	1.1117	0.929986	-0.61921	-1.58395	-0.10827	1.5101	-0.23351	-1.66711	0.339018	-1.09143
Cdh1	-0.75287	-0.69446	2.19083	0.959043	-0.51305	-0.67558	-1.3014	-0.37265	-0.49775	-0.97212	-0.70795	0.809094	-1.41598	-0.40368	0.333641	-0.78818	1.5456	1.3622	-0.19312	1.12436	-0.59884	-0.67282	0.596462	-0.59389	-0.33372	1.39631	-0.56236	-0.19362	-0.21246	1.17442	-0.30721	-1.33681	-0.88248	0.966846	-0.37301	-1.20108	0.409964	1.67733	1.79312	-1.14166	1.35954	0.978625	-1.09539	0.274299	0.342734	0.713724	-1.5599	0.858209	-0.72208
Penk	-1.56561	0.091766	0.745584	0.0858	1.08814	0.359825	-1.41594	1.10646	-1.80833	1.67222	0.715579	-1.03014	0.4459	0.71527	-0.52574	1.14942	-1.07653	0.843596	-0.89095	-0.15389	-1.0474	0.584038	-0.77771	-1.31409	0.242655	-0.32553	1.06633	0.690211	0.485664	0.280146	1.52275	0.787852	0.12733	-1.33189	-0.93094	0.806928	0.623718	-0.76086	-1.45385	-1.42923	1.60146	-0.97338	-0.89626	1.85757	-0.03335	0.440737	-1.13017	0.984063	-1.08008
Ogn	0.56082	0.267763	0.463576	0.316642	0.367273	0.536687	-2.37715	0.612075	-1.77002	0.728318	0.891427	0.675947	-2.00153	0.779104	-0.86792	0.574581	-1.23365	0.557698	-1.15598	0.727279	-1.587	0.805548	-0.68167	-0.1521	0.836782	1.21945	1.18367	-0.56707	0.647265	0.39135	1.0893	-1.68871	0.596229	-0.74359	0.064485	0.546485	1.00588	-0.70024	-1.19334	-0.90922	1.18356	-1.23957	-0.56024	0.309156	0.945686	1.02006	-0.97081	0.831878	-1.38625
Cd40	1.09955	-1.33521	-0.4019	0.092077	-0.64859	-0.19713	2.91744	-0.27481	-0.90799	0.423419	1.09102	0.176557	-1.69354	0.934436	-0.69438	0.803872	-0.93367	-0.25963	0.038107	-0.91641	-0.66775	0.956714	-0.82341	0.130832	-0.23846	0.759271	-0.36864	1.6672	-0.78356	-0.55564	0.119604	-1.3395	-0.70608	1.32106	2.0889	0.477674	0.664313	-0.63064	-0.28229	-1.60445	0.501634	0.829266	-1.27236	-0.82241	0.642392	0.818387	-1.55958	0.77726	-1.36512
Procr	-0.3217	-0.42757	1.54666	-1.09418	0.606651	-0.85772	2.0357	-0.02491	-1.31689	2.03923	-0.26386	0.253888	-1.01781	0.908257	-1.07839	1.2105	-1.00501	1.69248	-0.81646	-0.50997	-0.88769	-0.3053	-1.01605	0.124501	0.220421	-0.52587	0.481099	1.27192	0.275884	0.992106	-0.17878	-0.80298	0.011028	-0.86977	1.63862	0.285247	1.05628	-1.66835	-1.1271	-0.93154	0.397434	-0.66668	-1.29925	0.983882	-0.3549	1.24854	-1.38409	1.16973	-1.51342
Lamb1	-1.34478	0.929753	0.796402	-1.30185	-1.16488	0.10475	-0.76458	0.997576	0.505642	1.97998	-0.20062	1.28748	-1.50113	-0.16267	-0.94062	-0.18893	-0.87521	0.312056	-0.46458	1.09674	-0.45421	0.907021	-1.08298	-0.83869	0.825308	0.901761	0.459056	-0.89195	2.46753	0.161334	-0.10953	-1.65401	1.19374	-0.42537	0.20187	-1.37628	0.94707	-0.57819	-0.47781	-0.40082	1.12462	-1.0244	-1.36321	0.897576	0.910543	0.667725	-1.33318	0.799199	-2.04701
E130311K13Rik	0.832853	0.040033	1.03673	-0.67331	0.071659	1.24588	-2.01348	-0.8446	0.293281	0.964442	1.07694	-0.93989	0.085735	1.15318	0.133001	-0.80665	-0.33149	-1.53126	0.796659	0.245881	-1.42939	1.05411	-1.15144	0.979514	0.929291	1.02734	2.37208	-0.55227	1.3994	-0.68882	-0.97344	-1.50905	-0.35333	-0.16125	-0.97739	0.807303	-0.15842	-0.27166	-0.4547	-1.35269	0.62922	-0.99061	0.739452	0.016887	-1.51702	0.354939	0.124868	1.42732	1.09278
Hfe	0.706901	-0.15044	0.120134	-1.15716	1.03385	0.651704	-0.41997	0.708461	-1.8486	0.282783	2.07665	-0.29452	-1.1467	1.76264	-1.27652	1.17749	-0.52982	-0.22846	-0.77948	-0.17599	-1.54083	0.739334	-1.05284	-0.3952	-0.29127	1.32396	0.776469	0.308337	0.388855	0.133085	-0.00819	-0.99923	0.532309	-0.44673	1.53722	1.13408	1.25187	-1.55532	-1.52213	-1.11376	0.287011	-0.87214	-1.49209	-0.79527	-0.26761	0.055186	-1.13683	-0.25632	-1.09962
Cthrc1	-1.31541	2.08687	-0.3713	-0.36727	-0.08644	0.883629	-1.31532	0.501665	-1.33956	-0.75873	0.642833	1.03268	-0.67352	0.545527	-1.45219	1.1885	-1.54305	0.438329	-0.57704	0.547384	-1.17638	0.797549	-0.36556	-0.34203	1.44633	1.14818	0.490131	-1.35851	2.18712	0.370704	1.17908	-1.19748	0.702742	-0.07943	-1.03883	1.17268	-0.12491	-0.71855	-0.5394	-0.13454	-0.4865	0.252004	-1.35304	0.643744	1.73417	1.22039	-1.54341	1.27566	-2.01692
Trak1	0.520538	0.380596	-0.95084	0.969062	1.11112	-0.03129	-0.26425	-1.31967	-0.55417	-1.46021	-0.23523	-1.10628	0.863469	0.372897	0.107093	-0.72546	0.759911	-0.78727	1.67119	-0.05233	1.48176	-0.66928	1.21411	-1.11377	-1.04436	-0.89847	0.388544	-0.19748	-1.39303	-0.00148	-0.32716	1.78728	-0.65998	-0.66072	0.007618	-0.28175	-0.07294	0.012302	2.15206	2.3446	-1.33673	0.563917	1.14776	-0.21513	-0.49796	-1.52503	0.399825	-1.42978	0.968114
Hgh1	-0.60197	-2.4101	0.879335	-0.71736	0.169731	-0.32503	1.62121	0.647581	0.4778	1.93355	-0.41517	1.88778	-0.10154	-0.87903	0.804575	0.203524	0.444988	0.767077	0.450072	-1.86554	0.36253	0.407037	-1.10558	-1.21875	-0.69665	-0.64366	-0.78704	-0.36151	-0.93601	0.687724	1.19907	-1.07129	-0.12143	0.056492	-0.229	-1.17988	-1.21126	0.516034	0.806316	1.19111	1.36427	-0.8579	-0.20106	-0.99915	-1.52237	0.447024	-1.45562	-0.95217	-0.14549
Slco3a1	-0.76022	1.25695	-1.01678	-1.46489	-0.5572	0.371796	2.19391	-0.31272	0.243642	0.314275	-0.42059	-0.3071	1.89382	0.053607	-1.14489	-0.03362	1.66982	0.457182	-0.99397	-0.58386	-0.94092	-0.23144	0.695292	-0.74579	-0.84502	1.9705	0.329401	-0.46359	-0.64647	0.489677	-0.46471	1.0904	0.620939	0.49062	0.472194	-0.70836	0.271807	1.63293	-2.06938	-1.48565	-0.3216	-0.92854	-1.24757	0.739202	0.479886	1.78476	-1.22061	1.29342	-1.04253
Ddx58	0.284863	-0.64543	0.99703	-0.98102	0.972683	0.071667	0.838921	0.207514	-1.82079	1.04457	0.667886	0.907345	-1.49088	1.51576	-1.2578	0.33149	-0.79319	-0.30132	-0.55507	0.312123	-0.72393	0.181954	-1.42907	-1.27712	1.16328	0.871169	1.38958	1.13811	0.650573	-0.44747	0.388985	-1.7675	0.586481	-0.32278	0.613072	-0.04786	1.1748	-1.53695	-0.88877	-1.42703	1.40413	0.960807	-0.4118	-0.44954	1.60692	-0.89839	-0.43321	-0.88783	-2.22777
Mcam	0.618675	-0.32418	-0.78546	0.594458	1.53148	0.207401	-1.74374	-0.05984	-1.01847	1.07081	1.10491	1.25089	-1.06426	1.26128	-1.25142	0.175397	-1.38124	-0.19135	-0.56831	1.10633	-0.56712	-0.01999	-1.32673	-0.45041	0.486508	1.49711	0.986354	1.73123	0.048872	-0.22207	-0.95471	-1.59854	0.877448	-1.37961	0.3299	-0.50435	1.22693	-0.86693	-0.58773	-0.65619	1.41669	-0.38943	-1.05013	0.475384	0.702709	0.864301	-1.92174	0.634534	-1.60437
Erbb3	-0.66164	0.073053	2.39783	-0.4108	-0.78995	-1.02731	-0.83707	0.407617	-1.01534	-0.7483	-0.8722	1.79734	0.052232	0.250389	-0.8249	-0.75532	1.57848	1.30929	-1.06736	0.516791	-0.90627	-0.8249	-0.63746	0.196141	0.799844	0.605035	0.861018	-0.98287	-0.05005	1.50422	-0.23438	-0.47743	0.891383	1.36474	0.327467	-0.89444	1.51823	-1.17241	-1.12841	-1.25943	1.12716	1.3663	-1.12137	-0.54547	-1.432	-1.14496	-0.20431	-1.15942	-1.07512
Adgrg1	-1.43899	0.761645	0.718343	-1.33512	0.491281	-1.15312	-1.18608	-0.35699	1.09837	0.029138	-1.28127	0.12669	1.39064	-0.7224	-0.15337	-0.75017	1.88468	0.342808	1.40615	0.330939	1.61187	-0.98705	0.811419	-0.92991	-0.94166	-0.63725	-0.3643	-1.15067	-0.30458	0.784098	-1.19835	1.3659	-0.33218	0.546457	0.489257	-1.40309	1.20095	-0.77072	1.92282	0.233866	-0.15005	-0.3034	0.424983	-0.64748	-1.14567	-0.68352	0.580969	-1.27397	0.00218
Rbak	0.13556	-1.49134	-1.1842	-0.62663	0.652611	0.42687	0.95588	1.42196	0.793362	0.879535	1.11701	0.557961	-0.83236	1.52835	1.58885	-1.21573	-0.96816	-0.60841	1.47883	0.61153	0.755378	-1.19293	-0.7371	-1.18079	-0.17551	-0.12778	1.09007	-0.55332	-0.79638	-1.60743	-0.15396	-1.03451	0.438172	-1.37183	-0.61817	-1.01531	-0.34507	1.50015	0.429725	1.644	-0.16888	0.645372	1.24383	-2.00476	-1.59924	0.058076	1.30118	-0.1004	-1.14803
Timp3	-1.81011	0.964446	1.07408	0.032388	0.449178	1.2052	-1.28616	-1.2098	-0.48824	-1.55464	0.865319	-0.16533	0.315867	0.974396	-0.85098	0.333475	1.38119	0.666901	-0.97883	1.21397	-1.94475	0.461559	-0.01695	-0.90417	0.515454	0.146329	1.32922	-0.73542	0.929025	-0.62565	1.0117	-0.35322	0.460742	-0.56237	1.0293	-0.95654	1.52347	-0.52259	-0.37178	-2.10062	0.554939	-0.10474	-1.47662	0.616611	1.05197	0.535097	-1.8205	1.02593	-1.7873
Gpx7	-1.12627	-0.31604	-0.20329	0.560171	1.46997	1.94676	-1.22744	0.084635	-1.23654	-0.77117	2.06431	-0.03433	-0.9805	0.657042	-1.18585	0.98312	0.264776	0.33752	-0.96098	-0.14909	-0.84305	-0.24722	-1.12033	1.29596	-0.29449	1.36585	0.787395	1.76407	0.994453	-0.6737	-0.49149	-1.32239	1.24899	-0.07595	-0.25355	0.147917	0.785739	-1.07675	-1.12162	-1.38121	0.334568	0.323015	-1.28946	0.599165	0.486915	1.18901	-1.66164	0.803878	-1.86475
Rims2	-1.44125	0.380251	0.768911	0.640221	0.802993	-0.81671	-1.87367	-0.78737	0.612204	-1.16074	-0.99176	0.837289	1.99273	-0.80737	0.466337	-0.40531	-1.27801	-0.92376	0.315784	0.697627	-0.49362	-0.295	1.36932	-0.14847	0.343503	-0.08706	0.541743	1.10659	1.89219	-1.14435	-0.58841	2.233	0.192766	-1.87741	-0.79704	-0.4723	-0.11597	0.311932	1.09584	-0.14828	0.05264	0.860047	-1.29199	0.377043	0.212305	1.75935	-0.98689	1.68253	-1.22251
Mrc1	0.968878	0.416508	-0.40356	-0.38938	0.206775	0.708068	-1.28009	0.981024	-2.17949	0.942414	1.31297	-0.46749	-1.36821	1.1083	-1.02301	1.35669	-0.58517	0.455875	-0.60447	0.128796	-1.39315	0.909604	-1.00539	-0.94907	0.386592	0.866022	0.577847	-0.70168	1.10213	0.500899	0.615723	-1.21462	0.384513	-0.24169	1.19199	1.33316	1.00022	-1.54119	-1.30776	-1.49343	0.693875	-0.39192	-1.06662	-0.34498	1.58491	0.746666	-1.64163	-0.04011	-1.75464
Arl4c	1.16627	1.12818	-1.08872	-0.73446	-1.78714	0.747835	0.499699	0.703542	-1.16846	1.0608	0.983547	-1.1958	0.425185	0.158452	-1.60478	0.881568	-1.22848	0.837156	0.835449	-0.39516	-0.85763	1.19644	-1.08451	0.573531	-0.12118	-0.49279	0.161549	-0.91691	1.75613	0.622478	1.98474	-0.34439	-0.23063	0.480592	0.820315	0.747812	-0.05636	-1.17618	-1.35322	-1.56019	-0.37428	-0.58607	-0.19657	0.734009	1.04825	0.461849	-1.97216	0.765841	-1.02363
BC034090	-2.48547	0.508308	0.347658	-0.14549	0.632828	1.20903	-1.4154	0.653275	-0.50771	0.550478	0.73885	-0.61865	-0.74121	1.49064	-0.4833	0.539852	-0.93956	-0.48871	-1.20555	-1.17791	-0.53023	0.359632	-0.39399	0.996101	0.096095	1.16696	1.30103	1.06138	0.464143	-1.63413	0.569228	-0.89091	1.15707	-2.24504	-0.27839	0.670117	0.788031	0.943533	-1.22471	0.443741	0.718382	-0.75736	0.44127	-1.02382	-0.7716	-0.45029	-0.37204	-1.54028	-0.71154
Rai14	-1.01805	1.06481	-0.57647	0.741035	-0.3639	1.46765	-1.15995	0.679598	-1.49119	1.11024	1.39813	-0.24662	-1.43423	0.063983	-0.90448	1.54431	-0.24241	1.0488	-1.062	-0.68189	-0.9473	1.11334	-1.1591	0.332438	0.127513	-0.62777	0.279876	0.065116	-0.06416	1.34804	1.99974	-1.58446	-0.49443	-0.29237	0.314444	1.36315	0.232911	0.693853	-1.48417	-1.37107	0.217046	0.083386	-0.78908	0.727985	1.07553	1.2328	-0.86026	1.50267	-0.51405
Ckb	-1.22175	-0.79902	0.011159	1.44271	-0.24483	0.140441	-1.59296	-1.04924	1.96067	-1.13631	0.429256	0.52297	1.07076	-1.51727	0.988116	-0.00323	-1.80188	-1.10068	1.12068	0.153512	0.210522	0.848677	1.29772	-0.86233	-0.2986	0.427291	-0.64778	-0.43721	-1.5268	-0.50726	0.332086	1.68386	0.427583	0.202595	0.257521	0.797625	-0.58653	0.09965	1.04453	1.4022	-1.53847	-0.06735	1.87079	-0.29292	-0.71085	-1.58915	0.837035	-1.57898	0.534622
Stmn3	-0.88065	-0.66136	0.391461	-0.90304	0.949751	-0.65798	-0.76666	-0.87299	1.77861	-0.66569	-0.95459	-0.99648	2.13867	-0.24214	0.338414	-0.76015	-0.57149	-0.76684	0.556086	1.5998	-0.24474	-1.26978	1.21122	-0.18417	0.128879	0.021915	-0.0346	0.034641	1.78354	-0.97619	-1.25994	2.25284	0.799114	-1.17496	0.77826	-0.79051	1.45589	0.448601	0.148605	-0.24815	-0.93322	0.146345	1.36484	-0.67175	-0.19106	-1.32812	1.25252	-1.56886	0.235344
Pcdh10	0.526038	-0.40971	0.619472	0.009304	-0.08108	-1.48041	-1.11945	-1.37128	1.92776	-0.75022	-1.12922	0.28962	1.77772	-0.75459	0.54531	-1.18643	-1.03127	-1.08667	1.86526	0.008879	0.80582	-0.64083	1.44629	-0.13981	0.343643	0.382025	-0.1642	-0.52817	-0.30594	-1.40449	-0.03919	2.4716	-0.05582	-1.16349	-0.20948	-0.95294	0.943824	0.856582	0.799182	0.682514	-0.29618	0.278831	1.22552	-0.49676	-0.63771	-1.05295	-0.03479	-1.05236	0.250469
Fzd1	-0.98077	1.37315	-0.35237	0.502476	0.678662	0.276348	-0.94004	-1.74962	0.197363	-1.48282	0.48217	-0.58091	-0.90191	0.502827	1.16988	-1.20381	-0.86508	-0.19627	1.78845	0.191898	0.597876	-1.38946	0.545617	-0.16052	0.95839	0.934416	0.71644	1.13813	0.559666	-0.4558	-0.95996	-1.42934	0.099369	-1.16486	-0.36781	-1.57995	-0.17676	1.43623	1.53534	1.7773	-0.52393	-1.17797	-0.30808	-0.52797	0.910662	-0.89286	-0.38333	0.581139	-1.41653
Uaca	-1.53475	0.454039	0.866696	-0.81391	0.643037	1.09617	-2.05827	0.219044	-0.71653	0.163894	0.528357	0.373315	-2.24266	1.85901	-0.27328	0.042745	0.281856	0.584504	-0.62588	0.792085	-0.47545	0.804425	-1.32061	-0.55194	1.36101	-0.46674	1.54214	-1.56439	1.40391	0.386279	0.359844	-2.24726	0.857441	0.074976	-0.42394	0.528172	0.389414	0.127843	-0.23793	-0.64352	0.456839	-0.55487	0.212901	1.54603	0.779879	1.6637	-1.5428	1.5035	0.375235
Tm4sf1	-1.41911	0.391297	0.189021	-1.13171	2.11046	0.915722	-1.05124	-0.42162	-0.85691	0.200409	0.845046	0.527994	-0.00104	1.25463	-1.4108	-0.25755	-0.81091	0.345443	-0.687	0.682136	-0.83707	0.196451	-1.06392	-0.33298	1.42799	0.724901	2.13765	0.174371	-0.29864	-0.52018	-0.5206	-0.64149	0.840623	-0.52551	0.154057	0.237373	1.19063	-1.35666	-1.30063	-1.31422	2.21358	-1.13489	-1.35417	0.04783	0.589618	0.721484	-1.88305	1.06103	-1.90176
Dclk2	-0.49662	-1.05432	-0.73224	-0.47175	1.04804	-1.42716	1.09305	-0.87734	1.421	-0.5141	-0.86275	-0.78653	1.19792	-0.42959	0.930004	-0.98273	-1.20067	-1.04789	1.50452	1.25297	1.46459	-0.77442	0.977155	-0.44838	-0.43442	-0.68244	0.065593	-0.1579	0.748317	-1.06707	-0.72306	1.28533	-0.66196	-0.71399	-0.25245	-1.20412	0.36647	1.82723	1.61298	1.49563	-0.28691	0.159401	1.3733	0.233524	0.080669	-0.99727	0.743874	-1.17444	2.0421
Klf6	1.08701	-0.21629	0.18238	0.165527	0.915388	-0.36825	-1.06973	1.47845	-1.93275	1.44026	0.487474	-0.22652	-1.42653	0.927831	-1.20551	0.991772	-0.38151	0.875884	-0.66711	1.02352	-1.59405	0.22713	-1.41546	-0.80755	0.798171	0.624838	1.01175	1.01529	0.401762	0.301838	0.014249	-2.27699	0.323235	-0.59824	0.640685	0.611481	0.568141	-0.69914	-0.87201	-1.57831	1.22188	1.77216	-0.90325	0.975291	0.942434	0.763139	-1.465	1.40373	-1.34002
Pdgfd	-1.06641	-0.26425	1.47738	-1.69807	1.55217	-0.49298	-0.44289	-0.57184	-0.19639	-0.33819	-0.82516	-0.32651	-0.13609	0.828869	-0.56831	-0.59411	2.43047	-0.51785	0.140936	1.34365	-0.76281	-0.35266	-0.6071	-0.64227	1.20262	1.55587	1.49983	1.76152	-0.40432	-1.65972	-0.92041	-0.04899	1.14383	-0.1641	-0.13005	-1.12703	1.23702	0.136761	-0.86774	-0.86642	0.281752	-0.53535	-1.80025	0.50065	0.503883	0.885031	0.397558	1.12717	-1.64482
Emp1	0.901412	0.25356	0.550032	0.635388	-0.88146	0.84218	-1.85837	0.592151	-2.0197	1.06927	1.30705	0.22679	-1.67877	-0.22185	-1.12184	1.03746	-1.0997	1.02054	-0.82612	-0.18445	-0.9854	1.13806	-0.73287	0.427834	0.060008	0.333812	-0.3387	0.052007	0.685411	1.25295	1.59699	-2.1642	-0.49797	-0.42157	0.82576	1.38589	0.016105	-0.25439	-1.0769	-0.70331	0.856909	-0.89204	-1.12748	1.30357	0.670117	0.797847	-1.29758	1.87681	-1.30548
Pknox2	0.67603	0.472451	-1.00806	-0.24982	-0.86421	0.384785	-0.66854	-1.90462	1.96373	0.517303	0.718385	-1.40107	0.122249	-0.62652	1.20263	-0.55985	-1.28746	-0.99658	1.15925	0.030757	0.902033	0.281825	1.45868	-0.42579	-0.79464	-0.17502	-0.53215	-1.0474	-0.44924	-1.08261	-0.27724	1.84848	-0.9657	-0.22991	1.04707	-1.2871	0.244723	1.44753	1.77237	1.06265	-0.4794	-0.91794	-1.12255	1.92745	0.823007	2.35738	-0.59599	1.1463	-0.15875
Adamts5	-0.18068	0.554843	-0.79255	0.112006	-1.82806	-0.46372	1.18098	2.34796	-0.89712	0.434238	-0.1871	0.719918	-0.28206	-0.52335	-1.28141	0.268372	-0.29094	0.515113	-0.68879	1.19992	-0.98718	1.26638	-0.60609	-0.71207	0.298425	-0.63885	1.37079	0.09992	-0.04493	-0.46319	2.63222	-0.95825	0.437045	1.05283	0.45646	-0.63037	1.15856	-1.31126	-1.57861	-1.09613	0.336725	-0.65135	1.08247	0.950832	1.08092	0.869585	-1.46365	1.2386	-1.33474
Arap2	-1.35526	-0.90017	1.67892	-0.28983	0.049152	-1.98644	1.17593	0.950783	-0.69088	0.927889	-1.07325	1.37851	0.649126	-0.16966	-1.68657	-0.83483	0.002566	1.16755	0.584523	0.825202	-0.71173	-0.54613	0.51172	-1.70486	0.599445	-1.18883	0.374426	0.517594	-0.29844	1.70189	-0.40824	1.47527	0.87126	0.130704	-0.16489	-1.91983	1.07058	0.169661	-0.1691	-0.44967	-0.26409	0.041567	1.18317	0.293738	0.793207	-1.95184	-0.36831	-0.84748	0.762569
Zfp738	-0.8075	-0.57995	-0.50602	0.493731	1.00855	1.83396	1.90064	-1.08522	-0.05022	-1.59612	0.562561	-0.24671	-1.3007	2.07001	1.11025	-0.06366	-0.46672	-0.89954	0.383994	-1.15691	0.420107	0.192542	-0.15029	-1.2981	-0.43489	-0.75253	-0.34789	0.222029	-0.05803	-0.19398	-1.54337	0.071368	0.156889	-0.32503	-1.02815	-0.55228	-0.54495	2.28737	1.00086	1.77088	0.503059	1.19974	-1.39057	0.853234	-0.84828	-1.39813	-0.13765	0.423911	-1.47774
Slfn1	0.978186	0.517788	0.2884	-2.2939	-0.27638	-0.11628	1.83763	0.726985	-1.04999	0.847366	0.369533	0.06641	-1.22772	1.98733	-1.3508	0.861827	-0.52275	-0.04017	-1.0903	-0.49094	-0.93056	0.082786	-0.92663	0.151469	0.741432	0.744694	0.652575	2.16429	-0.66302	-0.79149	0.354865	-1.17786	0.675124	0.534429	0.87405	-0.02321	0.819045	-1.72539	-1.01648	-0.93356	0.371207	-1.1686	-0.90964	0.626753	0.9489	-0.68971	-0.87287	1.93356	-0.97441
Cldn1	-1.71536	0.330092	-0.70702	2.28831	0.109537	0.196894	-0.92542	-0.49805	-0.59509	-1.02187	0.36917	-0.11454	-1.41688	2.12325	-1.05687	0.794349	0.260869	1.51456	-0.20652	0.354409	-1.17023	-0.04331	-0.58403	-1.10271	0.933731	-0.05185	1.61386	-0.76181	-0.45342	1.17799	0.55796	-1.45849	0.62645	-0.25458	-0.46121	-0.76749	1.11396	0.209925	-0.54215	1.88514	-0.55156	0.096606	-1.1514	0.608787	0.1431	1.37668	-1.02193	1.49709	-0.90065
Basp1	0.307233	-0.54272	-0.80981	-0.18702	-0.95204	0.402982	-0.8455	-0.72417	2.28335	-0.41499	-0.22804	-1.59353	1.35162	-1.32426	1.17028	-0.54628	-1.24946	-0.9238	1.37228	0.33727	0.721915	-0.21618	1.53703	0.552572	-0.33662	-0.05602	-0.76102	0.558305	-0.97603	-0.87707	0.225946	2.08782	-0.87587	-0.78824	-0.22224	-0.50782	-0.22637	1.20581	1.14939	1.81225	-0.89094	0.918085	0.710153	0.390232	0.639294	-0.59786	1.22056	-1.00512	1.45172
Epcam	-1.13757	-0.84901	1.81122	-0.70101	-0.78675	-1.18072	-0.89521	0.734166	1.07143	-1.04016	-1.021	1.36792	-1.02404	-1.1094	-0.01222	-1.02404	1.54086	0.612291	0.70098	0.701577	0.794543	0.089474	0.664889	-0.29916	-0.85197	0.106189	-0.53528	-0.22959	-0.34615	0.454558	-0.50436	-1.3582	-1.15133	1.66847	-0.79479	-0.43375	-0.72236	1.34029	1.82204	0.930534	1.59665	1.70319	-1.81924	0.336603	-0.50655	0.457856	-0.21837	0.099773	-1.50195
Fabp7	-1.17935	-0.93363	0.510313	-0.315	0.37515	-1.23748	-0.43856	-0.86049	2.14451	-0.17793	-1.2444	-0.28036	0.771741	-0.53844	1.26508	-0.9284	-1.46649	-1.03234	1.62672	0.135496	1.31484	-0.16785	1.25318	-0.8359	0.284102	-0.3196	0.489568	0.315427	-0.05534	-1.19496	-1.54697	0.400861	0.252892	-1.43551	0.458049	-0.60884	0.37361	1.71725	1.52161	1.62574	-0.03828	0.077938	1.58303	-0.68547	-0.82571	-0.66383	1.15446	-0.43604	1.34415
Ctgf	-1.05267	0.641391	0.927468	0.800085	0.823258	0.561518	-1.80174	-0.70876	-1.34475	-0.98218	1.17958	0.731995	-1.54464	1.01285	-0.55842	0.141211	-0.53121	-0.24651	-0.63304	1.37028	-1.04045	0.202457	-0.2298	-0.7304	1.22682	1.73951	1.77341	1.59373	-0.41334	-0.38325	-0.51861	-0.93501	1.11991	-0.4146	-0.57504	-0.64829	1.2497	-1.0855	-0.70005	-1.0992	1.08225	-0.76758	-1.23456	0.835363	0.890077	0.931881	-0.64178	1.75769	-2.04224
Cp	-0.00701	-0.82032	-0.14461	-1.42399	0.666252	-0.1104	2.16202	-1.10434	-0.10694	-0.8055	1.334	-0.17978	-0.38613	1.14447	0.769177	0.232223	-0.17648	-0.52861	0.134256	1.55078	-1.48165	0.167882	-0.62235	-2.0189	1.16889	-0.95459	2.6714	0.63149	0.520804	-1.2235	-0.96506	0.077912	0.464215	-0.52285	0.52755	-0.78973	1.02556	-0.78912	-0.66912	-0.3134	0.895515	0.154302	-1.19305	0.288717	0.990362	1.23049	-1.17544	1.05997	-1.13652
Sybu	-1.08567	1.21356	-0.70211	0.323744	-0.24736	-0.37731	-1.0136	-1.07441	1.58513	-1.2951	-0.94988	-1.5691	1.64433	-0.79534	0.320877	1.11089	-0.67419	0.559463	1.53484	-0.04195	0.334579	0.591002	0.557629	-0.09307	-0.93054	-0.89233	-0.24837	-0.69397	-0.65277	0.513267	1.28812	1.71858	-0.59731	-1.25523	-0.90846	0.302132	0.169093	0.955484	0.05973	2.39917	-1.08357	-0.93918	0.829405	1.13422	-0.18512	1.00309	1.58767	1.27135	0.326009
L3mbtl3	-1.1867	-0.3074	1.30964	-1.41254	0.650863	-0.6724	0.158098	-0.43506	1.08862	-1.05539	-0.66351	0.067105	-0.10398	0.442531	1.55501	-0.53224	-1.23761	-0.63666	1.60478	-0.483	1.78706	-0.49229	0.347332	-0.56594	0.249169	0.636475	0.67399	-0.35836	-0.70066	-0.88762	-0.39694	-0.74164	-0.36983	-1.17167	-1.21378	-1.4746	0.154075	2.09307	1.82863	1.71203	0.741285	0.70473	0.96011	0.199506	0.243949	-0.15799	0.793013	-0.41015	1.03322
Palld	-1.58779	1.02309	-0.53112	0.544395	-1.5945	0.751812	-0.98212	0.556742	1.11411	0.964853	-0.34378	-0.46603	-0.96283	-1.37045	1.7073	0.562919	0.955385	1.4772	-0.38427	-0.2851	-0.7459	1.35648	0.117726	-0.63909	-0.90626	-0.89793	-0.66677	-1.03754	-0.79718	2.19603	0.671732	-1.37055	-1.30337	-0.05771	0.697534	1.40026	-0.67155	0.065207	0.792884	-0.12759	0.773765	-0.94844	-0.35068	0.124586	0.964113	0.842143	-1.27576	0.641334	-0.67481
Colec12	0.328631	0.502052	0.203019	-1.22508	-1.49147	-0.34636	1.16642	0.861858	-0.69226	1.15376	0.407358	0.319931	-1.29287	0.161377	-1.15049	1.28442	-0.68053	0.500767	1.55864	0.224002	-1.58744	1.20938	-1.24874	-1.83605	0.596547	0.952676	-0.50328	-1.15494	0.118137	-0.14823	0.425851	-1.35496	-0.46802	-0.23458	1.37016	2.26557	0.12502	-0.70192	-0.54197	-0.36811	1.2917	-0.89654	-1.65855	0.838548	1.03316	1.64723	-0.91884	1.17837	-1.77119
Hoxc4	1.24323	1.0425	-0.01834	1.01747	0.457813	0.815397	-2.19794	-0.75368	-0.17955	-0.73504	-0.33175	-0.33897	-0.82776	1.725	-0.7801	1.59941	-0.50276	-1.26729	-1.23126	0.826747	-0.98128	-0.65477	-0.93416	1.43756	0.466538	0.027652	0.316314	-0.42702	1.07399	-0.11921	-1.49759	-0.12023	1.21005	-0.25595	1.60997	0.544478	1.5248	-0.37975	-0.59768	-1.69136	-0.11546	-0.33993	-1.35192	-0.15281	-1.08569	-1.39526	-0.88859	-0.68123	1.4777
Dnmbp	0.768952	-0.03329	1.90125	-1.09254	0.416882	-0.69436	-1.10856	-0.7917	0.377678	-1.00016	-0.37708	1.02417	-0.91176	1.21532	1.86099	-0.82473	1.47253	-1.35837	0.972628	-0.00645	0.760297	-1.26697	-0.22853	-0.07269	-0.46234	0.097704	-0.22008	-1.31059	0.644259	-1.39678	-1.08647	-1.5885	-0.48954	0.175939	1.03462	-0.85038	0.167007	1.49817	1.16775	1.52782	0.087942	-0.20371	0.492294	0.909641	-0.45178	0.534575	-0.31203	0.615971	-0.79122
Slc7a8	1.07903	-0.59963	-0.09226	-1.02441	-0.62665	0.965552	-1.03248	-0.17884	1.06956	0.371709	1.02745	-0.63976	-0.04324	0.207904	-0.98226	1.32807	1.23583	0.695065	-0.38184	-0.7291	-0.65381	0.374321	0.95863	-2.5771	-0.98172	-0.20704	-0.07708	0.692986	0.301743	0.677299	0.612426	0.884685	-1.5783	-1.87945	2.09977	1.31581	0.629389	-0.51585	-0.77391	-1.36503	0.412518	-0.93257	-1.3275	0.491245	0.663239	1.31697	-0.99902	1.10447	-1.18348
Prtg	0.385671	0.218675	-1.4237	0.619189	0.704799	-0.45173	-2.1089	0.881523	0.178059	-0.71504	-0.80818	0.878919	-1.09125	-0.47666	1.41541	0.794356	-1.76102	-0.21896	1.1786	-1.28011	0.891448	0.477343	0.416769	-0.32777	-0.02276	0.74194	1.24732	-0.40995	0.073754	-2.13223	0.411263	-0.9435	-0.78045	-0.83582	1.14256	0.011402	0.630241	1.21813	1.66561	0.971612	-1.36657	-0.63775	-0.6208	0.566945	-0.14733	0.850862	-0.34681	1.02302	0.411785
Bmp7	-1.0951	-0.94503	1.27381	-0.5151	0.975235	-1.41377	-0.91277	0.379472	0.728323	-0.84419	-1.00839	2.72322	0.117272	-0.62896	-0.35716	-1.0126	0.138077	1.11061	0.713591	0.683571	-0.45399	-0.96492	0.268208	-0.26505	-0.25082	1.68573	-0.28771	-0.40742	2.3938	1.994	-0.88545	0.680494	-0.7756	-0.90205	-0.05048	-0.90096	-0.69273	-0.67195	0.070324	0.037725	0.268725	-1.34037	1.59296	0.206753	-0.93105	0.802727	-0.73439	0.955991	0.991992
Rrad	-0.26518	1.24495	-1.12566	-0.35644	-0.26518	1.26355	1.58481	-0.95848	-1.64429	-0.4566	0.143626	-0.43099	2.51415	0.120779	-0.88885	-0.21634	-0.85419	0.49568	-1.34117	-0.15073	-0.96714	0.787739	-0.79156	0.9966	0.26808	0.071675	0.009983	0.595029	0.159645	0.377062	0.766425	-0.45204	0.094142	0.990572	2.14377	1.37364	-0.09066	-1.36963	-0.6872	-1.97265	-0.71694	-1.20735	-1.18653	0.85066	-0.07102	1.22118	-1.06706	1.40692	-1.13548
Radil	1.30832	0.364492	-1.37416	0.614561	-0.77677	1.38263	-1.52544	0.916702	-1.25295	0.096631	1.15475	-0.94682	0.13497	-0.71108	-0.64208	1.2023	-0.9708	-0.14136	-0.82525	-0.82697	-1.05583	1.02256	-0.40728	1.03844	0.155027	0.899248	-0.17527	1.45304	1.70394	0.109018	1.26628	-0.16845	-0.78459	-0.44115	0.886759	2.09654	-0.89005	-1.02379	-0.80735	-1.31135	-0.74743	0.56319	0.781295	-0.64466	-1.27502	-0.86397	1.4582	-0.85681	0.747951
Hoxb3	0.096471	1.30393	0.328179	-1.06641	-1.28032	0.028119	-0.71729	-1.35178	2.08094	-0.88643	-0.80468	-0.27828	-0.5957	1.16457	-0.37591	-0.51716	-0.32127	-0.84544	-0.80184	0.581801	-1.08292	-0.68919	1.27971	1.38661	0.959282	0.594207	1.71477	-0.64003	1.86695	-0.45573	-0.44906	-0.28236	-0.39633	-0.03016	1.70535	0.149203	1.06966	1.06535	-1.05636	-1.14953	-1.30096	0.838769	-0.95346	-0.21333	0.381778	0.522688	-1.23769	-0.01305	-1.13937
Tspan4	-0.64003	0.338991	-0.10657	1.35297	0.342144	0.793752	-1.20725	0.294591	-1.85124	0.553772	1.16049	0.351123	-0.87915	0.089192	-1.45677	0.242744	-0.55036	0.317441	-1.07873	0.168602	-1.18506	0.840101	-0.89391	-0.61359	1.91928	1.44817	1.23778	0.387052	0.07415	0.402129	0.774347	-1.52314	0.556198	-0.42066	1.06813	1.49094	0.877758	-1.7964	-1.2438	-1.5296	-0.10558	-1.20781	-1.47597	0.87405	0.776435	1.15936	-1.24224	1.46295	-1.60313
Zmiz1	0.122266	0.924235	-0.86763	0.579854	1.2515	-0.03747	-1.71463	0.279439	-0.61216	-0.88134	0.049368	-1.56658	-1.56246	0.10054	1.30418	1.42019	0.238215	-0.25548	0.940095	0.456869	0.753887	0.381717	1.05629	-1.58675	-0.72782	0.557521	0.77138	1.16447	-0.80133	-0.36159	0.649305	-1.28005	-1.5695	-2.27858	0.842152	0.393487	-0.08827	0.909578	1.04079	1.01568	-1.01136	0.35181	2.03378	-0.63294	-0.05368	-0.7656	1.53905	-1.65375	1.47666
Vgll4	0.040796	-1.48209	-0.2084	-1.79284	1.28336	0.983173	0.641065	0.010069	0.137693	-0.68482	0.184686	0.40744	-1.7443	0.418977	1.3283	-0.15478	-0.89436	-0.29629	0.271174	1.03916	0.905109	-0.98139	-1.19431	-1.08148	0.986845	0.787394	-0.2327	-1.41896	0.046572	0.156511	0.741206	-1.92682	0.595677	-1.60873	-0.95526	-0.03135	0.456827	0.739446	1.59213	1.44678	1.48847	1.41162	-1.21414	1.50702	1.36941	1.26419	-1.35	0.885855	0.422376
Dpp6	-1.01147	-0.10265	0.154852	-1.15663	1.52712	-0.4537	-1.21386	-0.38335	1.10983	-0.2757	-1.00497	-0.08133	2.70862	-0.20183	0.086271	-0.89915	-0.66472	-0.96626	0.791737	1.34167	-0.76701	0.009684	1.16309	-0.74935	-0.3039	0.819898	-0.61376	-1.01576	0.776318	-1.10353	-1.04439	2.85677	0.251161	-0.60047	0.531174	-0.45551	1.41213	-0.11806	-0.56316	-0.13743	0.347635	0.541343	-1.25567	1.26751	-1.14887	0.822656	1.32017	1.06152	-0.78686
Lynx1	-0.34239	0.762507	1.69207	-1.08815	0.564237	-0.07979	-0.21771	0.00549	-2.04237	0.171753	0.207028	0.937233	1.50918	0.627634	-1.12956	-0.55195	-0.47486	0.029564	-0.41472	1.05475	-1.1093	-0.99876	1.13325	-1.70552	0.462465	0.245258	1.03897	1.96716	0.221818	-0.92928	-0.81618	1.45087	0.005281	-0.57378	1.04856	-0.50708	1.14176	-1.36293	-1.57841	-0.97318	0.619092	-0.95519	-0.8688	-1.32586	-0.16935	2.02267	-1.32087	1.40827	-0.76796
Six3	-1.01502	0.12915	-0.01199	0.778906	0.336709	-0.29831	-1.12865	1.75359	0.196418	-0.80734	-1.10982	2.27493	0.369056	-1.12669	-0.38754	-0.18461	1.09571	-0.49736	-0.35321	-0.6622	-0.38578	-0.51713	-0.30471	1.93792	-0.7639	1.36437	-1.60531	-0.25532	0.113686	1.47618	-1.61083	-0.43872	0.010343	0.39408	0.165961	-0.43517	0.141055	-0.88093	0.11663	-0.56859	2.69444	-0.70246	1.21733	1.55566	0.201528	1.3479	-1.46646	1.19037	-0.41309
Slc39a13	-0.32872	-0.79394	0.257117	1.82591	-0.31136	1.59283	-1.0394	-0.64601	-0.23102	0.885303	1.33094	0.452244	-1.24527	0.402981	-0.79927	1.13764	-1.34938	0.439804	-0.05452	-0.81446	-1.46658	1.76458	-0.65948	-1.07899	-0.60598	0.764827	1.0846	0.350968	1.16849	0.23748	1.07104	-1.03943	-0.33951	-2.0158	0.239259	1.05773	0.096693	-0.56153	-1.12797	-1.01183	1.36003	-0.70762	-1.44679	1.70835	1.4676	0.360834	-1.3554	0.536299	-2.30085
Scg2	-1.11575	0.378896	-0.27773	-1.05917	1.1701	0.918438	-0.96671	-1.25567	0.545206	-0.90367	-0.23333	-0.23692	2.47615	-0.09607	0.337405	-1.49892	-0.70976	-0.84811	0.262766	0.859713	-0.11867	-0.78247	0.733606	-0.72832	0.807671	1.70468	1.40303	-0.75436	1.2885	-0.85904	-0.65577	0.946713	0.197566	-1.74641	-0.17744	-1.58341	0.490248	0.60506	0.827816	-0.74144	1.39556	-0.4026	1.23937	-0.68147	0.497701	-0.55418	-1.44986	-0.72872	0.672803
Gpr176	1.71314	0.014173	-0.94434	0.89108	-1.47328	1.14602	0.014173	-1.32873	0.088647	1.48129	1.23153	-0.36142	1.65522	-1.17181	-0.71474	1.24736	-0.64976	1.23784	-0.95351	-0.61117	-0.21439	0.639912	-0.72912	-1.93786	-0.16031	-0.9037	-0.94111	0.264105	-0.33688	0.765733	1.8874	0.669332	0.806912	-1.44984	0.641826	0.326782	-0.36214	-0.7483	-1.08653	-0.27238	0.628814	-1.2836	-0.82501	0.851994	0.292281	0.913424	-0.49695	1.1006	-1.26869
Cdc20b	0.901126	0.244022	-0.12257	1.18307	0.658181	-1.27495	-1.23581	0.447497	0.244022	-0.07671	0.222391	-0.62491	-0.06615	0.515142	-1.35083	0.587103	1.00765	0.112248	-0.88312	-0.03963	-0.79192	0.456205	0.438231	3.40691	-0.08503	-0.53878	-1.77379	-0.06307	-0.56919	0.207065	0.998097	-1.90374	-1.3791	0.384031	-0.59291	1.69895	0.621628	-0.66844	-0.91887	0.999739	-0.37379	-1.11073	-0.70931	1.13681	0.644611	1.01316	-1.09565	1.95149	-0.93389
Rftn1	0.844485	-0.49973	-1.76015	-1.18643	0.241964	-0.14873	2.05943	0.548665	0.567601	1.33406	0.923023	0.143531	0.95367	0.323042	-0.46598	0.863082	-2.17701	-0.27444	-0.46077	-0.80275	-0.7139	0.976875	-1.42724	-0.64585	-0.15304	0.348463	0.97264	-0.18233	0.01648	-0.4862	0.900246	-2.30246	0.637337	0.88452	1.30403	1.1576	0.266853	-1.17055	-0.39447	-1.38934	0.373757	-0.6006	1.19833	1.59818	1.35248	1.09977	-0.93248	0.925369	-0.11846
Atl1	-1.05953	-0.3456	0.057424	-0.5575	0.571263	-0.48385	-1.29666	-0.39416	2.17947	-0.71086	-0.58061	-0.44473	2.56487	-0.54268	-0.15953	-0.46602	-0.91741	-0.79182	0.889102	1.43412	0.196877	-0.53278	1.35936	-0.555	-0.25377	0.15631	-0.15502	-0.89139	0.546035	-1.35315	-0.36479	3.006	-0.74311	-1.07685	-0.02929	-0.48181	0.656352	0.944148	0.760761	0.310977	-0.44517	0.917062	0.961423	-0.3741	0.445234	-0.72247	1.50312	-1.262	0.484473
Rspo3	-0.05662	-1.31484	0.831379	-0.45013	-0.99285	-0.44676	-0.22291	0.136841	0.652445	-0.97085	-0.87702	-0.26951	0.880971	-0.39398	-0.41191	-1.21384	-0.75329	-0.27765	2.5175	-0.67977	1.14573	-0.75189	1.25262	-0.04324	0.91989	-0.79624	0.380746	-0.54002	-0.81235	-1.01408	0.487386	1.26691	0.00484	-0.59848	-1.22994	-1.10588	0.381023	1.86024	0.038466	2.80208	0.664977	-0.37485	-0.82944	1.5384	-0.26515	1.26369	-0.4566	0.855871	-0.71156
Fam189a2	1.77028	0.282678	0.168237	1.20095	-0.36014	-0.38706	-1.88833	-1.61717	-0.47636	0.974538	-0.50028	-0.50306	0.454944	-0.05931	-1.20671	-0.05607	2.99676	-0.67666	-0.66349	0.111981	-1.45179	0.480923	-0.23294	0.087428	0.821692	0.665404	0.52747	1.42846	-0.93577	0.352911	0.275183	-0.05383	0.573661	-0.82719	0.374487	1.26271	0.595535	0.198318	-0.4335	-1.6896	-1.58525	-1.20666	-1.02013	2.29803	0.562655	1.3231	-0.99064	1.31369	-0.75291
Col18a1	0.024317	0.792033	0.079201	0.012842	1.77391	0.044705	-1.9492	0.009758	-1.44029	0.444546	0.14709	-0.54559	-1.00583	1.10586	-1.32113	0.880935	-0.6288	0.678609	-0.98672	0.123802	-1.12377	0.693465	-1.40861	0.93683	1.41955	0.753841	1.65085	-0.55678	-0.20773	0.431061	1.11585	-1.77934	0.877695	-0.60308	0.030698	0.842161	1.85897	-0.89594	-0.92298	-1.17194	-0.18084	0.345465	-1.61209	1.32533	1.87456	0.925405	-1.80559	0.723216	-1.59673
Mir449a	-0.17977	0.320249	0.387696	1.02046	-0.02249	-0.08879	-0.83994	0.850004	-1.50008	0.265981	-0.64208	-0.3572	-0.76516	-0.41458	0.503913	0.324541	2.39735	1.10362	-1.30574	0.171726	-0.08838	1.16838	-1.58929	1.9948	-1.13677	-2.14384	-1.98855	0.013226	0.582263	0.061098	-0.77926	-0.27248	1.44963	1.20932	-0.57023	0.655792	-0.20895	-0.02884	-0.11554	1.07967	-0.52176	-0.87497	-0.88747	1.28756	0.794522	1.18345	-0.95018	1.58719	-0.75593
Stmn2	0.880738	1.08512	-0.88278	0.419116	-0.73285	0.933391	-2.01281	-1.70856	0.397901	-1.35008	1.30535	-1.21534	1.46192	-0.49475	-0.82381	0.213478	-1.63515	0.736387	-0.02468	1.48433	-1.08704	0.272634	0.451501	0.122097	0.426291	0.691344	0.175638	0.612412	0.761838	-0.38564	-0.238	1.7619	-0.47028	-1.20907	0.971694	0.191682	1.73149	-1.02903	-0.20205	-1.32917	-0.25718	0.33304	0.927298	0.338855	-0.17941	-1.28198	-0.55734	-1.44162	0.511028
Mbd2	1.36115	0.180905	0.183284	-0.22328	-0.81268	0.014027	1.05392	1.10374	-2.12046	1.10737	1.18998	0.590955	-2.00023	0.525014	-0.791	0.511367	0.58464	1.42085	-0.07018	0.34865	-0.68251	0.55834	-1.45072	-1.27969	0.560971	0.57691	0.454647	0.963563	-0.18592	1.2792	-0.21524	-1.92457	-1.4174	0.508517	0.632941	0.655597	-0.57927	-1.21082	-1.27871	-0.96654	0.842671	-0.65052	0.708546	0.799852	-1.08618	1.18795	-1.24403	1.59197	0.190934
Enpp2	-1.02317	-0.6446	-0.38629	-1.44888	-0.03471	0.502776	1.2748	-1.1898	1.91451	-0.08259	-0.22661	-0.11215	1.61274	-1.17384	-0.13092	-1.08965	-0.83673	-0.19314	0.995688	0.25536	0.385581	-0.54589	1.48165	-1.08302	-0.32942	-1.28344	0.177113	1.64253	-0.59793	-0.69489	-1.16276	1.24701	0.634374	1.08814	0.069599	-1.28024	-0.47829	0.434025	0.569427	2.41159	-0.66795	-0.20016	-1.27968	1.11441	0.504362	1.26768	-1.35488	1.33937	-1.5015
Kazald1	-0.2704	0.993918	0.212528	0.912303	0.511022	1.02055	-2.05015	-0.56821	-1.80446	-0.22222	1.50511	-0.66354	-1.11403	-0.18317	-1.41953	0.763276	-0.71999	0.217347	-0.35609	0.103977	-0.72641	1.29905	-1.0705	0.393428	0.357281	2.1572	-0.06394	0.713543	1.55574	0.202362	1.1293	-1.20545	-0.13985	-1.02747	-0.58314	1.25842	-0.04454	-0.86912	-0.7885	-0.95233	1.53666	-1.42068	-0.75547	0.804057	-0.20378	0.272938	-1.10128	1.4579	-1.32781
Timp1	0.594681	0.50387	0.412706	0.619931	-0.16951	0.735918	-1.67435	0.194021	-2.19229	0.859503	1.03816	0.217122	-1.16837	0.377731	-1.16759	1.02773	-1.27169	0.945177	-1.15731	-0.02505	-1.22786	0.889775	-1.22953	0.407753	0.505717	0.748056	0.382826	0.978109	0.655706	0.954915	1.11023	-1.60315	0.195327	-0.13445	0.754185	1.04518	0.503048	-1.57419	-1.47248	-1.54935	0.959781	-0.33778	-1.29314	0.793545	1.30532	-0.38373	-1.94116	-0.64924	-1.68961
Rragd	-0.71039	0.671395	1.04333	-1.47841	0.624436	-0.95906	-1.29351	-0.64463	1.25078	-0.12634	-1.22225	0.813674	0.867413	-1.55442	1.32959	-1.04069	1.06664	-0.91757	1.25821	0.011191	0.663828	-1.3747	0.596863	-0.67666	0.08693	-0.04297	0.258543	-0.16465	1.54094	-1.45677	-1.13342	0.96737	-0.47355	0.208019	-0.91382	-1.26676	-0.40918	1.49609	1.63642	1.06538	0.402722	-1.52596	0.710734	1.24584	-0.04743	1.41413	0.545693	1.0678	-0.0238
Klf14	-0.91568	-0.34226	0.898273	-0.69665	1.81178	-1.09768	-1.35935	0.977565	-0.60995	1.39875	-0.65609	1.30206	-0.7504	1.20274	-0.58609	-0.73093	-0.83206	-0.40513	-0.54031	0.954329	-0.07792	-0.91743	-0.4737	-0.75055	1.24939	1.05908	1.74801	1.48228	1.29867	-1.15574	-0.98377	-0.93758	1.11004	-1.07109	1.30323	-0.75477	0.87022	-0.74801	-0.42665	-0.66384	-0.18277	-1.07445	-1.64413	-0.37082	-1.49561	-0.22779	-1.26275	0.64988	-1.32194
Tenm2	-0.27967	-0.46985	-0.11981	-0.01876	0.041684	-0.7443	-0.70017	-0.83291	1.44186	-0.80935	-0.82516	-0.37606	1.91055	-1.0876	-0.10405	-0.78699	-0.23896	0.166264	1.49185	-0.15615	0.951567	-0.78355	1.78873	-0.36784	-0.65248	-0.67643	-0.4661	-0.96072	-0.6283	1.24768	-0.74659	2.07942	-0.41484	-0.76788	-0.49383	-0.83018	-0.58493	2.06682	1.96965	1.47892	-0.71149	1.27783	-1.60561	0.98172	0.756832	1.04646	-0.82971	0.94498	1.11902
Lypd6b	-1.05106	-0.83966	0.87893	-0.69807	-0.0412	-0.21831	1.62656	0.057456	-0.79253	-0.96504	-0.97489	1.56052	0.875182	0.862577	-1.16721	-0.87862	-0.98796	1.96668	-0.91072	1.49701	-0.88769	-0.90744	-0.29802	1.10167	0.352378	0.838439	1.03393	-1.01435	-0.77555	2.33389	-0.31673	0.635392	0.029884	1.16876	-0.48317	-0.20116	0.80988	-0.97344	-0.9795	-0.22689	-1.03997	2.55492	-0.78961	1.86227	-0.27787	0.785917	-1.13245	1.27755	-1.1162
Glmp	-0.84398	-0.36375	1.44126	-0.43684	1.46603	-0.05851	-0.58939	0.398407	-1.28809	1.30355	0.709126	0.664822	-1.21671	0.642563	-0.59286	0.825645	0.394511	0.204521	-0.33804	0.035361	-0.6797	0.733515	-0.46463	-3.26514	0.633887	0.980064	1.88564	0.626086	0.438851	-0.80588	0.220499	-1.98228	-1.0397	-0.55071	1.05291	0.19726	0.364609	-0.83297	-0.53369	-0.30644	0.970239	-0.64304	-1.56115	1.20358	1.64668	1.69234	-1.15912	1.01393	-1.68086
Ddx25	-1.2757	-0.55614	0.419744	-0.98402	1.28306	-1.32269	-0.94456	-0.55614	1.66902	0.274574	-1.17116	-0.37689	1.78845	-0.33713	0.569577	-0.99076	-1.18339	-0.98491	1.01619	0.541823	0.91339	-0.96624	1.21897	-0.3441	0.23501	-0.29879	0.372814	0.470798	1.58307	-1.31281	-0.94883	2.04173	0.162609	-0.98054	0.222828	-1.13554	0.269031	0.741009	1.10977	0.943839	-1.17696	2.41802	-0.85689	1.25321	-1.49916	1.52774	-0.53035	0.9403	0.044271
Gli1	-0.01369	0.197979	-0.25122	-0.07316	0.834275	-0.36988	-2.05694	-0.81602	1.72428	-0.84926	-1.1966	1.25187	-0.72035	0.71581	1.85134	-0.57337	-1.48739	-0.9814	-0.21872	0.299915	0.555511	-1.10853	-0.09193	0.57725	0.989582	1.01026	1.46406	0.875472	1.19819	-1.24891	-0.57518	-1.42879	0.982314	-1.55286	0.088163	-0.30717	0.7581	-0.14822	-0.10091	1.58327	-0.78715	1.76361	1.1965	0.146679	-0.86325	-1.46435	1.21998	-0.98302	0.396179
Sfn	-0.07434	0.581851	1.01874	0.263511	-0.56139	1.10841	0.797611	1.93325	-2.06132	0.093949	-0.62604	0.631363	-0.66505	-0.24292	-0.91386	0.46659	-0.24176	0.681908	-1.80691	1.61195	-2.20008	-0.14446	-0.61079	1.01292	-0.06716	1.61396	-0.50733	0.680386	-0.68275	1.10378	0.742749	0.326512	0.181665	1.23313	0.057057	-0.3361	-0.27294	-0.78281	-1.58553	-1.68304	-0.07469	-1.22245	-1.0874	0.544431	1.45111	0.088721	-1.41072	0.528633	-1.15374
Nqo1	-1.12075	1.26444	1.75591	-0.26783	-0.07252	-0.00121	-2.13677	-0.22853	-0.70752	-0.04606	-0.48572	-0.11304	-0.95577	0.136078	1.09308	-0.23212	-2.04956	1.02186	1.00463	-0.15263	0.469685	0.512787	-0.03612	-0.46221	-0.33593	1.4195	-0.85527	-1.13871	1.74951	0.843922	0.336269	-1.56676	-1.47662	-1.31952	0.192541	0.137683	-0.47115	1.40081	0.948069	1.03919	0.906339	0.799549	-0.83919	0.503843	0.51989	1.03253	-0.90828	1.04359	-2.10916
Rtn1	-0.87734	-0.95302	0.30012	-1.14584	1.15411	-0.25179	0.16581	-1.1124	0.868562	-0.47229	-0.52723	-1.29589	1.93982	-0.30171	1.6769	-0.63239	-0.96065	-1.05305	1.22808	0.747526	0.650297	-1.07732	1.4255	-0.47036	-0.40737	-0.30193	-0.30186	-0.37444	0.447276	-1.10053	-1.28954	2.63131	0.042317	-0.30081	0.450684	-0.8928	0.661344	1.60857	0.369909	0.74547	-1.01305	1.24863	0.895032	-0.11138	-0.4688	-1.23294	2.15342	-0.59554	0.875225
Itgam	0.929728	-0.19825	-0.00048	0.144555	-1.00976	0.895848	-0.55708	1.2873	-1.76193	0.801187	1.65718	-0.83103	-0.89733	0.818671	-0.68466	1.45169	-1.46211	0.312495	-0.39392	-0.19343	-1.38651	1.05551	-0.7483	-1.2652	0.427289	0.437396	0.469901	1.34456	-0.03151	0.325375	0.680013	-1.16334	-0.55496	-0.66883	2.04252	1.4272	0.285196	-1.2533	-0.51182	-1.72314	0.503291	-1.21748	-1.33901	-0.50835	2.12987	-0.20209	-1.1568	-0.2536	-1.73227
Itga7	-0.61631	1.33048	-1.07149	-0.36103	-0.50125	2.11945	-1.06541	-0.53763	-0.78498	-0.63025	0.010752	-0.9137	-0.68162	0.413608	-1.01081	-0.53799	-1.21641	0.505783	1.1113	1.38627	-0.8961	0.427624	0.0196	1.03513	0.768372	0.600528	1.59597	-0.64795	-0.15495	-0.45728	2.10742	-1.15432	0.880925	-1.52472	0.552818	-0.75911	1.77934	-0.41146	0.987156	-0.86508	-0.83267	-0.5432	-0.39392	1.56441	0.590213	0.491468	-1.20778	1.1565	-1.62527
Sema3c	-0.64401	1.37839	1.3114	-0.14785	-0.914	-0.04706	-2.10979	0.885213	-1.01222	-0.14669	-0.22903	0.655486	-0.13413	-0.28686	-1.92178	-0.58407	1.62355	1.51056	-0.54663	-0.31386	-0.2698	1.85657	-1.00889	-0.97194	0.519566	0.860988	1.05525	-0.61418	0.053416	0.399322	1.26711	-0.92416	0.221639	0.198369	-0.65127	1.42189	1.12315	-1.26119	-1.57446	-0.473	0.445004	0.095402	-0.95507	0.412532	0.612942	0.812201	-0.49494	0.636641	-1.75353
Rgs10	1.19225	-0.42194	-1.16187	0.486104	-0.66121	1.06357	0.349421	0.667933	-1.83588	-0.41463	1.96495	-0.84713	0.218895	0.662269	-1.05671	0.616682	-0.79368	-0.37268	-0.8208	0.714663	-2.02966	0.733751	-0.82709	1.0029	0.518441	-0.27072	0.183838	0.830893	-0.20533	0.401376	-0.24147	0.20135	0.487498	0.518097	2.14017	1.54356	0.648004	-1.27374	-1.37426	-1.64543	-0.89238	-0.66697	-0.55382	-0.42956	1.46867	-1.55445	-1.36893	-1.08555	-0.76418
Irx5	-0.24438	0.098935	-0.14919	-0.79878	-1.38472	-0.23069	-1.16434	-0.00903	2.53393	-0.98748	-0.39366	-0.64398	-0.96592	0.594628	1.80681	-1.08584	1.94068	1.18149	0.622535	-1.05017	-0.03345	1.01542	0.185414	-0.42962	-0.44788	-0.80431	-1.50167	-0.21278	-0.54575	-0.17017	1.17466	-1.25068	-0.6569	0.768154	-0.07574	0.244614	-1.09059	0.155562	1.72556	1.29729	0.982039	-0.6447	0.766648	-1.0573	0.720258	-1.04681	1.72945	-1.06533	-1.17828
Prpf6	-0.47349	-1.47989	0.572956	-1.36963	1.39482	-0.71079	0.909998	0.254996	1.10236	1.2722	0.510274	0.804891	0.989618	0.169758	0.590746	-0.70647	-1.32018	-0.32808	0.662643	-1.12146	1.04967	-0.07735	0.072015	-2.36556	0.678429	0.20242	0.508135	0.237883	0.788142	-1.20821	0.301509	-1.26459	-0.79354	-1.57301	-0.71338	-1.45536	-0.62216	1.24284	1.15774	1.48412	0.624999	0.237147	1.15715	0.385572	-0.379	-0.88408	1.01107	-1.18226	-0.29052
Slc12a4	0.530682	0.406302	0.301038	0.600319	0.374275	0.751466	-1.74984	0.354364	-1.48032	0.821675	0.765841	0.590924	-1.07427	0.936422	-0.96287	0.763845	-1.90161	0.142799	-0.54747	0.374846	-1.52009	0.831873	-0.7574	-0.92085	1.01249	1.09334	1.18257	0.648071	1.6227	-0.44464	0.652833	-1.73461	0.916776	-1.06054	0.360407	0.464464	0.885326	-1.60291	-1.61388	-0.63632	0.62195	-0.79898	-0.69907	-1.6158	-1.75305	-0.69043	-0.3926	-0.9195	-0.79505
Cd53	0.449865	-0.43974	-0.23767	-0.81501	-0.70352	0.220227	1.96906	0.693598	-1.60028	0.848294	1.1912	0.081831	-1.15042	0.970887	-0.82699	1.27983	-1.2825	0.68398	-0.52021	0.332249	-1.2908	0.913042	-0.70714	-1.88432	0.475273	0.275234	0.807905	0.716329	0.228243	0.22127	0.457527	-1.48474	-0.11513	0.592024	1.52755	1.27	0.491439	-1.54771	-0.87725	-1.87329	0.659861	-0.34682	-1.45657	-0.83008	1.25762	-0.62939	-1.05846	-0.85343	-1.50548
Rarb	0.574739	0.605955	0.67528	-1.72212	1.18056	-0.88596	-1.29258	-0.83957	0.701485	-0.95706	-0.98779	-0.79377	0.36125	0.483757	-0.84681	-0.31908	0.022216	-0.87322	1.01345	1.09446	0.376701	-0.92973	-0.4322	-0.54437	1.89272	0.13248	1.08896	1.39014	2.55544	-1.50157	-1.16135	-0.07046	-0.17021	-0.54598	-0.21672	-1.31962	0.57096	1.78946	0.081436	-0.34393	0.16265	-1.87484	-1.51834	-0.88119	-0.4255	-0.75971	-0.82124	-0.97479	-1.05649
Ptn	-0.74148	0.087393	-0.26213	1.08348	-1.43148	0.573268	-2.45041	0.569807	0.747695	-1.02667	-0.14275	1.15366	0.059802	-1.48287	-0.7493	1.02034	-2.27582	0.745034	1.28534	0.022617	-0.38965	1.00404	0.369265	-0.9021	0.610928	1.0691	0.835259	1.11386	1.26618	0.248294	-0.26398	-0.07983	0.221711	-1.09454	-2.0976	0.70133	-0.95333	0.811565	0.405226	0.39634	-0.0576	0.253523	0.793694	0.017071	1.01961	-0.64361	1.03123	-1.62217	1.02662
Gpsm2	-1.34798	-0.64205	1.28106	1.0681	-0.01467	-0.78184	-1.78868	-0.12789	0.968306	-0.75496	-0.15242	0.597427	-1.33559	0.645917	0.625435	0.854708	-2.03651	0.783364	1.27071	-0.34207	0.908906	-0.27418	0.304695	-1.69592	0.696619	-0.07252	0.321996	-0.36671	-0.02498	1.01207	-0.0867	-1.75825	-0.44934	-1.54281	-1.01326	0.647791	-0.04164	1.2531	1.63771	1.55024	0.22285	-0.73041	1.50205	-0.83995	-0.49227	-0.66177	0.747678	-0.9924	1.72922
Kcnt2	1.3793	-0.1687	-0.14802	-1.03986	0.107959	-0.14802	-1.632	-0.01082	0.274902	-1.10365	-0.89928	-0.72347	1.63911	1.72552	-0.28021	-1.06558	-0.78942	-1.27234	0.824955	-0.31126	0.471599	0.079285	1.20689	-0.38868	0.798387	-0.58912	1.94404	-0.68636	-0.61453	-0.5199	0.092907	1.99924	0.775453	-1.13173	-0.6432	-1.19214	0.323577	2.44578	-0.08518	-0.29407	-0.35135	0.837246	1.28998	0.058485	0.587378	-0.8976	1.35902	-1.049	0.756239
Rtn4ip1	-0.94759	0.714068	-1.32237	1.485	-0.7008	-0.75735	1.55406	-1.20086	0.994261	-0.67591	-0.60866	0.135392	1.72293	-1.05893	0.566584	-0.03034	1.67042	-1.50482	0.504071	-0.73091	1.58512	0.574484	-0.42552	0.132413	-1.11543	-0.85313	-0.45044	-0.4273	-1.11684	0.550918	-1.49371	1.26489	-0.67544	0.82889	-0.12434	0.125917	-0.54393	0.300868	0.849074	1.98799	-0.78273	0.478768	1.34663	0.164485	-0.68017	1.14118	-0.91621	1.04091	-1.32357
Armcx1	-0.16977	-0.20915	-0.995	-0.41657	0.745917	0.210686	-2.00297	-0.12654	1.8234	0.855295	-0.02101	-0.56565	1.79114	-1.16927	0.617929	-0.27122	-1.62929	-1.18263	0.784337	0.615445	1.36382	-0.20527	-0.14425	-1.22715	0.237113	-0.75319	0.455537	0.968836	1.27848	-1.22808	-1.23366	0.558414	-0.06059	-1.26302	0.164738	-0.99431	-0.07259	1.61712	1.36019	1.31854	-0.82577	-1.13519	1.07733	-1.1032	0.656767	1.00098	0.841666	-0.12199	0.985008
Trim56	0.587592	0.594026	0.651219	-0.37603	0.61258	-0.14223	0.493056	-0.25415	-2.44723	0.840008	1.10184	0.30866	-0.87015	1.17672	-0.93032	0.344604	0.395283	-0.06369	-1.41595	-0.1411	-2.0555	0.278764	-0.01861	-1.1551	0.931078	1.28848	1.24641	0.810937	0.591926	0.157984	0.239429	-2.17935	0.372546	0.801269	0.504532	0.480457	0.615297	-1.00426	-0.79991	-2.30754	0.736427	-0.93153	-1.46353	-0.47746	2.55025	0.041927	-0.94052	0.744524	-1.17238
Tomm5	-1.09821	-0.00397	-0.552	0.92252	0.227096	1.93386	-0.52311	0.27655	-1.7072	1.92023	0.607708	0.823046	-0.5244	-1.2079	0.003761	0.367212	-0.33599	0.617646	0.454351	-0.17803	-0.25231	0.310976	-1.28749	-1.21168	1.27662	0.022415	0.479675	-1.06334	-0.81524	1.17596	1.60006	-0.71937	-0.50445	1.02237	0.387666	2.14212	-1.65883	-0.87525	-1.26607	-0.82666	0.039651	-0.88571	0.835293	0.782504	-1.73607	0.178046	-0.9214	0.527756	-0.78406
Nfat5	1.0666	0.481494	0.787293	-1.06823	-0.31191	0.915273	-1.09416	0.922577	-1.91009	1.35292	0.634541	0.533291	-0.86819	1.30048	-0.56586	0.150689	-1.40123	0.559569	-1.15554	0.072853	-1.00175	0.88684	-0.76172	-0.83078	0.249658	0.888461	0.834786	1.07986	0.520015	-0.75155	0.976507	-0.93505	-0.3626	-2.05777	1.57662	0.543987	0.270229	-0.2586	-0.53553	-1.95343	1.21943	-0.67106	-0.09331	-0.70764	-1.5452	-0.65684	-0.40449	-0.1334	0.697939
Maneal	-0.92398	-0.13029	0.449791	-0.85783	1.3091	-0.77859	-1.12148	-1.17237	1.61119	-1.30165	-0.90218	-0.25951	1.46131	-0.24762	1.12665	-0.86378	-1.10501	-0.9163	1.42606	0.558429	0.543112	-1.02132	1.21731	-0.33432	0.370442	0.916622	0.892049	0.169221	1.37872	-1.4307	-1.1911	1.53569	-0.48836	-0.95372	-0.53396	-1.34641	0.304472	0.788119	1.39568	0.917581	-0.49107	0.707094	1.57215	-1.1311	-1.4312	-1.34724	-0.34713	0.033768	0.212512
Wnt5a	-1.58193	-0.47761	0.590771	-0.24321	-0.40481	-0.3041	-1.21001	2.24727	-0.09739	-1.10169	-0.99488	1.48806	-0.45145	-0.15702	0.77716	-0.34608	-1.31202	1.03644	-0.50197	0.417846	-0.26168	0.3631	1.04505	-0.96832	-0.12018	1.1963	-0.07101	-0.72129	2.65182	0.219858	0.730909	-0.90525	-0.24028	-1.42894	-1.15089	-0.96028	0.095748	1.52696	0.839511	1.15215	-0.36666	-0.38481	-1.97533	0.828802	0.603498	1.1201	0.483156	1.10244	-1.86944
Fzd6	-1.7741	1.73775	1.19144	-0.92915	0.487799	-0.59043	-1.82874	-0.36901	-0.04508	-1.18048	-0.86285	1.94771	-1.13991	-0.57429	-0.8761	1.08886	-0.1537	1.33102	0.452236	0.70722	-0.08056	0.62709	-0.01652	-1.49376	0.505371	-0.26397	0.10183	-0.5164	1.55952	1.40799	0.127812	-1.69882	-0.60807	-0.15379	-0.49903	0.19065	-0.88758	0.523583	1.31181	1.20573	0.036911	1.10036	-1.9666	0.096065	0.552135	0.931122	-0.88705	1.42	-0.60626
Fam19a5	-1.48632	0.944044	0.01319	-1.13558	0.296149	-0.54031	-0.98999	-0.13795	1.85651	-0.7404	-0.94583	-0.59028	2.40632	0.276504	-0.66173	1.02062	0.129283	-0.95113	0.240361	0.144599	-0.90829	-0.79796	1.08475	0.681848	0.543974	0.737216	0.422531	0.40753	-0.02659	-0.86292	-1.94096	1.94793	1.75684	0.025434	-0.55954	-0.55585	1.37013	-0.48262	-0.47193	-0.10568	-1.41392	1.06571	0.605062	0.780162	0.14478	-0.50343	0.535883	-0.64942	0.598539
Col5a1	-1.04307	1.49751	-0.59568	1.19266	0.363331	0.578035	-1.23522	-0.34001	-1.54507	0.655781	0.957548	1.03747	-0.97644	0.537198	-1.36891	0.110715	-1.15539	-0.08771	-1.27129	0.349059	-1.25054	1.07387	-1.04952	1.35157	0.506247	0.52742	0.659533	-0.10176	0.734431	0.23379	0.789097	-1.50629	1.39917	-0.61513	0.894253	1.12777	0.998032	-1.25116	-1.85252	-0.93885	0.610095	0.128636	-1.84249	0.172463	2.75709	-0.74715	0.14083	-0.83063	-1.76878
Nr2f1	0.003871	0.088837	-0.26773	-1.82667	-0.14896	0.099096	-1.31008	-0.32105	2.29263	-1.24445	-0.05868	-0.90309	0.26625	0.797348	1.93549	-1.18305	-1.14743	-1.47834	0.454654	-0.13061	0.477696	-0.68699	0.701119	0.087532	0.976516	-0.63065	1.88425	1.14443	0.680638	-1.57826	-0.45527	1.10469	0.448573	-0.80499	-0.20697	-1.18359	0.646295	-0.52022	-0.06494	0.47161	1.5905	-0.40315	0.784578	0.222638	0.540558	0.341287	-0.45169	-1.36683	1.57616
Retsat	0.031132	0.213815	0.447779	0.336459	-0.98398	-0.21121	-1.97912	1.72733	0.031132	1.52304	0.721642	1.05157	-0.62866	-0.88238	-1.12695	0.671174	1.41181	0.708943	0.083096	-0.91736	-0.91876	0.88793	-0.77808	-1.54719	0.301541	1.54597	0.440961	-1.4713	0.042624	1.38439	0.85924	-0.54428	-0.90196	-0.45904	0.656329	1.43447	-0.23028	-1.40777	-1.55283	-0.74603	0.774788	0.938056	0.791986	0.051512	0.694018	-0.0013	0.022512	-0.9708	-1.53523
Dsg2	-1.59278	-0.07717	1.79031	-0.61518	-0.77673	-0.02014	0.427967	0.932255	-1.18935	-1.02829	0.017642	1.58862	-0.32356	0.108157	-1.23879	-0.82621	2.10041	0.832288	-0.70956	0.612609	-0.39009	-0.47113	-0.33731	-0.75712	-0.15896	1.79327	0.171535	-0.73354	1.53192	0.791772	-1.19113	-0.82987	-0.24829	1.47906	-1.41433	-1.27627	0.161272	0.121425	0.406562	-0.32392	1.66265	-0.6719	-0.7603	0.67482	-0.44329	1.23322	0.582097	0.739262	-0.99946
Cldn11	-0.96854	1.95869	0.27621	-0.37047	1.2952	-0.95257	-1.1451	-1.06243	-0.58779	-0.32393	-1.27597	-0.65	1.73546	1.39024	-0.45499	-0.5029	-1.02553	-0.09555	-0.23324	0.866047	-0.86492	-0.492	0.798919	-0.6146	1.43219	0.175257	2.09731	-0.71899	0.24077	-1.07387	-0.7502	1.48539	1.64874	-1.13232	0.829564	-0.06189	1.08456	-0.82817	-0.57944	-0.58359	0.034445	1.23915	-2.26806	0.797356	0.827925	0.595613	-0.62351	0.169468	-2.1224
Mx1	1.30633	-0.81391	0.769918	-1.41687	0.089325	0.434983	0.429678	0.902774	-1.91064	0.97867	1.08704	0.543766	-1.18424	1.90397	-0.92083	0.679989	-1.16852	-0.89535	-0.93397	0.309579	-1.26544	0.065502	-1.21622	-0.02737	0.848263	0.25981	0.777293	1.49003	-0.30279	-0.40829	0.738934	-1.37546	0.03363	-0.69958	1.19927	0.855908	0.928596	-1.04577	-1.07302	-1.23506	1.26008	-0.11241	-1.35882	-0.37293	1.41934	-1.33873	-0.7195	-0.80658	-1.56224
Uck2	-0.05551	0.349761	0.269462	0.871903	-2.3975	-0.23751	-1.10793	1.14559	-0.19209	1.49161	0.101709	0.422488	-1.1061	-1.8348	0.490385	1.76916	0.292575	0.879285	0.543532	-0.50016	0.823939	0.552946	-0.02328	-1.90654	-1.09319	0.483507	-1.52348	-0.94408	-0.22959	0.733431	0.638906	-1.45729	-1.40703	0.204041	0.597368	0.705136	-0.75584	0.759763	0.704878	1.18796	0.752594	1.97155	1.3257	0.124984	-1.06523	-0.41587	-0.62028	-0.01558	1.59338
Samd10	-1.5893	-1.44065	2.14628	-0.27667	0.561083	-0.93782	0.940186	-0.68693	0.425984	-0.18763	-1.02583	1.32561	1.36564	-0.77952	0.039542	-0.47187	1.68152	0.756966	0.491981	0.410814	0.570597	-0.79593	-0.34076	-0.83831	-1.58945	-1.67911	0.21654	-0.50397	-0.77261	0.845278	0.00759	1.10035	-0.75715	0.322173	-0.45769	-1.88923	0.108888	0.29463	1.3874	1.29525	0.726116	-1.28365	-0.83207	-0.03802	-1.38847	-0.84984	0.178224	-2.26229	0.824987
Cdc45	-0.09292	-0.61242	0.935073	-0.18801	-0.23901	0.10843	-1.5643	-0.09292	1.00923	0.210146	0.331685	1.63842	-1.59249	-0.47718	0.73053	0.950617	-1.61703	0.524836	0.784817	-1.33577	1.26448	0.918177	-0.68371	-1.26637	-0.33956	-0.83394	-0.63738	0.867636	0.196746	-0.16939	0.707336	-2.44873	-0.79746	-1.29674	1.01242	0.74131	-0.83866	0.401595	0.930738	1.62272	1.23705	1.18019	1.48123	0.614479	-2.05093	-0.40967	-0.33377	-0.97049	0.915679
Csmd3	1.20627	0.466402	-1.35046	1.13285	-1.4491	0.946609	-1.69783	0.135667	0.006694	-0.75415	1.59883	-1.043	1.4288	-1.13032	1.24676	-0.02841	-1.22071	-0.78335	0.52254	-0.85661	0.355831	0.469788	0.517233	-0.05214	-0.59941	0.575799	-0.85072	-0.90103	-0.97308	-0.53124	1.13968	2.05332	-0.96774	-1.24031	-1.14443	1.28629	-0.16788	0.877851	0.767027	0.184909	0.822766	0.080459	-0.82503	0.827232	-1.50734	1.28882	0.523256	1.17686	0.079748
Tpm3	0.177212	-1.083	-0.42019	-0.2109	-0.51454	1.83994	1.30314	0.650898	-1.52242	1.05113	1.02351	0.914923	-1.55468	0.752316	-1.25463	0.573818	-1.08065	0.280099	0.125403	0.143205	-0.40814	1.12898	-1.01554	-0.39283	0.283036	0.751034	1.55226	0.582552	-0.77782	-1.30059	0.51597	-1.6361	-0.46258	-1.16551	1.8371	0.605517	0.111492	-0.83433	-0.47138	-1.43044	1.33274	-0.41011	0.137257	-0.91094	-1.06507	-0.10682	-0.54058	-0.51562	-0.74301
Stat1	0.180173	-0.76097	0.77492	-1.16171	0.518821	-0.24084	2.27485	-0.50878	-1.19745	0.800785	0.650095	1.07575	-1.58364	1.45368	-0.72695	0.565577	-0.99537	-0.6994	0.104047	-0.26988	0.04254	0.302044	-1.74659	-1.06534	0.848563	0.973847	1.43736	1.50537	0.126187	-1.00096	0.348857	-2.19219	0.470045	-0.38753	0.407664	-0.00256	0.895478	-0.93848	-0.05297	-1.23432	1.00931	-0.30228	-0.68679	-0.62283	1.04425	-1.40519	-1.43547	-0.88135	-0.95857
Col6a3	1.33842	0.873936	-0.44084	0.789445	-1.32685	1.42843	-1.09328	-1.0049	-1.55033	-1.07726	1.31084	0.822544	-1.24824	0.181866	-1.01145	1.28037	-0.8099	0.523672	-1.18623	-0.37754	0.194608	0.96288	-1.17132	1.05895	0.240542	0.249387	-0.146	-0.51096	0.851397	0.945276	2.14079	-1.28992	0.010903	0.043302	-0.10061	1.31126	0.463879	-1.34505	-1.1692	-0.81172	0.648906	-0.16335	-2.00865	0.606484	1.84645	-0.0567	-1.73816	-0.11829	-1.50127
Dlk1	0.521776	1.25162	-0.59392	-1.51656	-0.1103	1.09951	-1.63834	1.04164	-1.21175	1.18801	1.02527	-0.05495	-0.13913	1.21896	-1.007	1.48342	-1.17473	0.462099	-0.48967	-0.63268	-1.16399	1.11235	-0.74007	-0.8162	0.318498	0.279518	-1.23853	1.16446	1.5314	-0.18658	0.756358	-1.21741	-0.27018	-0.40476	1.68278	1.4975	0.298097	-1.01452	-0.50359	-0.9446	-0.86381	-0.53838	-1.09345	0.502402	-1.4274	-0.78129	-0.70514	-0.50876	-1.44061
Rbms3	-1.0561	0.089828	-0.9584	-0.92639	-1.15508	0.165997	1.18544	-1.34638	1.37916	0.667843	0.72585	-0.47549	0.577377	-0.77014	-1.68166	0.159492	-0.20599	-0.47363	-0.30846	1.39952	1.1996	1.66003	0.062373	-0.88275	-0.35753	0.222372	-0.18444	-0.96	1.03495	-0.71392	1.44295	-0.48125	-0.75529	-0.42511	1.18544	-1.77366	1.78473	1.2189	-0.83284	1.3967	-0.83405	0.678338	-1.2877	0.165592	0.182862	0.651927	1.12446	0.964514	0.662186
Pdgfrb	1.199	0.149356	-0.9847	0.050735	-0.5893	1.24527	-1.32464	0.830496	-0.92972	1.02524	1.56564	0.452423	-0.86755	-0.87323	-0.96112	1.00536	-1.50647	0.90346	-0.51183	-0.46211	-0.60835	1.8481	-1.17415	-0.37884	-0.24967	1.16152	0.371143	0.566199	0.087454	0.592033	1.98023	-0.99631	-0.69899	-0.59042	0.077924	1.87567	-0.0223	-1.56869	-1.24516	-0.82273	0.379023	-0.05668	-1.04663	1.27284	1.93414	0.705968	-1.19285	1.24255	-1.14022
Xrcc6	-0.40027	-0.46343	0.828898	-0.39421	-1.70089	-0.04259	1.41498	0.350701	0.219662	-0.01633	0.624117	1.67783	-0.16606	-0.62377	1.32806	0.441462	0.264642	-0.11533	0.953136	-2.84587	0.411264	0.31467	-0.82785	-1.14607	0.105911	-0.00557	-0.35821	0.049323	0.176246	-0.41374	0.791142	-1.3825	-2.06756	-1.1817	0.042192	0.622369	-1.14963	0.96673	0.580958	1.16894	1.96835	1.26625	1.50821	-0.62528	-0.31485	-0.83046	-0.71004	-0.94132	0.499427
Agpat2	0.336526	-0.28206	1.24955	0.572357	-0.58575	0.064953	0.182884	0.665516	-2.17509	1.28602	1.18406	0.229026	-1.03184	-0.28642	-1.33159	1.32216	0.692499	1.59409	-1.1057	-0.71162	-1.55167	1.08022	-1.0214	-0.54824	-0.05683	0.595168	0.656349	-0.07886	-0.70277	1.04401	1.23256	-1.69461	-0.65265	-0.20494	0.940584	1.37406	-0.11646	-1.24937	-1.19532	-0.82579	1.10638	-1.49079	-1.19502	0.513936	1.25148	0.126966	-1.12577	-0.04316	-1.66154
Fgfr2	-1.03491	-1.08491	-0.27382	-0.48218	1.87459	-1.28447	-0.72774	-0.84514	1.77931	-0.11267	-1.62546	1.22032	-0.06696	0.695336	0.393976	-1.56445	0.270252	0.515479	1.37755	0.665781	-0.29955	-1.53815	0.35781	-0.93558	0.984737	1.11785	1.25326	-1.08835	0.650381	1.20713	-0.71565	0.143292	0.880598	-0.80495	-0.02937	-1.96493	0.715952	0.362285	0.396878	0.49741	-0.88095	-1.69693	-0.03538	-0.15782	-0.26003	0.116734	-1.62892	1.26643	0.339809
Vax2	1.21977	0.599452	-0.07319	1.23908	0.352828	0.915696	-0.95416	-0.88145	-1.46806	-0.65018	0.408736	0.653209	-0.52561	-0.17859	-0.65317	0.090008	-0.09933	-1.07694	-1.19298	-0.03464	-1.28022	2.87547	-1.02174	0.688201	1.03674	0.4795	-0.17538	1.30935	-1.17163	0.415295	-0.5301	-0.85925	1.14034	0.582759	-1.13178	0.74518	2.09046	-1.20009	-0.25506	-0.56927	-0.85925	-0.18011	1.1084	-1.14227	-1.01046	-1.46961	0.448396	-1.55112	1.78845
Tax1bp3	-0.77604	-0.58559	0.593677	0.319908	1.65766	-0.03344	-1.6052	0.753902	-0.78024	1.85603	0.788718	0.194385	-1.98761	0.172681	-1.04007	0.590481	-0.45584	0.998451	-0.63891	0.178067	-1.28708	0.995053	-1.30021	-0.9589	0.879324	0.938324	1.29109	0.617295	0.713753	0.532341	1.00296	-2.02934	-0.27478	-0.75737	0.75093	0.573228	0.27223	-1.23724	-1.18037	-0.73391	0.991656	0.374605	-0.69392	1.13407	2.66114	0.443535	-1.7443	-0.32932	-0.95376
Krt18	-0.54761	-0.2046	1.10139	-0.85678	-0.35541	-0.97177	-1.14377	2.43309	-0.63382	1.60826	-0.75369	0.626549	-0.36599	-0.65141	-0.50727	0.807358	2.32373	0.298613	-1.07566	-0.51185	-0.7198	0.068514	-0.86194	0.055442	-0.48924	-0.60394	-0.69969	0.467163	-0.40447	0.130233	-0.39704	-0.53669	-0.25155	3.31228	0.240896	0.53819	-0.31567	-0.56103	-0.48404	-0.40543	1.29846	0.441688	-1.38146	0.688406	-0.32911	0.808882	-0.21545	0.887472	-1.25329
Trappc2l	-1.29893	0.152675	1.00333	0.523379	0.813589	-0.93801	-0.21824	-1.02507	0.926787	1.1766	0.193497	0.416343	0.992529	-0.12322	-0.44276	0.821157	-0.93664	0.17677	0.06945	0.040826	-1.60962	0.965748	-0.15933	-2.81337	0.89602	1.14092	1.06151	-1.02005	-0.23769	-1.1758	-0.28407	1.07598	-0.81692	1.33702	1.63877	1.29663	0.24921	-0.83454	-0.98238	-1.20581	-0.84631	0.322237	0.633141	1.20222	1.37288	-0.90572	0.48972	0.009495	0.383435
Smagp	0.087465	-0.02803	2.10406	-0.98845	0.96109	-0.25472	0.443623	-0.54379	-1.66829	0.08009	1.34639	-0.368	-1.2888	0.59276	-1.19142	1.01032	0.813626	1.4559	-0.91926	-0.35221	-1.27474	-0.04557	-1.34181	0.084888	0.416674	0.454134	1.35096	-0.87192	-0.2342	1.88994	0.283279	-0.94805	0.003954	0.771499	1.55412	0.597354	0.125461	-0.94173	-1.51965	-1.60581	-0.04117	0.416358	-1.17591	1.5972	0.296309	1.48936	-0.06009	0.65911	-1.23461
Enox1	-0.26191	-0.26191	-0.77065	1.44259	0.435042	1.6283	-1.75823	-1.31176	-0.26722	-1.01172	1.19071	-1.04981	0.391661	-1.10505	1.68285	0.839986	-1.61085	0.114306	-0.84582	1.0549	-0.38069	0.434157	-0.45525	0.926104	-0.24305	-0.87156	-0.0951	1.45919	0.563173	0.270957	2.03487	1.33615	-0.96727	-1.31385	-0.72784	0.47023	-0.10268	1.0492	-0.96122	-0.47153	-0.4794	0.988116	-0.59109	0.758548	-0.47579	1.11366	-0.66355	1.21774	0.242899
Lifr	0.840185	0.157813	0.632835	-2.36688	0.346865	0.223052	-0.0323	0.782919	-1.63071	-0.8789	0.279276	-0.40728	0.495438	1.21431	-1.562	0.191761	1.11068	-1.39612	-0.68178	1.49657	1.51994	-0.57566	-0.00196	-1.65769	0.540895	0.73693	0.189398	-0.11183	0.218096	-0.94231	-0.78742	0.598949	-0.16269	0.397901	1.46745	-0.71933	2.02838	1.05614	-0.6417	-1.20721	-0.76202	-0.51984	1.66436	-1.10132	-0.84635	-0.80749	1.15291	-1.01121	0.519251
Shroom2	-1.03421	-0.75995	1.7576	-0.34523	-0.059	-1.3333	-1.24415	1.35044	0.568194	-1.00015	-0.7977	0.76744	1.71047	-1.24561	-0.02495	-1.07753	1.98709	-0.16327	0.064931	0.447595	0.117354	-0.78955	1.27862	0.275295	-0.59141	-0.65448	-0.18103	-0.41412	-0.42469	-0.20784	-1.31679	2.96	0.032706	-0.17732	0.420519	-1.25624	-0.1072	1.27969	-0.12809	-0.03241	0.348289	-0.86611	0.641938	1.20977	-0.36662	1.25178	0.08281	1.18768	1.52065
Piezo1	0.333339	0.020162	0.488958	0.684782	-0.67492	0.826404	-0.66698	0.827813	-2.4176	1.07042	1.03346	0.624802	-1.58642	0.358793	-1.31018	0.97113	-0.98274	0.598367	-1.01293	0.166939	-1.25418	1.20939	-1.18692	-0.03149	0.344249	0.794457	0.395259	0.720045	0.51001	0.625611	1.33399	-1.38781	-0.12458	-0.38199	0.750487	1.49604	0.417241	-1.61334	-1.43834	-1.40676	0.875026	-0.19846	-0.52345	-0.12437	1.83726	-0.9771	-1.4443	-0.06661	-1.73898
Rab11fip1	-0.56865	-0.49358	1.99909	-0.28464	-1.05915	-0.67901	0.339408	-0.68732	0.257432	-0.42051	-0.69522	-0.13389	-0.77569	-0.78155	2.11066	-0.19045	1.3524	1.61828	-1.28164	-0.1033	1.27358	-0.43459	-0.15036	-0.89426	-0.78	-0.71024	-0.65033	-0.41712	1.38843	0.824153	0.221689	-1.12386	-1.05043	0.976005	-0.00393	-0.50756	-0.88967	2.00739	-0.49968	2.21161	-0.31352	-0.54886	-1.06034	1.09082	-0.27784	1.22427	-1.14665	1.53417	-1.11047
Nanog	-0.62678	-0.74428	1.41311	-0.69883	-0.11805	-0.73508	-0.95397	-0.61058	1.34533	-0.80299	-0.98017	1.28617	-0.92321	-0.1227	1.6766	-0.77513	-0.82314	-0.35125	0.392491	-0.36772	0.876902	-0.83923	1.52954	-0.51467	0.138894	1.07912	0.145299	0.077195	-0.86594	-0.79759	-0.99872	-0.99808	-0.69634	-0.54022	-0.7868	-0.75557	0.217332	2.02662	2.2607	1.42687	1.53488	0.792145	-0.56629	1.29974	0.163673	0.011675	2.47577	-0.09496	1.21404
Cystm1	0.979534	0.221869	2.01236	-0.16779	0.511786	-0.01303	-1.72013	-0.01303	-0.87258	1.14261	-0.07817	-0.18431	0.158605	-0.3295	-1.49598	1.10867	1.85062	-0.8652	-1.1062	0.89494	-0.89475	-1.03955	-0.27973	1.61894	0.108942	-0.2046	0.936388	0.720274	0.688958	-1.48151	-1.29562	1.0127	-0.89085	-0.93359	-0.4155	-0.43704	1.3938	-0.82954	-1.0734	-0.31222	1.57283	-0.13864	-0.82754	0.163558	0.327707	0.74251	-2.6581	1.15774	-1.94176
Rab30	-2.07308	-0.41414	-0.30986	-0.74675	0.847814	-0.5359	1.91817	-0.99716	0.923468	-0.80963	-1.14669	-0.76593	1.83722	-0.11345	1.05695	-1.0444	-0.70396	-0.14439	1.4284	0.460286	0.764267	-0.63286	0.691229	-0.69029	0.259364	-0.79955	0.785959	-1.13348	1.00635	-0.66281	-1.66003	1.67977	0.325418	0.301606	-0.32264	-1.15877	0.656111	0.977739	0.959263	0.966607	-0.98023	-0.01315	0.225125	-0.17468	0.470324	0.190712	-0.48682	0.24709	1.6058
Tenm4	-1.61265	-0.30032	1.01967	-0.75288	0.935937	0.108115	-1.00542	-1.41842	1.40244	0.248151	-1.44403	-0.69448	0.98855	-1.00065	1.25515	-0.23987	-1.17431	0.528869	0.634869	0.434272	1.57893	-0.69006	0.625386	-0.81171	-0.76227	-0.21718	-0.07905	-1.77961	-0.25077	0.363301	2.11423	1.19409	-0.94176	-1.07152	1.14878	-1.33541	0.171307	0.336724	0.686403	1.04172	0.765476	-0.87304	-1.29317	0.37837	2.4537	-0.03822	0.585802	0.765199	0.441375
Itpkb	-0.58419	-0.15591	0.116867	-0.65657	1.26399	-0.04193	1.78605	0.027735	-2.05309	-0.58115	0.370009	0.426543	1.29374	1.10443	0.551169	0.094294	1.53674	-1.09209	-0.26454	0.185451	-0.3957	-0.45604	-0.06789	-2.22349	-0.10523	1.82821	1.00185	-0.90734	0.388604	-1.45181	-1.94244	-1.13849	0.218169	1.22197	1.08286	-0.58072	1.14189	-0.06224	-0.06063	-0.67776	-0.14131	-1.02505	-1.18967	1.10435	0.564432	1.31308	-0.79338	1.54565	-1.1934
Tmem220	-0.22805	1.60159	-1.09449	-1.25311	0.64842	1.34589	-0.4765	0.208409	0.291618	0.376023	0.817712	-0.41107	-1.40901	-0.17757	-1.62614	-0.41609	0.733996	-0.37581	2.37336	-1.24933	0.708514	0.529711	-0.80578	0.795138	-1.02644	-0.67133	1.03087	0.46779	-1.81089	0.327505	1.48697	-0.86046	0.371419	0.610637	0.49357	1.79523	-1.55643	-0.53462	-0.18993	-0.61659	-0.22473	-0.31912	-0.58262	-0.35683	0.421603	1.08476	-1.05851	1.29446	-2.12408
Brinp1	0.225186	-0.46187	0.204606	-0.3553	-0.11638	1.81342	-1.78532	-0.34416	-0.03734	-0.80677	0.940682	-0.36607	2.49	-0.92748	-0.1909	-0.96839	-1.10596	-0.57047	-0.18681	-0.01376	-0.86906	0.971003	1.49509	-0.46442	-0.14694	0.566835	0.513171	-0.1689	-0.30616	-0.81809	0.002978	3.2053	-0.02204	-1.3757	-0.70245	0.986815	0.553725	-0.3421	-1.15622	-0.19178	0.832042	-0.71498	-0.66941	1.09271	-0.04024	1.241	-1.05184	1.5554	-1.30596
Ddx60	0.126636	-0.46691	1.3964	-1.75994	0.813285	0.126636	0.053274	0.89841	-1.66689	1.04195	0.44677	1.1602	-1.40973	1.64247	-1.17351	0.07831	-0.8516	-0.49587	-1.11354	0.059994	-0.1675	0.125259	-1.01355	-0.5501	1.1165	1.20365	0.719331	1.45882	0.405481	-0.68402	0.453244	-1.48033	0.92359	-0.40337	0.169434	0.078512	1.26676	-1.06355	-1.1569	-1.67408	1.36649	-0.30898	-0.47925	-0.6655	0.975476	-0.13295	-1.43681	0.661418	-1.03735
Sostdc1	-0.47673	-1.05281	-0.80322	1.21038	-0.92355	0.417405	-0.60277	-1.06438	1.40494	-1.11591	-0.6727	0.141706	-0.6201	-0.55687	-1.10973	-0.60608	-0.23724	1.41574	1.23872	0.674609	2.20725	-0.77035	0.191225	-0.30649	0.338861	-0.72745	0.045553	-0.65644	-0.219	1.70707	-1.43281	-0.83902	0.259308	-0.79449	0.121248	-0.57992	0.831624	0.419696	2.00762	2.26381	-0.7287	-0.23715	-1.22624	1.15383	-0.89551	1.05532	-1.3562	1.07909	-1.28558
Rhod	-0.07069	0.739937	1.07272	-0.08984	1.05822	0.18933	-1.72573	0.322545	-1.7256	0.907359	0.464529	1.03598	-1.5768	-0.01081	-1.1209	0.569231	-0.67468	1.81478	-0.94523	-0.10826	-1.26362	0.677556	-0.86007	-0.41893	0.546958	1.25193	0.703706	0.224966	0.578203	1.75681	1.04917	-1.97887	0.117883	-0.64871	-0.01364	0.037539	0.246097	-1.48461	-1.08233	-0.89053	1.32439	-1.26137	-0.98282	0.787217	1.18768	1.53247	-0.72138	0.897851	-0.83715
Amer1	-0.58227	-0.72005	1.01537	-0.45965	-0.60367	0.17715	-0.74978	2.19502	0.723796	0.636136	0.720525	2.02584	-0.66443	0.655201	0.808751	-1.04439	-0.40625	0.03767	1.51452	-0.74681	0.473851	-0.2	-1.51514	-1.58909	-0.16432	0.514883	0.882725	0.388414	-1.09444	-0.5691	0.651924	-1.9675	-1.10873	-1.16117	-0.50911	-1.40718	0.345294	1.18185	0.316685	1.43774	0.55972	-0.65461	-0.5244	1.00788	-0.22993	-0.31484	0.565997	1.83278	0.568868
Myd88	-0.41864	0.176886	1.29827	-0.21419	0.769685	-0.10932	0.210011	-0.08048	-2.23248	1.04051	0.596744	0.880008	-1.76724	1.11542	-0.71411	0.947616	-0.93071	0.924517	-0.4847	0.015036	-1.07716	0.815687	-0.91821	-1.45366	0.827443	1.08367	1.17309	1.21893	0.550364	-0.19459	-0.13155	-2.49683	0.312055	-0.36837	1.15281	0.424225	0.460466	-0.87356	-0.7951	-1.54226	0.809733	0.423582	-1.55424	-1.12805	1.09614	-0.75276	-1.10753	-0.97098	-2.31754
Ptpn14	0.261098	-0.10062	0.60915	1.0677	-0.02659	1.23265	-1.39425	0.269963	-2.05938	0.464672	0.699168	0.747505	-1.42506	0.550859	-1.6305	0.987246	-0.7564	0.833461	-1.73549	0.56201	-1.56973	0.408154	-0.09982	0.244123	0.426749	0.906949	0.951967	1.0033	0.414592	0.64822	0.782437	-0.5313	-0.56938	-0.96032	0.471712	0.922956	0.815292	-2.08334	-1.01625	-1.44473	1.12121	0.421647	-1.01054	0.715278	1.66493	0.697664	-1.61869	0.98434	-1.0938
Fsd1l	-0.13186	-0.02854	-0.20115	-0.37636	-0.62046	-0.07701	-1.77493	-0.84612	2.21666	-0.86156	-0.53765	-1.13033	1.25867	-0.43469	1.26149	-0.4766	-0.9977	-1.07083	1.55171	0.475014	1.8254	-0.68143	0.67701	-0.49295	-0.34975	-0.56631	-0.23726	-0.77982	0.476714	-0.51115	-1.2431	0.774057	-0.38779	1.14599	-0.52796	-0.96836	0.516876	1.78108	1.6011	1.5476	-0.79772	-0.94829	1.09156	0.527513	-0.35444	1.11305	0.868212	1.02674	0.340066
Rbm24	-0.40228	1.59577	-0.93051	-0.82738	-0.56382	-0.39964	-0.91284	-0.7754	1.97837	-0.80688	-0.67077	-0.69859	0.804538	-0.68505	2.24852	-0.45129	0.017684	-0.65801	1.39756	-0.47857	0.804097	-1.01839	1.21352	-0.43078	-0.36317	0.692549	-0.80015	-0.66341	-0.83423	-0.14007	-0.00349	0.760071	-0.87307	-0.05507	-0.88596	-0.35339	-0.46761	1.55072	1.61231	2.32183	-0.84773	-1.30034	-1.01929	-0.28823	0.388378	1.19316	1.5137	0.800681	-0.10772
Pawr	-1.88404	0.667061	1.21197	-0.54436	1.16932	-0.30788	-1.46652	0.540379	-0.6367	0.58743	-0.14051	-0.52537	-1.58418	0.846769	0.455042	-1.25113	0.310211	0.445578	-0.73066	1.79753	-1.22596	0.048739	-0.72073	-0.23913	1.11882	1.59029	0.760824	1.76069	-0.37543	0.809963	0.28184	-1.80464	0.496543	0.540967	1.1003	-0.15738	0.737599	-1.40299	-0.9599	-1.14776	-0.17261	-0.24826	-1.08261	0.350367	0.027487	0.787816	-1.06679	1.19299	0.34726
Chka	0.661773	-1.67473	0.051854	-1.48689	0.212624	-0.8593	0.409062	1.28973	0.233675	1.06712	-0.94242	0.185463	0.66814	0.287405	0.651289	-1.05284	2.65914	-0.8901	0.306515	1.45068	0.343809	-0.59883	-0.60597	-1.50112	-0.38877	0.352525	-0.29845	-0.28731	-0.31111	-1.96237	0.199003	1.42494	-0.59746	0.69753	-0.50457	-1.66412	-0.78571	1.33531	0.967095	0.961744	-0.00437	-0.89227	-0.54401	1.64275	-0.10266	1.02186	0.130672	1.59627	-0.89944
Plcb3	0.413314	-0.31377	0.56935	-0.6132	1.3867	0.160794	-2.42763	0.194813	0.531711	0.438913	0.930848	0.470226	-1.46413	0.926718	-1.02743	0.882515	-0.61633	1.02878	-0.47697	0.709716	-1.17604	0.273418	-1.52424	-0.93384	0.746843	0.769966	0.681339	0.274468	1.0259	1.1067	0.881892	-1.84546	-0.21109	-1.30056	0.730081	0.763521	1.21745	-1.66503	-1.0628	-1.07617	0.618721	-0.17208	-1.34946	-0.38945	1.05653	-1.07694	-0.94956	-1.51084	-0.44912
Dpysl5	-0.91944	-1.03143	0.765704	-0.54839	-0.41635	-0.78421	-0.85652	-0.90124	2.92254	-0.85618	-0.88438	-0.87171	1.88395	-0.57954	-0.46233	-0.10722	-0.65012	-1.21678	1.74637	0.904731	0.849467	-1.01695	1.55454	0.260032	-0.14862	-0.01352	-0.57698	-0.43808	0.295119	-0.45528	-1.22884	1.30593	-0.34145	-1.09094	0.709046	-0.73361	1.16107	0.402303	0.558738	0.724269	1.08629	-0.50423	-0.09701	-0.3109	-1.25838	-0.99614	1.95343	-1.1062	1.24177
Scrn1	-0.86897	-0.47586	0.13318	-0.73685	1.42689	-0.76039	-1.08553	-0.84534	1.09906	-0.86649	-0.77138	-0.66597	2.57505	-0.32862	0.283686	-0.76345	-0.39025	-1.32995	1.30945	0.780286	0.863523	-1.00513	0.967226	-0.08319	0.0563	-0.37223	0.650695	-0.15918	0.478721	-1.1746	-1.35406	2.45313	0.519785	-1.22127	0.263541	-1.23953	0.962797	1.07869	0.246605	0.873906	-0.52425	0.531369	1.99251	-0.72441	-0.28026	-1.20196	0.634036	-0.703	1.80678
Sgk3	0.5137	-0.15826	-0.69755	0.39198	-0.05036	0.313789	1.52117	0.620216	-2.2594	0.474747	1.63477	0.017709	-1.47415	0.906367	-1.14181	0.750631	-2.21043	0.830884	0.156442	-0.25279	-1.04202	1.11883	-0.54405	-1.12487	0.909964	0.093396	0.999763	0.807438	0.273065	0.781181	0.518991	-1.3086	-0.70278	-0.32031	1.27244	1.58131	0.423175	-1.2825	-1.18468	-0.38559	-0.77179	-0.73602	-0.42077	0.243538	0.595057	1.56881	-0.61478	1.9478	-0.33662
Bend5	-0.32632	-0.83072	-0.54923	-1.33167	-0.23429	-0.97493	2.03092	-0.22268	1.15392	-0.63247	-0.72428	-0.76282	1.01355	-0.94676	1.15938	-0.97502	-0.58282	-0.64369	1.62047	0.672412	1.26529	-1.13387	0.923082	0.145044	-0.18743	-0.55024	-0.59697	-0.86844	1.63684	0.092339	-0.78127	0.780887	-0.61406	0.870634	-1.46409	-0.78407	-0.39593	2.12292	1.55776	0.726496	-0.65786	-0.12496	0.912599	0.254407	-0.16602	-0.07094	1.00329	-0.13783	1.52036
Cpne8	-0.64246	0.758788	1.78582	-0.11684	-0.70219	-0.11684	-2.37896	0.487375	-0.38405	-0.20626	-0.68778	-0.56703	0.449173	-0.95827	-1.22318	-0.32701	-0.27282	2.02901	0.220012	1.10998	-0.37216	1.7214	0.110368	-1.33897	0.496472	-0.77962	0.81287	-0.71859	0.441511	1.26086	-1.41072	0.223134	-0.73206	0.539887	0.526897	-1.10315	0.431352	-0.28211	-0.82844	2.47283	0.271762	0.343725	0.914134	-0.98957	-0.92614	1.006	-1.83493	0.802582	-0.83907
Lgi1	-0.72123	-0.6836	1.28524	-0.71321	0.100211	-0.96635	-0.96797	-0.91545	1.49384	-0.55392	-1.01298	-0.95712	1.72174	0.891689	-0.06644	-0.9393	-0.63388	-0.97066	1.31285	1.05376	0.553742	-1.1054	1.18779	-0.53565	0.471627	-0.54945	-0.32939	-0.38402	-0.1019	-1.09384	-1.15927	2.15967	0.039544	-0.95884	0.237	-0.70603	0.490904	-0.15025	0.291751	1.59831	2.28648	-0.60773	0.643588	0.078453	-0.46747	-0.30825	-1.24492	1.69463	-1.24492
Osmr	0.186146	0.483484	0.829923	-0.10317	1.3463	0.678371	-0.71829	-1.46858	-1.77496	0.626502	0.881651	-0.47358	-1.64395	1.09957	-0.7214	1.06896	-1.28073	0.510187	-0.77327	0.876793	-1.52165	0.862894	-0.57233	-1.09371	0.94302	0.955623	1.36486	1.45507	-0.31405	0.41145	-0.75704	-1.30473	0.323541	-0.74178	0.814371	0.707732	1.28804	-0.24195	-0.62806	-1.93284	0.351587	-0.2947	0.310394	-0.92693	0.599179	-0.74315	-1.44555	-0.53414	-0.48222
Metap1d	0.7427	-0.23693	-1.00185	0.188054	-1.59374	2.12808	-0.26022	0.850716	0.873672	-0.46331	0.283009	0.125708	-1.29051	-0.30599	1.7986	-0.1393	-1.27476	-1.84364	2.04424	-0.66471	1.06731	0.817336	0.635137	-0.53136	-0.43308	0.805217	0.964378	-0.05771	-1.85276	-1.74904	-0.36999	-0.686	0.037528	-0.38373	0.215891	-0.67321	0.756599	0.228755	1.33312	0.373452	-0.45766	1.19892	1.46999	0.841477	-0.17857	-0.29176	1.56146	-0.07728	0.864558
Stard4	-0.3827	-1.8043	1.19935	-0.88565	-0.33854	0.182732	-0.16141	1.42128	0.202248	0.878162	0.667333	0.871792	0.595932	-0.98661	-0.11607	-0.82718	-1.7892	0.611477	0.898559	-0.454	1.61988	-0.08103	-1.28563	-0.91659	0.310714	-1.8196	-0.09585	0.738224	2.39137	-0.06719	-0.59604	-1.12529	-0.32374	-0.86899	0.166899	-1.05747	-0.71585	1.31935	0.266613	1.10479	1.25223	-0.41841	-0.0712	0.616286	-0.77203	1.93771	-1.11968	1.84692	-0.28119
Cpq	-0.43469	-0.61598	0.238649	-0.4712	-0.5963	1.4986	1.69787	-0.19894	-1.56055	-0.30477	1.6668	-0.49113	0.686912	1.02555	-0.87306	0.248104	1.61611	-0.52014	-0.36789	0.383167	-1.66894	0.02672	-1.41071	-1.5874	0.793422	0.461641	0.736798	0.963499	-0.69209	-0.57682	0.986007	-0.58653	-0.44712	0.743836	1.27545	1.06842	0.270186	-1.71932	-0.9937	-1.41137	1.1409	0.367912	-0.70267	0.433728	1.63693	0.867176	-1.84424	0.473158	-2.04959
Kctd12	1.2215	0.308448	-1.2707	-0.83537	-0.01167	0.70289	1.06676	0.476299	-1.79477	1.58909	1.75582	-0.18069	-0.15242	1.56709	-0.9421	0.73345	-1.21826	-0.23773	-0.47216	-0.55138	-0.8881	0.525429	-0.77474	-1.77583	0.446005	0.044579	0.07845	-0.10297	-0.13253	-0.54849	1.45544	-0.35887	0.959431	0.426476	1.7698	1.03285	0.280094	-1.58279	-1.48673	-1.29599	0.174371	-0.79077	-1.40683	0.225896	0.718624	1.14171	-1.56109	0.639693	-2.04065
Flrt3	-1.90728	-0.92402	-0.2786	0.276189	-0.84039	1.23467	0.255647	-0.58487	0.883205	-0.65183	1.00803	-0.29969	1.14422	-1.7282	-0.97331	0.5722	-2.14446	1.98196	0.291447	0.992299	0.379468	0.436864	-0.07818	-0.86818	-0.11766	-0.12009	-0.26114	-1.09152	-1.14083	0.963612	0.640302	1.18081	-0.49624	0.199318	0.40138	-1.84563	1.04387	0.35418	-0.46966	1.60633	0.975757	0.764861	0.227915	0.971015	-0.59815	1.45375	0.175054	1.23436	-0.17036
Bmpr1b	-0.87882	0.228485	-0.60028	0.948086	-0.20725	-0.43782	-1.37268	-1.25985	1.67877	-0.73288	0.102224	-0.37686	0.817224	-0.41763	0.506504	0.87946	-0.92322	-0.27384	2.13893	-0.8945	2.16919	-1.02785	0.854661	-0.40717	-0.83295	-0.83356	-0.46067	-0.90421	-1.13019	-0.12591	-0.22746	1.27784	0.035013	-0.72449	-0.25217	-0.72954	-0.2487	1.60262	1.66336	1.91475	-0.53663	0.30407	1.2773	0.484448	-0.34754	-0.61157	1.80957	0.117675	0.821863
Rrp7a	0.960228	-0.86044	-0.3936	-0.84875	-1.23987	0.426403	-0.902	0.372167	0.834637	2.40831	1.10773	0.953343	-0.40124	-0.13498	0.19484	0.544149	-2.25803	0.190872	0.385323	-0.78375	0.282985	0.393242	-1.60381	1.52049	-0.86532	-0.51332	1.13946	-0.52043	1.70567	-1.08657	-0.4612	-0.12014	1.85257	-1.42078	-0.18143	0.97368	-0.26245	-0.04664	-0.40659	-1.02647	0.091732	0.060967	1.08385	0.532076	0.16542	-0.59669	-1.36213	-1.08019	0.017703
Ptchd1	-0.59824	1.24054	0.383191	0.055096	0.823504	0.902454	-1.67862	-1.58429	-0.47925	-0.20768	0.447525	-0.64703	0.682298	2.12783	-1.25096	0.846163	-1.26836	-0.21565	-1.01277	0.693201	-1.00728	0.128353	-0.63765	-0.4451	1.22401	0.115946	2.08844	-0.41302	-0.22823	-0.32319	1.12697	0.067632	0.564188	-1.2397	-1.10937	0.596655	1.57909	-0.79791	-0.98934	-1.01405	1.45458	-0.98204	1.43624	0.161782	-0.38103	0.197864	0.827648	0.784023	1.16755
F13a1	1.52784	0.352894	-0.6153	-0.18808	-0.40943	0.159144	-1.18983	1.36661	-1.90632	1.38087	1.64773	-0.78614	-0.92433	0.544773	-0.98913	1.67313	-0.30458	0.657561	-0.96824	-0.44119	-1.03581	1.15549	-0.77485	-0.76421	-0.5663	-0.51035	-0.78041	-0.50859	0.861892	-0.01121	1.24034	-0.52475	-0.37255	0.495772	1.10767	1.98155	0.614939	-1.22878	-0.99116	-1.03332	1.05664	-1.01558	-0.84834	0.139947	1.61534	0.761166	-1.55782	0.200974	-1.76138
Cgas	0.225786	-0.70932	1.53758	-0.85968	0.602196	0.429776	-0.70449	0.320785	-1.2822	1.20262	0.901447	1.75581	-1.41865	0.454126	-1.27501	0.869552	-1.16842	0.189239	-0.00094	-0.2204	-0.43555	1.29655	-1.29983	-1.03105	0.230272	-0.18341	0.593102	1.20939	0.434893	-0.94916	1.13748	-1.63005	-0.4225	-1.02777	1.57138	-0.01217	0.13649	-1.17846	-1.12665	-0.20526	2.04248	0.582069	-1.15846	-1.3866	0.009531	-0.71117	-1.78468	-1.18996	-1.20488
Ncln	1.12134	-1.14616	1.67804	-0.02335	-0.69741	0.745788	-0.93433	0.443745	-0.82388	1.48189	0.913345	1.23939	-1.23439	-0.48685	-0.44815	1.44538	-0.69018	0.604269	0.012024	-0.81131	-1.03983	1.31087	-1.00013	-1.48702	0.038307	0.001346	-0.04789	0.522939	-0.10337	0.386483	1.08663	-2.09453	-1.61306	-0.95591	1.5231	1.10431	-0.42754	-0.64996	-0.48602	0.222036	1.32002	0.464328	-1.31069	1.15705	1.45875	-0.48434	-1.37123	-0.05668	-0.49597
Prr16	-0.24631	-0.24159	-0.91697	-0.54558	1.7187	0.014892	-0.56979	0.943082	-1.30804	0.622012	0.772855	-0.02927	3.13437	-0.35437	-0.89618	-0.84022	-1.06312	-0.68282	-0.14165	-0.65626	-0.9102	0.567442	1.33702	0.293835	0.079693	0.022699	-0.48808	-0.96974	0.787803	-0.4989	0.629652	2.95701	0.277743	0.72114	-0.37858	0.379959	-0.42701	-1.35433	-0.71802	-0.83716	-0.18572	-0.58997	0.070444	0.699457	0.258065	1.2528	-1.49484	1.54586	-1.30466
Sema4c	0.721108	-0.386	0.018918	-0.73776	0.018918	0.956754	-2.68334	-0.05759	1.03322	-0.85141	0.826659	-0.44622	-1.92575	0.07993	0.598681	-0.69353	-1.00482	0.612248	1.65217	-0.01477	1.05419	-0.59648	0.162202	-0.32902	0.786407	1.14329	0.379272	0.69127	-0.91585	0.985288	-0.16445	-2.42648	0.149045	-0.24419	0.802949	-1.41946	1.01395	-0.44086	1.3665	1.03082	-0.74581	1.54641	-0.15546	0.165993	-0.3476	-0.3455	0.797428	0.416098	1.24245
Pbx1	-1.18315	0.388293	0.829177	-0.72852	1.01484	-0.86164	-1.68349	-0.67023	1.17726	-1.1099	-1.00903	0.544494	0.194379	-0.73213	1.22373	-1.96142	0.385134	-0.55761	1.34712	0.077966	1.48338	-0.22203	1.09447	-0.93563	-0.06988	-0.05228	-0.01983	0.024533	2.10528	-0.49707	-1.0446	0.271753	-0.21199	-0.82152	0.362739	-1.67188	-0.85853	0.688025	1.12608	1.75993	0.803768	-0.00893	1.65971	0.361743	0.436438	-0.46329	0.579625	-0.65174	2.19337
Maf	0.906887	0.990089	-1.33147	-0.30624	0.220633	0.944124	-0.49319	0.166607	-1.53949	-0.01734	1.40955	0.10794	-1.14687	1.16152	-1.45776	1.06575	1.20789	0.608392	-1.20643	-0.05748	-1.43498	0.58372	-0.37266	-1.00956	0.095686	0.642588	0.222211	-1.34005	0.441899	1.35407	1.32779	-0.26821	0.097913	-0.78371	1.00724	1.3585	1.09903	-1.24711	-1.6882	-1.62955	0.31027	-1.04891	-1.22008	0.555672	0.47591	1.98728	-0.40231	2.57035	-1.06493
Lingo2	-0.74722	-1.21616	-0.56629	0.864169	-0.28611	1.13732	-1.43996	0.233204	0.287841	-0.87712	1.49489	-0.98887	2.27049	-0.84353	-0.4476	1.45346	-0.84826	-0.22153	-0.31209	-0.13636	-0.5388	0.954866	0.617047	0.817731	-0.69777	-0.66583	-0.19708	-0.85085	-1.04152	-0.12361	1.62107	3.03329	0.026656	-0.51105	-1.05768	0.608277	0.444956	0.546273	-0.40241	-0.62823	-0.76559	-1.0361	-1.30097	0.346673	0.302513	1.37712	1.22589	1.07027	-1.26573
Hbegf	0.825222	-0.1235	1.37537	0.875141	-1.43962	0.856697	-1.85314	0.286982	-1.21675	1.19398	1.45369	0.614364	-0.39284	-0.72381	-0.97089	1.24662	-1.07849	1.29745	-0.72088	0.384568	-1.31132	-0.4388	-0.66012	-0.09489	0.174844	0.78606	0.336721	-0.74734	-0.20818	0.304758	0.805092	-0.70951	0.444363	-0.94052	0.028144	-0.46954	0.864473	-1.31935	-0.66186	-0.93223	2.85905	-0.53684	-0.95565	0.392192	0.718513	0.475682	-1.08338	1.91703	-1.32441
Cebpb	1.06081	0.912399	0.418624	-0.52734	0.618212	-0.24182	-0.65316	0.73862	-2.44651	1.24598	0.147331	-0.32815	-1.10912	0.567285	-1.3937	1.08774	-0.55944	1.4723	-0.87598	0.117871	-1.71364	-0.34027	-1.10218	0.749957	0.711284	-0.00435	0.742063	0.928023	0.812993	1.34806	0.162371	-1.25458	0.409023	0.927492	1.00836	0.348577	0.159346	-1.79785	-1.53353	-1.31144	0.498326	-0.65889	-1.312	-0.8667	1.61541	-0.80578	-1.25206	-0.10519	-1.54235
Fbxo16	-0.8114	-0.88516	0.84701	-0.58836	-0.51853	-0.78585	-1.18795	-0.48698	2.2845	-0.55162	-0.84131	0.309735	1.61437	-0.84181	1.77374	-0.46957	-0.37534	-0.621	1.16593	-0.5639	1.30347	-0.77315	0.510899	0.378606	-0.91431	-0.78641	-1.25807	-0.38131	0.480362	-0.65763	-0.53619	1.41875	-0.29575	-0.94808	-0.71178	-0.82257	-0.10724	1.35378	1.33926	2.09024	0.85063	-0.65867	0.027189	1.33841	0.125974	0.563112	0.576369	1.63765	-0.39632
Rbp1	-1.58172	-0.00408	-1.24398	0.597153	-1.01185	1.59474	-0.48707	-0.65258	1.01493	-1.29941	-0.41355	0.95704	-1.70144	0.252301	-0.88356	-0.24993	-1.29532	1.75706	-0.07219	0.491226	-0.67919	0.919129	0.39072	0.204618	0.687162	1.29243	0.343019	-0.50884	0.69923	0.691533	-0.0395	-1.38786	0.553739	-1.20468	-0.75514	-0.98345	0.577599	1.14817	2.11332	-1.01092	1.18117	0.544131	-0.82721	0.649314	0.547786	0.584477	-1.21886	0.421562	-2.21757
Eif4ebp1	0.484174	0.570788	-0.38342	0.773475	-0.20741	0.246413	-0.58231	0.768664	-2.54569	1.19843	0.551307	0.388538	-1.92556	0.10052	-1.30263	0.98074	1.12125	1.0753	-0.6498	-0.28258	-1.19844	0.962887	-1.29352	-0.45709	0.182475	0.09535	-0.02163	0.701968	0.466332	0.833041	1.43438	-1.00885	-0.299	1.0503	0.869088	1.43182	0.023261	-1.6738	-1.79387	-1.04123	0.356332	0.46448	0.837205	-0.55533	-0.40097	-0.98344	-1.27627	-0.68286	0.488092
Sp7	1.549	0.796111	0.060137	-0.19743	0.852276	-0.697	-1.50738	-0.37421	-1.24058	-1.01536	-1.24771	0.644666	-1.18345	-0.45178	-0.65519	-0.46456	-0.77727	-1.01351	2.12721	-0.07851	0.776901	0.226626	0.883599	-0.64894	0.722996	1.34226	1.0984	0.857988	1.14855	-0.36911	-0.66943	-1.61991	0.518435	-0.88916	-0.35395	-1.5099	-0.41787	1.06306	1.59352	1.49764	-0.37716	-0.11996	-1.5805	-1.28173	-0.94825	-0.32545	-1.42649	-1.79442	0.580022
Thoc5	0.064	-0.69835	0.064	-0.3593	-1.26367	-0.49786	0.469133	0.39951	2.14139	1.16467	0.311722	0.58098	0.112712	-0.87184	0.853821	0.774298	-1.77118	1.07721	0.593582	-1.53641	0.698446	0.613532	-0.20761	-2.19798	-0.5259	-0.35276	-0.54189	-0.50245	-0.54663	1.29558	1.24519	-0.07137	-1.40222	-1.56004	0.096308	0.09674	-1.42494	1.12658	0.952477	1.67702	-0.07651	1.31982	0.682142	1.35917	0.681654	-0.64975	-0.71172	-0.72705	0.419674
Epb41l2	1.25227	0.162391	-1.03249	0.913116	0.299924	0.57753	-0.94505	0.714319	-1.89337	0.845842	0.875504	-0.79327	-0.92872	1.22136	-0.74583	1.19764	-2.13641	0.18896	-1.04504	-0.28478	-0.70882	1.0215	-1.07145	-0.32203	0.973112	0.499311	1.14831	-0.23417	1.17425	-0.10634	1.08809	-1.3757	-0.40673	-1.0293	1.77795	1.00108	0.950774	-0.65903	-1.23625	-0.87952	-0.04894	0.990799	-0.7562	-0.71695	1.02037	0.045858	-1.60316	0.762458	-1.88237
Sema5a	-1.63735	0.863617	-0.48784	-0.39298	-0.22289	-0.41201	-0.38496	0.212552	1.19727	-1.34171	-1.42931	-0.84029	2.27831	-0.77725	-0.82961	-0.62859	0.076599	1.05701	-0.20164	1.66285	0.752354	-0.9077	0.923783	-0.39107	-0.1083	-0.30165	0.207924	-1.50413	0.565736	0.789892	0.932362	0.626776	0.025964	-0.15521	0.405698	-1.81829	0.929793	0.258094	-0.6107	2.52029	-0.90339	0.233219	-1.11158	0.870974	0.715387	1.14693	-0.825	1.21547	-1.06195
Rab3il1	0.765321	-0.18711	-0.16405	-0.52399	-0.39258	1.31214	-0.93797	1.16707	-1.58115	0.184551	1.63943	-0.27823	-1.37698	1.22071	-1.38464	0.767655	-1.03777	-0.349	-0.71321	-0.40444	-1.28918	0.732845	-0.85874	0.577575	1.36564	1.79419	0.788451	0.396251	0.4022	-0.02534	0.512889	-1.2314	0.631154	-0.87365	1.80581	1.1654	0.23925	-1.35325	-0.93544	-1.50808	-0.06235	-0.72393	-1.24538	-0.8597	0.550043	-0.58334	-0.84202	-0.40732	-1.12118
Myof	0.365513	-0.20039	-0.16137	0.671271	-1.34776	1.0686	0.214306	1.0166	-2.1933	1.3654	1.2375	-0.03161	-1.71824	0.052686	-1.34847	0.982081	-0.64765	1.21823	-0.79176	-0.41408	-0.34488	1.06151	-1.38469	-0.05608	0.028254	-0.14104	-0.08254	-0.42315	-0.16861	1.47453	1.91333	-1.64005	-0.47312	0.116306	0.625264	1.22685	0.431171	-1.19839	-1.07814	-0.48372	1.25963	-0.09982	-1.22779	0.496631	0.905781	0.561003	-1.71659	0.89448	-1.86435
Ust	-0.66685	-0.52338	-0.29044	-0.82785	-0.81522	0.650459	-0.07522	1.29433	0.344981	-0.12518	0.198875	-0.83352	1.38919	1.46599	-1.14307	-1.0801	0.181535	1.30356	-0.78692	1.10705	-1.28784	1.15738	0.007073	-1.68474	0.582154	0.80026	0.854182	-1.33783	1.04639	0.762532	0.669249	0.906456	-0.55532	-1.34092	1.12791	-0.72199	1.53557	0.773796	-1.59288	-1.33531	-1.13435	0.753434	-0.17378	-0.20853	0.757678	-0.44384	1.36846	-0.29573	-1.20364
Fstl4	-0.96618	-0.73183	-0.6379	1.74762	-0.54578	2.16465	-1.6029	-0.58348	-0.02371	-0.3408	1.13799	-1.21561	1.1036	-0.05534	0.078753	-1.02303	-0.80086	-0.46925	-1.09	-0.38624	-1.00327	1.00669	0.152139	1.01266	0.773474	0.778702	0.928184	-1.49798	1.40654	-0.70216	0.726478	0.602764	0.264106	-1.45326	-1.08545	1.32762	0.842886	-0.6016	1.23128	-1.02596	0.556459	-1.45394	-0.46802	-1.59921	-2.06293	-0.81836	0.103655	-1.35561	-0.8748
Tecpr1	0.638738	-0.67585	0.000228	-0.92268	0.205899	-0.76193	2.2678	-0.45	0.324792	-0.03754	0.057278	-1.43655	1.72159	0.615279	0.039157	-1.11912	0.509398	-1.44811	-0.40091	1.04064	-0.94133	-0.75889	0.809553	-1.208	0.390834	0.266476	0.521498	0.06297	1.01439	-1.86047	-1.48666	1.96556	0.946093	1.63094	-0.01262	-0.72376	1.17401	-0.8786	0.175805	-0.27015	-0.98574	-0.08303	0.795031	1.14218	1.22795	0.478806	0.801094	0.448549	1.2545
Rab2b	-1.022	-1.14869	-0.29229	-0.13316	0.58413	-0.29229	-0.29229	-0.4028	2.2292	0.407778	-0.20392	-0.49674	1.3934	-0.35996	0.806407	0.365929	-1.8459	-0.08908	1.269	-0.8102	0.807452	0.707285	0.483024	-1.94453	-0.45852	0.309326	0.879476	-1.0677	0.881159	-1.42215	1.21351	0.934511	-1.39704	-2.38455	0.308955	0.061413	-0.35889	1.18982	0.237475	0.913765	0.439687	1.65244	0.871931	-0.29757	0.157223	-0.50503	2.18501	-0.67701	1.45426
Spint2	-1.41981	-0.30002	2.22737	0.042174	-0.27709	-1.35566	0.665496	0.320468	-1.10061	-0.04884	-0.9525	1.66216	0.615099	-0.50356	-0.8155	-0.43547	2.21278	1.18312	-1.16494	0.341388	-0.02438	-0.55686	-0.41917	-0.56772	-0.59251	-0.36072	-0.75019	-0.04759	-0.80976	1.3982	0.093006	0.342358	-0.35224	2.82161	-0.77466	-0.74709	-0.24891	-0.2173	-0.52669	-0.00764	1.4522	-0.25035	-1.74691	0.914387	0.693201	0.764639	-1.25862	0.846973	-1.4375
Tle6	0.494677	0.325151	1.94616	1.15975	0.311604	0.101879	-1.08263	0.580202	-2.07392	0.994573	1.2753	-0.36156	-0.48695	0.403273	-0.86842	1.22554	-0.7644	-0.48509	-1.23697	-0.38344	-1.2153	0.963596	-1.73729	0.554854	0.91144	2.30466	0.474038	-0.10278	-0.08178	-0.5106	0.459751	-0.72564	-0.41616	-0.77069	0.654332	-0.4178	0.891629	-1.71519	-0.87113	-0.77965	1.05499	0.721851	-0.98503	-1.41881	-1.38275	-0.44769	-0.0309	-1.14693	-0.00029
Dock5	-0.13285	0.055221	0.636781	1.61527	-0.26997	0.661647	-0.69088	-0.52237	-1.6826	0.33517	0.918621	-0.66084	-1.19992	1.25467	-1.71321	0.183729	-0.36016	0.435758	-1.30048	-0.0661	-1.60572	1.15847	-0.9701	0.580923	1.21759	1.34172	0.960998	1.15949	0.025522	-0.0591	1.46266	-1.94103	0.021382	-0.18889	0.6994	0.89482	1.07032	-0.79446	-1.42421	-1.2874	0.180122	1.32465	-1.6212	0.09596	1.62512	-1.13765	0.550753	-1.28716	-1.71268
Mmp17	0.908259	0.351963	-1.02266	-0.8492	-0.58154	1.54402	-1.84093	-0.21265	1.09512	-1.21721	-0.1803	-0.82625	1.45321	0.899963	-0.57607	0.564281	-1.30188	-0.7377	-0.70612	0.373281	-1.12097	0.192807	0.925738	0.124679	1.55798	0.438942	0.485524	0.97702	1.14566	-0.77172	-1.3259	1.90599	0.829015	-0.53697	0.985302	-1.09586	1.36359	-0.48707	-1.29363	-0.88659	-0.55111	-0.47734	-1.07518	-1.11958	-0.95591	-1.26053	-0.67811	-0.94699	-0.75908
Tmem51	1.11255	0.101018	0.96323	-1.53401	-0.6322	-1.02775	0.743681	0.996442	-1.73593	2.16144	-0.17018	0.027227	-0.91232	-0.16882	1.43563	0.560916	0.438042	0.579751	-1.70233	-0.09635	0.529603	0.704909	-1.15112	0.784225	-0.96821	-0.63398	-1.36265	-0.78539	-0.89889	1.6335	-0.56126	-0.89867	-0.57105	1.4567	0.962495	1.72314	-0.38932	-0.48898	-0.44109	0.128078	0.087935	0.644868	-0.02052	-0.02048	0.444216	-0.16193	-1.64425	-0.03047	-1.44659
Thbs2	-1.50283	0.334316	-0.89263	1.90071	0.351492	0.543832	-0.42901	-0.32612	-1.43224	-1.38637	1.16568	0.379697	-1.05098	0.963	-1.08874	0.601376	-1.30028	0.600152	-0.33532	0.793792	-1.22602	0.876595	-0.98813	-0.02365	1.34629	0.493239	1.7205	-1.07802	-0.13502	0.268566	1.50099	-1.55484	1.55789	-0.39241	0.448529	0.588206	1.07049	-0.66392	-0.48575	-1.23416	0.021097	1.05059	-1.3238	1.38196	2.83106	-0.26052	0.490003	-0.42551	-1.14037
Prrx1	1.40417	0.921133	-1.32854	0.666277	-1.1824	0.948296	-1.50151	-0.25918	-0.57147	0.801555	1.04997	0.95897	-1.24989	0.375389	-1.3996	1.26369	-1.28587	0.786539	-0.75985	-1.18459	-1.43745	0.88725	0.038618	-0.24545	0.371213	0.195176	1.27758	-1.55835	1.48506	0.605945	1.23802	-1.96013	0.477027	-0.65625	0.839884	0.367329	0.532439	-0.51671	-0.32675	-0.57773	0.510199	-1.82014	0.106615	0.161328	0.598575	0.133481	-1.80737	0.824348	-0.6176
Cfap126	-0.89331	0.164894	0.164894	0.410748	2.4182	-0.508	0.164894	1.77391	0.164894	0.954767	0.831298	1.67513	0.594074	0.666469	-0.34774	-0.00848	0.095523	-0.61866	-1.28623	-0.07369	0.210458	0.442908	-1.39032	-0.84604	-1.14278	1.70531	2.13453	-0.49632	-0.03371	-1.19407	-0.89471	-0.93998	-1.81495	-0.90403	0.074475	-0.6803	-0.10682	-1.25615	0.465451	0.809313	-0.48586	-0.96054	-0.79613	0.916121	0.160798	1.2573	-0.26985	1.14998	-0.96953
Dpysl3	-2.32657	-0.03957	0.669655	-0.00195	0.037164	0.997075	-1.43758	-0.0101	0.825964	1.35927	-0.1295	-1.0643	-0.56751	0.817417	-1.69233	-1.26466	-0.22158	0.5037	0.459801	0.885587	-0.18616	1.44673	-0.41059	0.794766	0.417083	-0.59421	2.31757	-1.30144	0.233165	-0.2383	0.662685	-1.12535	0.724334	-1.12544	0.296588	2.01738	0.755143	-0.22998	-0.59092	-0.79517	-0.86787	-0.26501	1.05201	0.443123	1.08755	-0.92418	0.387147	-0.55926	1.9321
Hebp2	-0.8776	-0.95375	2.54752	-0.76997	-0.37763	0.856538	-1.20747	-0.8301	-0.50057	-0.94151	-1.47995	1.39311	-0.02014	0.297669	0.292476	-0.7415	-0.11547	1.64815	0.203364	0.5514	0.456707	-0.79471	-0.78992	-0.62686	1.27523	-0.58127	0.108904	-1.34534	2.00087	2.02991	-0.02029	-0.43091	-0.1924	-0.46736	-0.84242	-1.48333	0.200148	1.13549	0.648579	0.349413	0.394999	0.445021	-0.76508	0.811504	0.048972	1.42544	-1.2066	1.5917	-0.87468
Cemip2	-1.50874	1.20277	-0.10982	1.32792	-1.2855	-0.41706	-0.38824	0.024536	0.052929	-0.65118	-0.38257	0.258404	-1.36747	0.389606	1.30333	-0.10347	-0.75576	-0.24767	-0.28425	-0.56828	1.346	0.438268	1.06506	-1.30911	0.190312	1.58194	-0.47583	-1.88893	-0.66656	-0.99011	0.205508	-1.29219	-0.75439	-0.11221	-0.87705	0.991109	-0.30832	1.18468	1.65539	1.72461	1.80232	0.311408	-0.88908	0.732712	1.2146	0.694229	-1.62905	1.04931	0.047601
Sfxn3	0.6519	-0.68681	-0.5505	0.869935	-0.74439	0.902039	-0.70517	0.291637	-0.31703	0.658067	0.994562	-0.54575	0.212397	-0.23403	-2.7488	1.0173	0.259383	0.339117	0.514647	0.008182	-1.67111	1.16677	-0.34061	-0.79104	0.035503	1.10081	0.465171	-0.05121	1.17697	0.206161	1.24649	1.13126	-0.76903	-1.79256	0.612361	0.914198	0.553961	-1.26019	-1.31029	-2.07705	1.26673	-1.1072	-1.46049	-0.38256	2.49564	1.33393	-1.13657	1.14773	-0.74368
C5ar1	1.17984	0.182137	0.317304	-0.47293	-0.45534	0.634897	-0.89051	0.948529	-2.16389	1.06921	1.42308	-0.01464	-1.81649	0.61467	-0.89064	1.37261	-0.52629	0.652119	-0.95659	-0.80933	-1.23138	1.14697	-0.67731	-0.14705	0.387147	0.522098	0.07686	0.742347	0.577607	0.467364	0.455841	-1.83745	-0.32486	-0.39644	1.68739	1.78959	0.102806	-1.12909	-1.05186	-1.32347	0.765158	-1.00004	-1.35108	-0.06717	2.61612	0.4831	-1.19506	1.35202	-1.19806
Trim2	-0.76032	-0.40557	-0.60874	-0.661	-0.75241	0.731126	-0.89729	-0.76616	2.64073	-0.52407	-0.21968	-1.21625	1.66404	-0.20409	0.650451	0.61095	0.728111	-0.72038	0.384995	0.278477	0.599289	0.210631	0.75727	-1.57122	-0.7241	-1.12711	-0.04945	-1.54412	0.506856	-0.09989	0.934044	2.03677	-0.8715	-0.18693	1.14864	0.06	0.29244	0.337945	0.774804	0.92974	-2.36703	0.68252	1.55828	-0.48917	-0.77509	-0.08378	0.43252	-0.56111	1.00165
Cxxc4	-0.20444	-0.76441	-0.30473	-0.48132	-0.28808	-0.9741	-0.92573	-0.0241	2.52567	-1.14502	-0.74854	-0.18017	2.2495	-0.78179	1.70323	-1	0.457837	-0.74138	-0.25934	-0.24525	1.7074	-0.52601	1.37046	0.426306	-0.3191	-1.18256	-1.21135	-0.12989	-0.57285	-0.04226	-0.74255	0.758174	0.142968	0.735985	-0.74417	-0.47549	-0.25076	0.56561	1.63048	1.88341	-0.89164	-0.05417	1.72794	0.045634	-1.43919	0.327566	1.6405	-0.73148	1.08589
Prag1	-0.77209	-0.74674	-0.9145	0.351006	-1.21281	0.271952	0.635351	-0.74666	2.22659	-0.17054	0.570947	-1.08122	0.376486	-0.77601	1.25496	0.059268	-1.12468	-0.04239	2.32467	-1.03024	0.56616	0.162552	0.876958	-1.04326	-0.59883	-0.50028	-0.19092	-0.92243	-1.12202	0.087184	-0.60582	0.54524	-1.24895	-0.43448	0.203153	0.272281	-0.41745	2.09289	2.53767	0.539394	-0.25237	-0.91808	1.90852	-0.26859	-0.14638	-1.20671	1.06799	-1.19163	1.6462
Adra1d	-1.16425	1.51047	0.8387	0.554727	-0.41928	0.404476	-1.36485	1.24642	-1.74112	1.04428	-0.01372	-0.01163	-0.69153	-0.49348	-0.86552	-0.70414	-0.89884	1.05493	-0.67025	-0.04676	-0.67695	0.818951	1.88129	-0.93066	0.477475	1.6519	1.0302	-0.87194	0.208867	-0.7624	2.18776	1.14579	-0.07543	-1.3482	-0.22419	-0.22097	0.51202	-0.97423	-1.15632	-1.01473	0.773131	-1.62824	0.085389	-0.47623	-1.9695	-0.77333	-0.3989	-0.95083	-1.28863
Prpf38a	-0.99421	-0.80587	0.527021	-0.936	0.204724	-0.85982	1.35108	0.423318	1.15953	0.854235	-0.54875	0.954523	-0.62678	-0.36897	0.750006	-0.62644	-1.49112	0.004809	1.36896	-0.46417	1.53085	-0.54505	-0.4012	-2.08749	0.539513	0.189241	0.023919	1.27949	0.196032	-0.34014	-0.42015	-1.2252	-1.50155	-1.65606	0.073277	-0.61135	-0.71244	1.36356	1.27242	1.72029	1.43597	-0.31569	1.34996	0.07281	-1.47009	0.699838	1.04527	0.750483	0.576796
Psd3	-0.99255	-0.2395	-1.14181	0.818694	0.001763	0.782645	-1.06664	-1.04767	1.75555	-1.08017	0.822789	-1.69991	1.57098	-0.52222	0.842698	0.719804	-0.75839	-0.47173	0.648687	-0.08273	-0.09811	0.72065	1.00178	-1.25843	-1.06904	-1.51	-0.24851	-0.56091	-0.84133	-0.01106	0.622468	1.5064	0.08035	-1.01695	1.1318	1.22568	0.132246	1.15519	1.74844	0.044833	-1.61581	-0.05783	2.23023	0.039629	0.474105	-0.30288	1.85986	-1.30942	1.56788
Trim14	0.257324	-0.73025	0.70013	-0.64791	0.300551	-0.11265	2.00819	0.119637	-2.10162	0.608538	1.29187	-0.065	-1.18382	1.651	-1.24167	0.953762	0.75845	-0.63096	-0.36489	-0.20812	-1.49361	0.62085	-1.17129	0.279531	0.492523	0.115718	0.140518	1.71006	-0.59739	-0.17699	-0.22415	-1.13565	-0.77281	0.775705	1.22405	0.793441	0.36457	-1.40665	-1.50078	-0.982	1.5818	-0.85434	-0.45824	-0.97531	-0.62344	-1.11856	-0.96966	-1.55188	-1.11424
Kcnh2	-0.6629	0.78722	0.225967	1.02052	1.7342	0.608899	-1.33751	-1.51151	-0.90672	-0.52513	0.111144	-0.61785	1.69351	0.583608	-1.02322	1.17107	-1.06899	-0.99013	-1.16476	1.15245	-1.12105	-0.23881	-0.32646	1.37984	0.568854	-0.70105	0.627542	1.64411	0.227995	-0.58369	-0.24283	0.89765	0.713552	-0.30246	-0.24491	0.020833	0.687314	-1.72778	-1.62364	-0.61935	1.68448	0.177662	-0.39656	0.504542	-0.83696	0.232083	-1.67732	-0.30736	-0.77317
Il33	-1.58129	1.69356	-0.30255	-1.41333	0.873902	0.369808	0.397015	-0.54696	-1.01074	0.975558	0.757337	-0.64733	-0.02259	0.819281	-0.9431	0.523789	-1.07672	0.636775	-0.36683	0.724736	-1.19604	-0.09266	-1.02196	-0.72096	1.15475	1.2053	2.07891	-0.91739	0.400812	0.843072	1.85203	0.158973	0.834008	0.422564	-1.01478	-1.18141	0.910865	-1.35634	-1.14886	-1.2486	0.177384	-1.22732	-1.17946	-0.10919	0.560063	0.054666	0.483221	0.132837	1.10366
Anxa3	1.56113	0.256468	-0.01176	-0.79918	-0.14346	0.602633	-1.23794	1.15881	-1.65817	1.93867	1.20024	-0.37263	-1.53314	0.466607	-0.15959	0.896504	-1.01166	0.551291	-0.25658	0.430401	-1.14637	0.486403	-1.61968	-0.79143	0.008226	-0.78456	0.437276	1.47305	0.712336	-0.17813	-0.14422	-1.90099	0.074127	-0.16374	1.97708	-0.1912	0.290807	0.020747	-0.55547	-1.39178	1.50888	-0.58016	-1.04201	1.17906	-0.13742	2.11424	-1.47901	1.23724	-1.61614
P3h3	0.687777	0.306712	-0.30315	0.603049	0.436023	1.27995	-2.50583	0.178906	-0.94617	0.832436	1.3721	-0.13864	-1.49103	0.72388	-0.83409	0.564977	-1.69071	0.166747	-0.74743	0.266015	-1.03055	0.821535	-1.14627	0.779112	0.484155	1.69267	1.44864	-0.38233	1.23854	-0.6028	0.620901	-1.31283	0.596305	-1.09655	-0.02859	0.881794	0.386131	-1.00995	-0.9192	-1.25179	1.06956	-0.14607	-0.8487	0.158258	2.72065	-0.93763	-1.13326	-0.88933	-0.05623
Pnisr	0.524839	-1.26562	-1.58758	-0.54649	-0.40445	0.283503	1.30299	0.06998	1.6162	-0.1946	-0.20254	0.213275	-0.2247	0.627272	1.79863	-1.06298	-0.73981	-1.42995	1.66544	0.066963	1.48712	-0.6556	0.336879	-0.39839	-0.64893	0.401348	0.781117	0.386259	-0.65904	-1.36292	-1.3528	1.08466	-0.07336	-1.94078	-0.80408	-1.23573	0.30441	1.32555	1.41853	1.03775	0.057639	1.37029	0.644672	0.719096	0.394962	0.630616	1.28208	0.269872	1.58157
Mdm1	0.753547	0.599144	-1.4527	-0.64834	-0.76291	0.415102	-0.87731	1.3212	0.342857	-0.15332	0.830063	0.963267	-0.79108	0.974927	0.543071	-0.07238	-2.15117	-0.13208	1.63304	-0.3096	1.54596	0.895031	-0.61993	-1.49716	-0.27683	-0.62402	0.516667	-0.3125	-0.70621	-0.96884	-0.55649	-2.41781	0.335119	-0.62107	1.06437	0.528425	-1.04574	0.923114	0.992939	1.77386	0.045804	-0.0365	-0.20873	1.18197	-0.64564	1.06786	-0.76013	1.2527	-1.35369
Susd5	-0.27564	-0.38034	-0.46748	-0.27564	-0.27564	-0.46633	-0.11191	-0.70601	2.86113	-0.98852	-0.85763	-0.08997	1.27653	-0.5361	0.902873	-0.2798	0.311632	-0.80419	-0.86831	-0.73628	0.474505	-0.75332	1.8115	2.58086	-0.57297	-0.43516	-0.81183	0.120853	-0.31929	0.881149	-0.71461	-0.3346	1.09198	-0.99864	-1.00166	-0.78404	-0.87346	0.271988	2.21543	-0.05087	0.969806	-0.57545	-1.15115	0.450576	0.830336	0.935657	-1.10362	0.771596	-0.94185
Cd302	1.54145	0.423553	-1.15474	-1.08392	-0.26571	1.02523	0.078727	0.150204	-1.47739	0.029847	1.60083	-0.21637	-0.79401	0.230237	-0.49692	0.898353	-1.80285	0.437899	-0.56069	0.313551	-1.13461	0.910564	-0.6706	-0.90853	0.908849	1.77186	0.368582	-1.37632	2.28939	0.437032	0.853768	-0.16078	0.318692	-0.20942	1.32284	0.611451	0.361581	-1.29736	-1.16672	-1.33758	-0.76998	-0.32192	0.871525	-0.97541	1.48368	-0.48048	-1.95474	-0.40936	-1.11738
Phldb1	1.19435	0.525308	-0.72383	0.678056	1.15293	0.333029	-2.2051	0.352629	-1.49972	0.788612	0.29697	-0.96447	-0.32517	1.11012	-1.27406	1.01611	-1.08029	-0.00659	-1.13729	0.294628	-1.04907	-0.03337	-0.66214	1.16475	1.22101	0.490061	1.20481	0.818011	0.385667	0.081422	0.973963	-0.7889	1.04703	-0.17474	0.628264	1.15032	0.658666	-1.87491	-1.54662	-1.51669	-0.70375	-1.3158	-1.34884	0.223036	2.2004	-1.11687	-1.65353	-1.13629	-0.74935
Kctd15	-0.13521	0.612454	0.771101	0.82631	-1.18782	0.944971	-2.03893	-1.40247	1.24984	-1.27948	0.973115	0.387116	-1.65629	0.120986	-0.09752	-0.24881	-0.86615	0.862476	-0.05377	-0.96858	0.318573	0.506918	-0.18142	1.7328	0.22863	0.973505	-0.53007	-0.80691	-1.00465	1.80572	1.42303	-1.7233	0.981224	-0.944	-1.38768	-0.58353	0.264277	0.151624	0.511253	0.391143	1.05954	-0.06732	-0.54209	1.02169	0.395699	1.32443	0.608662	2.0287	-0.71811
Orai2	0.276618	-0.15828	-0.96745	0.976698	-1.59501	0.445997	2.01789	0.016876	-0.62795	0.114189	1.06995	0.004896	0.438105	-1.57241	-1.41636	0.919665	-0.28542	1.43156	-1.15408	-0.11708	-1.14023	0.512231	0.962016	-0.93176	-0.68582	1.12024	-0.66656	-0.40334	1.35939	1.66158	0.528805	1.293	-0.69547	0.678749	0.212377	0.942876	-0.99618	-1.90973	-1.33404	-0.3196	-0.00695	-1.13625	-0.23096	-0.18317	0.047117	1.05066	0.865817	1.24165	-1.22399
Paics	-0.63539	-0.89121	0.674114	-0.16284	0.069786	-0.78344	-1.23335	0.574103	1.70919	0.969852	0.137668	0.749559	-0.32625	-0.71023	0.984953	0.141238	-0.86415	0.297994	1.46316	-0.34579	1.29575	0.288924	-0.49988	-2.88242	0.059669	-0.27592	-0.43068	-0.42468	-0.18445	-1.01049	1.07192	-0.89798	-0.70887	-1.26611	-0.51468	-0.20517	-1.16194	1.48366	1.16574	1.98415	1.29447	-0.42503	1.00944	-1.14162	-2.05568	-0.25086	1.31931	-0.7125	1.0937
Hspb7	1.4867	1.93866	-0.86544	1.09132	-1.43369	0.943029	-1.02199	-1.2229	-1.23247	-0.51811	0.449775	0.033145	-0.68215	-0.19461	-0.42778	1.88354	0.552886	0.250902	-0.97267	-0.79342	-0.93504	0.289732	-0.75169	0.602619	-0.133	-0.68504	-0.70448	0.465441	1.03734	0.891035	2.23265	-0.40998	-0.48756	-0.57102	0.521417	2.25312	-0.42344	-0.62588	-0.82841	-1.07423	0.071684	-0.01705	-0.84378	-0.25182	0.265233	-1.03128	-1.69023	-1.34365	-0.12038
Ggnbp2	0.013439	-0.96293	-1.44861	-0.58309	0.816567	0.134578	1.94662	0.505337	0.175241	0.183525	-0.42732	-0.582	1.27973	0.591832	0.508768	-1.09612	-0.20343	-0.02073	0.791524	2.45136	0.369476	-0.77159	-1.66594	-2.10054	0.844135	-0.3287	1.29706	-0.41937	1.3649	-0.39752	-0.96706	0.683396	1.34633	0.000904	-0.78671	-0.72291	1.27496	-0.75337	-0.4306	-0.87602	-1.03514	-1.2981	0.376367	-1.4991	0.130033	0.436476	0.609187	-0.3708	0.22682
Wipi1	1.47211	0.303332	-0.96866	0.413937	0.391935	0.747655	-2.41805	0.791815	-0.94078	0.564548	1.04751	-1.1904	-0.81492	-0.25031	-1.43765	1.28388	0.365943	1.12271	-0.67747	0.670975	-0.72117	0.633114	-0.47521	-1.10045	0.374362	1.54671	0.756663	0.460362	-0.42166	0.193761	1.53143	-1.16405	-0.15419	0.198999	1.22884	1.33176	-0.33723	-1.7148	-1.51051	-0.38864	-0.74621	-0.52931	-1.51801	0.309617	1.51697	1.2299	-2.17847	0.66803	-1.48301
Brinp3	0.522827	-0.64068	-0.58315	-0.84535	-0.27556	0.646459	-1.71864	1.75388	0.058272	0.298792	-0.02212	-0.58489	2.38274	-0.96255	0.162283	-0.79423	-0.61928	-0.33991	0.016904	-0.7989	-0.40968	2.34677	0.427163	-0.52342	-0.12654	-0.60058	-0.34457	-0.12322	-0.61573	-0.75835	1.95347	2.91733	0.903661	-0.91057	0.037297	0.39481	-0.4389	-0.10561	-0.46691	-0.50731	-0.70603	0.659329	1.05121	-0.90196	-1.3269	-0.44795	0.761008	-0.72554	1.00144
Noc2l	1.6654	-0.54919	0.598721	0.650495	-1.38842	0.336767	0.206452	0.536856	-1.41626	1.15262	0.652815	1.98652	-0.67562	-0.21373	0.479693	0.890288	-0.49561	0.450453	0.212608	-1.21651	0.16615	0.835799	-0.71217	-2.39267	-0.66554	-0.27992	-0.2763	1.49365	-0.90939	0.24917	-0.16282	-1.17978	-0.49107	-1.95466	1.41968	0.883405	-1.57352	-0.1369	0.611717	0.68285	0.527991	0.783667	-0.28156	0.925076	-0.52799	0.22095	0.861389	0.41966	0.356497
Lhx4	-0.6623	-0.3451	-1.64958	0.834919	-0.64211	0.464084	0.851975	0.464084	1.03275	-1.10341	0.283582	1.16706	-0.4569	-1.16729	1.00442	1.04252	1.39125	0.328722	0.406605	-2.33161	-0.16793	0.524129	0.259394	0.212388	-0.77043	-1.63486	-0.54625	0.250087	-1.19676	0.071779	-0.58607	-0.09261	1.01303	2.77837	-0.9519	-0.37577	-1.19788	0.833708	0.035605	1.16933	-0.54103	-1.51526	-0.84657	-1.24727	-1.22724	-1.07924	0.330479	-1.86198	1.11634
Pdpn	-0.52446	-0.0087	-0.35302	-1.10009	-1.28937	1.68818	-1.09635	-1.01955	2.09384	-0.76093	1.69271	-0.2007	-0.90186	1.08798	0.350514	1.65644	-1.13164	1.17401	-0.94781	0.183632	-1.26723	0.75227	0.576099	-0.38797	-0.63816	1.20287	-0.3097	0.077139	-0.51065	0.075132	-0.84474	-0.42547	0.121326	-0.215	0.847624	-1.37312	0.858762	2.18339	-0.40995	-1.08281	0.17736	-0.799	-1.00092	0.815792	0.467405	1.17576	-0.46049	1.43382	0.953068
Ccr1	0.905935	0.255942	-0.18455	1.0491	-1.13739	0.550181	-1.21364	1.06399	-1.8745	0.82673	1.4922	-0.10965	-1.26443	-0.05973	-1.37013	1.27981	-1.33874	0.966476	-0.35449	-0.80015	-1.03879	1.36506	-0.30628	-1.03128	0.258472	0.103398	-0.59022	1.10427	0.012936	0.956966	0.786535	-1.15416	-0.39018	0.446517	1.68518	1.55364	0.61941	-1.15313	-0.75895	-1.45985	0.307507	-0.66722	-1.32152	-0.08087	1.47119	-0.19237	-1.30284	-0.62898	-1.73551
Igf1	-0.44118	2.32147	-0.93644	-0.78694	0.148676	-0.19516	0.464239	-1.80255	0.770292	0.170653	0.943435	-0.07808	-1.09436	1.41511	0.403357	0.486292	-1.67118	-0.42751	1.03501	-0.18094	-0.73498	0.259064	1.10618	-1.40057	-0.69838	0.491809	1.58645	-0.83628	-0.00226	-0.86532	-0.22708	-0.74291	1.03108	-1.19866	0.764896	1.06027	1.66079	0.948471	-0.96718	-1.49023	-0.28934	-0.74947	-1.29685	0.188745	1.77811	1.37777	-1.23789	0.60157	-1.23429
Ppfia1	1.66046	0.244029	0.677349	0.736631	0.244029	0.013704	-1.19559	1.14205	-1.3305	0.68871	-0.02456	-0.14806	-1.77997	1.42153	-0.32142	0.088143	0.310827	0.33118	-1.09082	0.413298	0.40525	-0.92381	-1.4043	-0.77771	1.53899	0.320019	0.581341	0.644012	0.526266	1.49405	0.586189	-2.87358	1.05809	-0.82955	-0.67618	0.937995	0.294989	-0.41708	-0.80981	-1.47902	-0.27716	0.361403	-1.17939	1.56802	1.20179	1.9111	0.88459	1.80701	1.09796
D930016D06Rik	1.83119	-1.00484	0.65951	-0.64063	1.48629	-1.10816	-0.46312	0.211435	0.225802	-0.95931	-0.77237	-0.1356	-0.07363	0.776047	1.65242	-1.14797	-0.96165	-1.39812	0.669687	0.570074	1.99493	-0.53532	1.12722	-1.03103	-0.04339	0.151455	0.843761	-0.66379	-0.96821	-1.11762	-1.24434	0.603764	0.631219	-2.1739	-0.20074	-0.19465	0.485707	1.79062	0.620399	-0.0342	0.541041	0.944308	0.960832	-0.06434	-1.00779	-1.40979	0.099213	-0.93846	0.810503
Zfp865	0.69543	0.658127	1.2367	1.26916	1.73435	0.539778	-0.4072	-1.54692	-0.51666	1.0421	0.532223	0.063857	-1.52487	1.98283	0.071951	-0.22592	-0.79982	-0.75002	-0.32807	-0.28009	-1.03595	0.396393	-2.37445	0.893866	-0.19977	0.998063	0.36603	-0.06585	0.666451	-0.87609	-0.98532	0.29342	-0.52517	-1.78814	0.440783	-0.35758	-1.86715	0.882915	0.336951	1.19744	0.156234	-0.82957	-0.57401	0.230595	-1.78735	-1.42463	-1.3301	-1.16001	-0.75375
Fam84b	-1.02959	-1.16253	1.62529	0.363359	0.332403	-1.37856	-0.05885	0.933344	-0.11885	0.378135	-0.362	1.54771	-0.34518	-0.88824	-1.18824	-0.6208	2.14733	0.452494	-0.84027	1.29672	-0.78856	-0.6829	-1.03076	-0.27434	0.28819	1.31273	0.623876	0.52977	-0.92451	0.693915	-0.55237	-1.09438	0.71233	2.8596	-0.36922	-0.4812	-0.18219	-0.88904	-1.06384	-0.50251	0.731759	-1.31356	-2.2995	0.814361	-0.39341	0.671811	0.059732	1.24712	-2.61841
Il17rd	-0.05846	-0.0398	-0.85372	1.17456	-0.897	0.926958	-1.79477	1.50646	-1.26876	1.19252	0.756917	-0.09707	-1.20154	-0.53767	-1.338	0.362443	-1.10458	0.454669	1.31031	0.11192	-0.02439	0.967998	-1.24557	-0.1138	0.015461	2.09885	0.083168	-0.16437	-0.52361	-0.34593	1.81026	-1.13291	-0.81254	-1.07537	0.060423	0.513091	-0.30969	-0.39596	-1.11746	1.55868	1.54826	0.446235	-1.05434	1.20806	-0.09359	1.00937	-1.27139	1.51288	-1.24786
Fign	-0.15581	1.54332	0.400998	-0.62246	-0.97311	0.346466	-0.37231	-0.77705	-0.43637	-0.4773	-1.09565	1.09322	1.33988	0.639687	1.39183	-0.91498	-0.59405	-1.19444	-1.11105	2.7246	0.115065	-0.51411	-0.32139	0.459293	0.114781	0.017909	1.94452	-1.08708	-0.05195	-0.85402	-0.46243	-0.43433	1.46954	-0.18973	-0.42858	-1.89308	1.61761	-0.41502	0.231889	-0.90171	0.827409	0.048176	-1.04194	1.32963	1.10558	1.34771	-0.10878	0.889062	1.09818
Pir	0.490321	0.73178	-0.1671	1.10271	-0.41569	-1.25804	-1.76485	1.31071	-0.07152	1.56053	1.15212	0.047575	-0.82459	-0.35523	-0.79899	0.449206	-1.44817	1.39968	0.148686	0.85782	-1.18416	-1.50435	-0.75478	0.511033	-0.30276	-0.8326	-0.88217	0.152219	1.0998	2.12405	1.27285	-0.61474	-0.36012	0.148242	0.80231	1.76074	-1.09924	-0.29043	-0.16049	-0.81536	-1.21698	0.275987	-1.13446	-0.01388	0.121414	0.895138	-0.89248	1.33723	-1.2548
Phospho2	-0.22952	0.846754	-0.53687	-0.97752	1.00812	-1.28664	0.729703	-0.42991	0.722397	0.714491	-0.63571	-0.79318	1.5896	-0.65778	-0.89133	0.211542	1.28259	0.94804	1.09993	0.719246	-0.16371	-0.52203	-1.53925	-1.87281	1.09459	-0.76016	1.29774	1.09779	1.03167	-1.77964	0.909119	0.112229	-0.65918	1.78186	-0.78719	-0.9715	-1.44909	-0.3007	-0.15199	0.855566	-0.65724	0.65439	-0.60398	0.910083	-2.36949	0.613823	1.80583	1.98548	-0.74779
Apod	-1.24984	0.181857	0.670061	-1.2757	1.86617	-0.64196	-1.55006	-0.69498	0.298024	-0.06818	-1.75112	-0.10037	-0.02858	1.47089	0.626162	-1.14102	-0.03813	-0.44771	0.107731	1.46675	-1.05696	-0.58967	0.902342	-0.55051	1.21285	1.41379	1.70331	-0.17726	0.762428	-0.8327	0.104853	0.380173	1.29214	-1.36767	0.941982	-1.51269	1.3934	-0.49551	0.045315	-0.51393	-0.75569	0.242841	-1.38873	1.53511	-0.22078	-0.49768	-0.46793	-0.57252	-1.6218
Ctnnd2	-0.17072	0.777136	-0.72903	0.412976	-0.16112	0.326497	-1.85594	-1.06083	1.13458	-0.98052	-0.01842	-1.73686	1.31574	0.088224	1.21718	0.38327	-1.3083	-0.87563	0.593389	-0.3162	0.823806	0.291601	1.65522	-0.67946	-0.48565	-1.11192	-0.53453	-0.63854	-0.98758	-0.17406	0.027931	2.17363	-0.27767	-1.19884	0.48832	0.546062	-0.32458	1.78373	1.05403	1.67117	-1.13812	0.928346	1.27372	0.495794	-0.62662	-0.22739	1.22673	-0.25869	0.479609
Lox	0.68561	0.576126	-0.41365	0.165377	0.270988	0.651957	-2.57348	0.748574	-0.65952	1.04143	1.03002	0.606966	-1.58534	0.5972	-1.33012	0.925179	-1.38959	0.842418	-1.11378	0.642476	-1.08001	0.861225	-1.00731	-0.4069	0.442057	0.791783	0.929154	-0.27556	0.211643	0.671983	1.11188	-1.79887	0.296067	-0.03783	1.27213	0.407709	0.56027	-1.15249	-1.49089	-1.24182	1.21691	-1.52504	0.032923	0.144787	0.846565	-0.18856	-1.71772	0.142171	0.913246
Def8	-1.13332	-0.66086	0.631935	-1.17558	1.67588	0.183029	-0.58157	0.373515	1.46557	1.00478	0.076415	-1.21999	1.50287	-0.57044	-0.07293	0.42097	-0.47734	0.971718	1.48777	-1.30124	0.212187	0.605137	0.169005	-1.54587	-0.90219	1.01704	-0.46005	-0.43255	-0.26708	1.04045	1.08664	0.722085	-1.70812	-1.70423	-0.87785	-0.84951	-1.46651	1.2095	1.28539	0.390282	-0.12492	-0.12898	-0.30559	1.7489	0.216402	1.7756	-2.17742	1.53229	-0.3836
Dnm1	0.298422	0.175967	-0.51503	0.85958	-0.36087	0.888129	-2.62891	0.589217	-0.77022	0.734643	0.458572	-1.1415	1.42627	-0.92538	-0.35276	0.616899	-1.57335	0.038326	-0.4239	0.51013	-1.72134	0.707686	1.36758	0.273688	-0.16655	0.351368	-0.38435	0.358136	1.48503	0.202086	1.10579	2.11577	0.140719	-1.24023	0.744466	0.732085	0.411114	-0.9177	-1.5907	-0.89798	-0.98093	1.42498	0.35438	1.66233	2.13214	-0.9235	0.742465	-0.49514	1.60794
Zfhx4	-0.40824	-0.61434	1.1235	0.674444	-1.47914	1.45188	-1.9489	0.395396	-0.19437	0.48931	1.33347	0.921332	0.425405	-0.24555	-1.78671	-1.63183	-1.3522	0.308491	-0.85312	-0.80696	0.348768	0.872696	0.43337	-0.12583	0.20877	-0.24071	0.094018	0.261768	0.507853	-0.76132	1.47437	-1.00421	-0.82627	-2.0619	0.250291	1.11567	0.23719	1.46204	0.852879	-0.48345	1.58214	0.385176	1.22554	-0.91551	-0.06206	-0.52068	2.46385	-0.32662	0.403965
Rsrp1	0.995413	-0.76543	-2.43925	-0.67349	0.439555	0.649711	1.6848	0.657702	0.032253	0.379173	0.664505	-0.11293	0.285041	1.70854	0.501101	-0.24539	0.82215	-1.53268	0.58696	-1.20036	0.278129	-0.31273	-1.66304	-1.20301	0.922532	0.228794	1.66658	0.57029	-0.60672	-1.61982	-1.40407	0.622656	1.10429	-1.37178	0.463922	-1.18362	0.737594	0.142548	0.532008	-0.02353	-0.31839	1.52782	-0.22461	0.827504	1.55029	0.498475	0.985282	1.01054	-0.34417
Apbb1ip	-0.33734	0.261578	-1.01434	0.172649	-0.56703	0.943329	1.27534	1.09959	-1.9654	1.78589	1.32098	-0.29172	-1.31772	0.453959	-1.06958	0.91417	-1.38471	0.280945	0.05371	-0.9379	-0.57734	1.77239	-0.83381	0.052726	-0.59147	0.696352	-0.0678	0.557061	-0.83575	0.08798	1.16302	-1.01923	-0.49344	1.13962	1.27754	1.64221	0.105829	-1.33797	-1.16499	-1.25654	0.0072	-1.20486	-0.97709	-0.36981	-0.95103	-0.86648	-0.62386	-1.51458	-1.13067
Cenpn	-0.06154	-1.10294	0.677392	-0.26825	-0.06154	-0.34014	-1.15788	-0.06154	1.31832	0.578085	0.368975	1.54078	-1.46479	-0.51506	0.778074	0.556973	-1.86412	0.358095	1.06896	-1.03249	1.25682	0.699186	-1.03227	-0.49508	-0.51758	-0.52364	-0.02583	0.516539	-0.06165	-0.3365	0.686748	-1.59627	-1.51762	-2.01429	1.31824	0.173454	-0.79419	0.64845	0.959795	1.84214	1.49817	-0.23926	1.05159	0.307121	-2.21164	-0.4685	-0.67681	0.436714	-1.00223
Pcsk5	-1.32996	1.86005	-0.61074	1.31851	0.115989	0.029716	-1.27786	-0.58461	0.365336	-1.71691	-0.82405	0.474056	0.569977	0.53388	-0.85746	0.409509	-0.85631	0.241309	-0.69811	1.5804	-1.24017	0.973357	0.090811	-0.76498	0.292502	2.58001	1.05366	-0.15723	0.557033	0.080695	0.161272	-0.06468	-0.04865	0.055858	-0.6675	-1.03856	1.62836	-1.18328	-0.93363	-1.40673	1.28912	-0.1773	-0.41167	0.720212	1.59764	1.38756	-1.73917	1.04885	-0.89317
Zwilch	-0.00942	-0.86435	0.887139	-0.45153	-0.02603	0.032218	-1.23086	0.080347	1.03188	0.71909	0.183655	1.48638	-1.59287	-0.5029	0.887529	0.341051	-2.09212	0.369387	0.977731	-1.19238	1.37669	0.507506	-0.60379	-0.84776	-0.39248	-0.69476	0.117297	0.761132	-0.03577	-0.59129	0.546886	-1.73326	-1.21493	-1.67879	0.958601	0.195017	-0.99546	0.683337	1.11835	2.02771	1.4618	0.663256	1.06246	-1.11874	-1.39434	-0.17844	-0.20785	-0.82701	-1.52532
Robo1	0.548273	0.020809	0.33808	-0.68707	-0.09047	0.687486	-1.79346	-0.89416	1.34114	-1.10552	0.145548	0.572175	0.864077	-1.02909	-0.06619	-2.11305	-2.00495	0.752087	0.827003	0.432285	1.65738	0.246307	0.865016	-1.0534	-0.2626	0.903306	0.021518	-1.8521	-0.03287	0.835965	-0.26446	0.285358	-0.92972	-0.65314	-0.19978	-0.96104	-0.56144	1.28947	1.21447	1.74835	0.958403	0.831277	0.506809	-0.29008	0.106759	-0.94956	0.86564	-1.17097	0.176187
Slc38a1	-1.75112	-0.26527	0.000412	0.57561	-1.45246	0.027149	0.590412	-0.28354	1.48391	0.45164	-0.36701	-1.32376	1.1699	-1.25421	1.1856	-0.47813	-0.23266	-0.6885	1.44501	0.197509	1.24059	0.112938	0.959756	-2.07244	-0.78413	-0.90105	-1.3578	0.382309	0.272774	-1.04587	0.599696	0.506927	-0.87189	0.423314	0.027571	-0.1292	-1.55363	1.40599	1.44915	1.59729	0.707234	2.12911	0.237835	0.002843	-0.81313	-0.68808	-0.33567	-1.14021	-0.4773
Zdhhc12	-1.34859	0.469864	1.56939	-0.18358	1.01834	-0.38115	-0.80742	0.628687	-1.51798	1.84994	0.414187	0.493329	-1.53417	0.89376	-0.33708	2.1714	-0.7183	0.269285	-0.07635	-1.02112	-0.47779	0.639222	-0.55831	-1.01549	-0.01692	0.543512	0.968326	1.01085	1.20905	-1.22805	0.241322	-1.98562	-1.30933	-0.99011	1.38315	0.485719	-0.37306	-0.652	-0.31643	-0.24709	0.836587	-1.3103	-0.72251	0.610024	0.307006	0.145923	-1.04012	0.074673	-0.40435
Hoxc9	0.94285	0.609676	0.393477	0.640783	0.707233	-0.13961	-2.1931	-1.35012	0.607912	-0.73447	-0.52053	-0.38256	-0.82035	1.9114	-0.92461	1.32299	-0.50013	-0.53282	-0.72882	1.18363	-0.86823	-0.85264	-0.83931	0.564796	0.872422	-0.09511	0.47993	0.022324	1.84831	-0.19822	-1.07079	-0.9551	0.595884	-0.47855	1.65034	1.62333	1.4216	-1.14876	-0.654	-1.23994	-0.17111	-0.5077	-0.70243	-0.82578	-0.77604	-0.76229	-1.01406	-0.89607	0.332556
Mnt	1.07528	0.514094	-0.71054	0.574676	1.05546	-0.22985	0.216949	0.725229	-1.7084	1.212	0.786088	-1.05867	-0.41575	0.537395	-0.50958	-0.08708	-1.25955	-1.21361	-1.33588	1.2181	-0.27728	-0.74698	1.70575	1.87092	-1.01006	0.692666	0.751803	0.583329	0.589746	0.55383	-1.40011	-0.21936	-0.11813	-0.857	1.63882	1.20544	-0.02207	-0.1614	-1.32134	-1.39103	-1.4539	-0.41831	0.468406	1.13535	0.867751	1.18675	-0.40649	0.58859	-1.34766
Dner	-0.97433	0.967886	-0.36499	-0.01983	-0.29998	0.462085	-1.94663	-0.92902	1.57318	-0.8591	-0.3975	-1.21322	1.46538	-1.04646	0.016241	-0.89882	-1.30708	-0.3449	1.54358	0.364942	0.851529	0.301881	1.56017	-0.17187	-0.15647	-1.09422	-0.25128	-0.88828	-0.28774	-0.39308	1.52615	1.33898	-0.18219	-0.88528	-0.27937	-0.31075	0.023337	1.80113	2.06183	0.694951	-1.05085	0.007549	1.2438	-0.37532	-0.83044	-1.26623	-0.26992	-0.99659	1.05872
Rbms1	1.6686	0.057351	-0.06258	-0.32246	-0.28685	0.428388	-0.67657	1.00321	-2.03626	1.24188	0.699703	-0.23269	-1.81784	0.629881	-0.94844	1.03657	-0.9476	0.842713	-1.11888	0.570678	-0.92465	0.871125	-0.56122	-0.80853	0.645713	1.17728	0.743608	0.099576	0.357323	0.801317	0.79197	-1.91389	0.132645	-0.90118	1.50063	0.775127	0.576215	-1.25935	-1.42792	-1.33184	0.927241	-0.66477	-1.64498	1.04778	1.11721	1.32971	-0.29098	1.73956	-0.54228
2510002D24Rik	-1.84603	-0.05868	1.72986	-0.56939	0.309073	-0.19273	1.05817	1.33715	-1.43842	0.931427	-0.25635	1.05845	1.30664	0.060562	0.05593	-1.00405	1.09407	-0.23573	0.923124	-1.25633	-0.39014	-0.1871	-1.66991	-0.89793	-0.60787	-0.08513	-0.50152	0.001916	0.501531	-0.01485	-0.1083	0.696433	1.94063	1.34795	-0.69372	-1.27942	-1.89197	0.53119	-0.2653	-0.88945	1.4562	0.262532	1.6125	0.969072	-0.48906	-0.91191	0.124963	-0.41286	1.09467
Slc34a1	0.28299	2.32037	-0.1775	0.01585	-1.10002	-0.55093	0.361029	0.365056	-1.053	0.16864	-0.60316	-0.88635	-1.32468	-0.7255	-0.45026	0.878123	-0.05288	1.29142	-1.21197	0.706614	0.184276	-0.74784	-0.05238	2.23389	0.396182	0.885535	0.324133	-0.71091	-0.62358	0.457353	0.439317	0.448363	1.65164	2.17093	-1.02982	-0.99571	0.179284	-0.79908	0.464361	-1.82923	-1.30055	-0.94178	-0.72753	-1.62642	-0.53535	-0.73792	0.316159	-1.45111	0.640343
Dusp4	-0.94414	-1.5951	-0.51988	2.403	-0.5802	-0.3171	0.739607	-0.9618	0.527521	1.79552	-0.8888	-0.39772	-0.13306	-1.64974	-0.47535	-0.02449	0.550113	0.537283	-0.93328	-0.11066	0.809469	0.589598	0.277614	-0.08528	-0.82476	-0.36295	-0.63699	-1.15837	-0.58876	-0.08801	-0.60427	-0.07553	-1.15106	0.884463	-1.1878	2.05431	0.005576	1.40264	1.01976	0.656181	2.04241	-0.02538	-1.14388	1.35322	-0.017	0.973897	-1.76583	0.686842	0.263616
Trim16	-1.5339	0.371359	1.61189	-0.08016	-1.62613	0.722192	-1.43766	1.0196	0.146422	1.44276	0.240972	-0.16851	-1.56592	-0.89484	-0.95824	0.281227	2.01783	1.4484	-0.20939	0.631551	-0.85446	1.05799	-0.53025	-0.92544	-0.49235	-0.67603	-1.06824	-1.26008	1.08374	1.04288	1.58083	-1.12076	-0.19106	0.088749	1.01273	0.760928	0.594954	-0.93064	-0.52035	-0.02757	-0.085	0.03462	1.10311	-0.94349	-1.86403	-0.60189	1.99309	-0.69793	0.507744
Atf4	0.424516	0.793397	-1.1609	0.547756	1.53046	-0.32652	-1.00842	0.219202	-1.22173	1.816	-0.20127	-0.36198	-1.08299	0.3676	-0.85257	1.2322	1.15833	0.79766	-0.75735	0.161829	-0.8012	0.392768	-0.87071	-1.61767	0.816656	-0.81089	0.494102	1.55767	-0.20539	1.03815	0.53864	-1.01601	-0.15672	2.32109	0.234196	0.11268	0.274034	-1.73709	-1.68178	-0.96267	0.004909	0.949874	1.1386	-0.11403	0.082931	-1.53672	-1.07427	-1.01461	0.297768
Cenpm	-0.35284	-1.10919	1.14147	0.31897	0.961903	-0.71076	-1.45011	-0.71761	1.23333	-0.15814	0.250268	1.23067	-1.65699	-0.67331	1.4587	0.132212	-1.02618	0.244443	1.32615	-1.23652	1.28526	0.502837	0.023228	-1.55773	-0.3317	0.078867	-0.5764	0.053452	0.230359	-0.42078	0.079097	-1.49328	-0.96751	-1.57678	1.08627	0.079774	-0.84387	0.818237	0.985214	2.18889	1.15011	0.745465	1.78457	1.23948	-1.15643	-0.41164	-0.42525	-0.52833	1.29066
Cdkn2b	0.046788	1.25859	0.325602	-0.02236	-0.19234	0.351798	-2.48961	1.20625	0.181341	0.573039	1.00216	-0.44027	-1.76634	-0.30777	-0.75919	0.083442	-0.44729	1.13372	0.356956	0.249749	-1.6656	-0.0696	-1.16595	1.32265	0.518344	2.02176	-0.10722	-0.44628	0.981335	0.575472	0.612353	-0.86727	1.30758	-0.58501	-0.2512	-0.12068	1.2291	-0.40267	-2.13717	-1.44597	0.35176	-0.42632	-0.5793	1.03773	1.35781	1.85104	-1.59194	1.70735	-1.44089
D10Jhu81e	-0.76067	1.68668	-1.06481	-0.19997	-0.31887	-0.29234	0.193637	-0.85245	2.15804	-0.43806	-0.17922	0.595303	1.41286	-1.03623	1.16298	-0.98443	0.688265	-0.46826	1.94646	-0.52249	-0.51429	-1.01539	0.220886	-1.21377	0.605603	0.738271	0.090038	-1.49209	0.287738	-0.35506	-0.74261	1.13918	-0.30672	0.838626	-0.60087	-1.17899	-1.23585	1.07911	1.49153	1.02775	-1.58951	-0.30205	1.35579	0.202498	-0.35108	-0.07365	2.23773	0.071691	-1.48001
Lcp1	0.627416	-0.14845	-0.3213	0.355196	-0.94045	0.441176	1.425	0.091112	-1.97704	0.75567	1.20584	0.135548	-2.06805	0.546525	-1.29833	1.22	0.611556	0.317597	-0.59818	-0.37601	-1.19298	1.11329	-1.18206	-0.34818	0.416395	0.332647	0.471806	0.909161	0.328345	0.378529	0.270216	-2.44642	-0.20186	1.12345	1.36762	1.2794	0.361648	-1.43611	-0.55811	-1.47847	0.486873	-0.78172	-1.77808	-0.63916	1.04145	-0.78739	-1.31842	-0.43096	-1.79816
Ttll12	-0.38944	-0.03715	0.379391	0.093917	0.055742	0.212676	-1.90583	-0.11454	1.60196	0.790144	0.549749	1.38893	-0.61043	-0.86945	0.731735	0.226721	-0.91536	1.09281	1.18242	-1.85114	0.549896	0.992599	-0.27172	-1.66106	-0.42715	0.494864	-0.10242	0.010428	-0.26915	0.228141	0.687036	-1.53192	-1.54593	-2.45108	0.324393	0.268659	-1.12722	0.72457	0.976266	1.33218	1.18573	0.024078	1.64198	1.36266	0.421717	-0.84727	-1.08131	-0.98132	0.999287
Frmd4a	0.07449	-0.44058	-1.39701	0.899177	-0.25849	0.649952	-1.52033	-0.29618	1.6078	-1.00105	0.939668	-0.95087	0.046582	0.25166	0.902275	0.698217	-2.44826	-0.2225	0.805307	-0.23111	1.24451	1.21452	0.36439	-0.73643	-0.55394	0.69076	0.067222	1.27189	-1.23773	-1.0099	1.50917	-1.05695	-1.53233	-1.85726	0.376833	0.447819	-0.26715	0.562738	0.625977	1.14043	0.626691	2.10163	0.494116	0.330688	0.484632	-0.38387	0.805521	-0.8984	2.03489
Gchfr	-1.39866	0.519467	0.645582	0.696055	-0.6141	1.23944	-1.50545	1.07182	-1.43652	0.930688	1.36328	0.396972	-1.23291	-0.14868	-1.04848	1.14457	-0.84988	0.305917	-0.62316	-0.13378	-0.9507	1.74478	-0.75736	0.069003	0.030499	-0.55392	-0.50395	-0.75271	0.517385	1.41764	2.53521	-1.10726	-0.19302	0.724592	-0.39505	1.54983	0.016905	-1.16143	-0.99271	-0.61714	0.057238	-0.69818	-1.62974	1.01638	-0.43899	1.67596	-0.81107	1.30726	-1.81752
Acsf2	0.221457	-1.14941	0.878953	-1.76107	0.226492	-0.22142	1.55328	0.225267	0.918773	-0.30421	0.503988	0.612356	-0.39401	-0.82372	0.555284	-0.57957	2.64461	-1.43701	0.410731	-0.74523	-0.55166	0.428242	0.167291	-1.01907	-0.64393	1.68293	0.776078	-0.68534	-1.18209	-1.49777	0.750795	-0.56191	-1.1126	0.528654	-0.29887	-0.83156	-0.44673	1.26415	-0.91829	1.22383	1.5923	-1.12139	-1.62974	1.4347	2.17006	0.05494	-1.1254	0.278013	-0.95598
Ess2	-1.19415	-1.18061	0.971317	-0.62081	0.429248	-0.50797	0.992282	0.307359	1.14329	1.51251	0.832983	0.847896	-0.01943	-0.61352	-0.08712	0.777127	-1.04658	0.456896	0.764113	-1.17036	0.34699	0.902666	-0.06938	-2.41265	-0.56	0.277412	-0.3306	0.464053	0.064121	-0.83459	1.03906	-0.42368	-1.79425	-2.37354	1.4124	0.014155	-1.44687	0.468076	1.05363	0.999205	0.609335	-0.32911	0.783149	0.961502	0.63479	-0.95782	-1.35748	-0.70207	0.777877
Msx1	-0.84673	-0.44543	-1.13549	2.85324	-0.63828	0.652526	-0.63132	-0.50669	1.06315	-0.55285	-0.4884	0.046835	-0.21632	-0.81983	-1.08321	0.523956	-0.2767	1.46337	0.901083	-0.32722	-0.30176	0.199505	1.5681	0.568902	-1.45472	-0.98525	-0.79355	-0.12724	1.57036	2.44609	0.301543	0.431052	-0.71174	0.089599	-1.1493	0.793782	-0.45449	-1.74683	0.070204	-0.11631	0.26636	-1.31756	-1.64774	0.224445	1.12568	0.684392	-1.30071	1.21018	-0.87482
Cxcl14	0.433296	1.0043	0.141752	0.268259	-1.80476	0.877976	-2.22335	0.608033	-0.43318	-1.05318	0.580789	-0.00713	0.481277	-1.7474	-0.52416	0.712199	0.678991	-0.42337	-0.22513	0.621433	-1.75097	1.43561	0.042175	0.161455	0.396645	-0.36202	-0.0077	0.583416	-0.9363	1.22611	0.341985	1.39863	0.419501	0.786988	1.61293	0.516198	0.93449	-1.35123	-0.22306	-2.24789	-0.9436	-1.20594	-0.75285	0.077606	1.31371	0.766818	-1.16178	1.67345	-0.5243
Prdm11	1.84713	-1.57473	-1.08066	-0.5785	0.516754	-0.5169	1.48859	-0.79899	1.02476	-1.58176	0.203528	-0.03528	1.5965	-0.10785	1.75417	-0.22152	-0.55566	-0.29095	0.384906	-0.27267	1.11654	-0.52386	-0.13827	0.93112	-0.58025	0.223092	0.451899	-1.28368	-0.65033	-1.3399	-0.57752	1.06087	-0.96814	-0.48186	-0.25784	-1.4253	-1.10327	1.52356	1.3606	1.52827	-0.06658	0.824923	-0.52734	0.747834	-1.24396	0.503237	-0.62103	0.995947	-1.06474
Itgb8	-0.19675	-1.04819	0.712894	-0.80196	-0.60097	0.158968	-1.54828	-0.52785	1.90826	-1.11766	-0.23469	-1.10676	0.543775	-0.11465	1.50061	-1.51795	-0.4091	-1.28488	1.33026	0.559499	1.3153	-0.71476	0.688123	-0.55304	0.801456	0.22723	0.663684	0.771602	-0.71616	-1.2334	-1.2815	0.193455	0.791366	-0.76204	0.0772	-1.40237	0.998929	1.46116	1.53487	1.50253	-0.56822	-0.32069	1.83201	-0.6494	-0.53842	1.15374	0.896178	0.097246	1.38085
Zfp36l2	0.596358	-0.64497	1.43738	0.092896	0.44783	-0.41616	-0.34974	0.427564	-1.3424	-0.11525	0.9273	0.900163	-2.35235	1.18268	-1.05166	1.3618	-1.2731	0.507075	-0.85369	0.902093	-0.88638	1.2169	-0.15408	-0.59217	0.174033	0.731775	0.519484	-0.27661	-0.74698	0.772275	1.23827	-2.72311	-0.47063	-0.64966	1.56581	0.909261	0.844913	-0.22899	-0.73213	-0.89194	-0.00387	-1.11088	-0.14282	1.39786	1.74321	0.65005	0.901166	1.94337	0.628316
Tnni3	-0.36871	-0.48997	-1.09751	0.429771	1.7383	-0.17482	0.522964	1.36828	-1.54065	-0.4626	0.278436	0.862944	-1.33533	1.64367	-0.8804	-0.4116	-0.74218	-0.90838	-0.63607	1.6579	-0.57673	0.056986	0.028841	1.07564	0.091543	1.49323	1.77056	1.0134	-0.6388	-1.08105	-0.6604	-0.98935	1.79494	-0.22857	-0.28501	-0.33119	1.45427	-1.12576	-0.61014	-1.08531	-0.62114	-0.31859	-1.75927	0.505457	-1.08088	0.738802	-1.48464	0.653727	-0.13253
Efemp1	-1.15064	0.130028	0.707657	-1.11769	1.93795	-0.89653	-0.85746	0.048798	-0.37545	0.091133	-1.17026	-0.13321	-0.58401	1.57743	-0.29307	-0.89843	-0.21096	-0.49485	-0.46286	1.05422	-1.06103	-0.21096	-0.32459	-0.70168	2.26885	0.336148	1.7813	0.465348	1.88371	-0.48119	-0.31035	-0.2129	0.714097	0.234012	1.51723	-1.23545	1.67606	-1.432	-0.79496	-0.50157	-0.5119	-0.5768	-0.35562	1.03565	0.080214	1.1772	-2.2194	0.657112	-0.64059
Gpr85	-0.61484	0.031908	-0.53449	-0.55285	0.061882	0.616652	-0.90643	-0.78986	1.22978	0.894211	-1.00865	-1.11101	0.707579	-0.90725	1.93129	-0.61324	-0.83334	-1.00326	0.409248	-0.39405	2.11063	-0.74329	0.669886	-0.75488	0.615933	-0.25363	0.418125	-1.10862	-0.85901	-0.82901	-0.46093	0.952161	-0.0019	-0.64547	-0.85342	-0.48999	0.387457	2.22263	1.35444	2.42232	-0.76672	-1.02354	-1.07154	0.862861	-0.32119	1.93454	0.898037	1.76866	-0.773
Hmgxb4	0.542832	-1.60849	0.348474	-0.3102	-0.09746	-0.13296	-0.28892	-0.09746	1.45791	0.37891	0.271332	1.28984	0.585528	-0.32632	1.40925	-0.40325	-1.37496	-0.31047	1.40551	-2.99142	1.26039	0.4921	-0.30871	-0.44215	-0.44766	-0.22883	0.709917	0.41208	-0.48085	-1.00271	0.220738	-0.93255	0.079691	-1.87135	-0.15788	-0.52948	-1.37851	1.50677	0.882412	1.58899	0.879907	1.1758	1.34885	-0.61374	-0.77877	-0.78876	-0.1689	-0.69308	1.52672
Mrpl12	0.303116	0.841777	0.3057	1.56566	-1.1487	-1.04855	-1.36675	0.345758	1.03431	0.738833	-0.67001	1.87263	-0.24089	-1.57304	-0.19792	-0.09582	1.32291	0.907789	0.562738	-1.78702	-0.0768	0.736631	-1.38491	-0.12492	0.179414	-0.11226	-1.45989	-0.64637	-1.16361	1.23593	1.61343	-0.2698	-1.78843	0.082971	-0.39325	1.13345	-0.96622	-0.28605	0.514449	1.15374	0.349975	-0.69866	-0.27686	0.545779	-0.82095	0.266314	-0.87789	0.268336	-0.71691
Ssbp2	-1.14346	-1.54436	-0.18874	-0.03049	0.711125	-0.65789	-0.47779	0.176062	2.02919	0.403646	-0.05325	-0.03371	0.787055	0.058266	1.55381	-1.10499	-1.8909	-0.39705	0.932407	-0.25607	1.0314	0.418098	0.655158	-2.25057	0.205462	-0.4385	0.568113	-0.66111	0.335181	-1.023	0.313064	0.711743	-0.95153	-2.00243	-0.52464	-0.13947	-0.168	1.72146	1.51516	1.24751	0.564041	0.637865	2.39408	-0.84677	-0.64264	-0.6005	1.64555	-1.44326	0.62042
Gga2	-0.62989	-0.5446	0.131524	1.20494	0.502497	0.086903	2.076	-0.73542	-1.72482	0.328459	0.944696	0.578363	-0.1115	-0.30969	-1.19192	0.656211	0.79727	-0.01126	-1.22293	-0.49738	-0.28636	0.657568	-1.9239	-0.99632	1.25164	0.676698	1.27883	0.287403	1.48043	-0.26358	0.041864	-1.11128	-1.58606	1.78991	0.3256	0.405251	0.085325	-0.73173	-1.84187	-0.85436	0.987472	-1.12042	-0.78715	0.965666	1.32997	-0.15932	-1.24285	0.532042	-0.61672
Isg15	0.935	-0.19524	1.24666	-0.45605	0.576185	-0.24632	-0.96817	0.451899	-1.99471	1.20259	0.267219	1.2075	-1.69747	1.2477	-1.04483	0.604028	-1.834	-0.23584	-0.11083	0.157272	-0.48392	0.330077	-1.09035	-0.57532	0.852051	1.03548	0.995646	1.27218	0.560173	-0.21948	0.884016	-2.12575	0.439221	-0.82318	0.344677	0.076668	0.86171	-0.74879	-0.27073	-1.80877	1.38178	0.589426	-0.07176	-0.43819	1.34321	-1.60861	-0.39745	-1.34514	-1.75231
Lrrtm2	-0.81882	-0.72921	-0.35632	0.226313	-0.30946	0.114456	-0.843	-0.85944	2.16846	-0.75963	0.320221	-1.03202	2.02721	-0.66194	0.264843	-0.69544	-1.02723	-1.0845	1.8045	0.329134	1.09171	-1.00187	1.23698	-0.06697	-0.32543	0.605316	-0.28416	-0.56164	-0.54518	-0.84132	-0.9984	2.33928	-0.36965	-0.53449	-0.23013	-0.98807	0.736906	1.64049	0.879599	1.15923	-1.02034	-1.03203	0.798527	1.47744	-0.85614	1.23192	0.190939	1.32386	1.66441
Bambi	-0.71729	-0.31618	0.672276	0.085195	2.49946	-1.07587	-1.83254	-0.04485	-0.2383	-0.66755	-0.47757	0.206661	-0.08879	0.34975	-0.85223	-1.36085	-1.08781	1.78621	-0.33729	0.812749	-0.49622	-0.54368	0.091264	0.256692	1.90871	1.81045	1.97276	0.607274	1.47589	0.390235	-1.26148	-0.50376	0.118709	-0.64584	0.098236	0.008163	0.591861	-0.55909	-1.18309	-0.73759	-0.71469	-0.67053	-1.59975	0.439902	0.384741	0.927624	-1.37967	1.12986	-0.19745
Klhdc9	1.19118	-0.28137	0.28645	-0.29964	-0.00811	-1.07072	-0.88054	-0.03937	1.60028	-0.91182	-0.40257	-0.42953	2.16609	-0.65384	-0.72251	-0.04823	0.298019	-0.52303	-1.01521	-1.25959	1.38565	-0.51623	1.23578	1.06601	-1.23397	-0.47551	-1.264	-0.1543	0.418225	0.323063	-0.30934	2.96159	0.373214	-1.56568	-1.18411	0.190488	-0.59895	1.23061	0.642279	0.592131	-0.1129	-0.46855	-0.53969	0.608763	-0.40822	1.247	1.47324	1.53272	-1.25098
Serinc5	-1.53856	-1.63016	0.59898	1.19664	0.077759	-1.33617	0.346225	-0.69133	0.937662	-0.77159	-1.12025	0.510036	0.38358	0.575645	1.15819	-1.01972	0.080589	0.016835	1.14877	1.24788	-0.89123	0.040135	0.073678	-1.76377	0.905102	-0.35291	1.22478	-1.65387	-0.4616	-0.2715	-0.50488	0.081908	0.920325	-0.0714	0.074685	-1.08711	1.10796	2.22359	1.39281	0.315925	-1.47364	0.350295	-0.9051	0.519283	0.567164	1.40005	-2.04239	1.13392	-1.78864
Trib3	0.215052	0.495043	1.55627	-0.33531	0.25505	0.215052	-1.11722	0.964984	-1.47005	1.38615	-0.50145	-0.26082	-2.1638	0.778697	-0.78287	0.312268	-0.10201	1.62182	-1.16586	-0.4793	-0.94068	0.882606	-0.27889	2.39187	-0.94676	-0.54291	-0.20976	1.07358	0.270224	0.061868	0.985533	-0.85083	0.270224	-0.66695	-0.22889	-0.19101	1.11359	-1.62612	-1.13947	-0.46822	1.6193	-1.91792	0.724417	-1.14424	-0.95621	-1.10722	-1.30712	0.900294	-1.25971
Mtmr11	0.904744	0.245123	0.527477	0.163065	0.223425	0.764616	-2.45845	0.46129	-1.62619	1.00594	0.993297	0.453718	-1.35134	0.936813	-0.93761	0.666163	-1.67223	0.62419	-0.73765	-0.46647	-0.34689	1.09543	-1.29694	-0.12112	0.494972	0.807063	0.712563	1.17965	0.320988	0.1837	1.38577	-2.05695	-0.09171	-1.89981	0.509625	0.889107	0.129427	0.051805	-0.45122	-1.12921	0.913823	-0.45317	-0.24492	-0.34147	0.614136	-1.17034	-1.30837	-1.19323	0.000232
Ctsz	0.479301	-0.51946	-0.0931	0.325016	-0.46842	0.438849	1.14025	0.523256	-1.58238	0.817642	1.14559	0.600766	-2.3002	1.0365	-0.24736	0.867785	-1.14714	-0.18341	-0.80885	0.194454	-1.36168	0.590209	-1.34099	-0.43363	0.975705	0.80655	0.57133	1.28849	0.402416	-0.31342	0.415662	-2.50506	0.616165	0.11788	1.41418	0.926121	0.752221	-1.65268	-0.73871	-1.23279	0.482945	-0.26844	-1.31527	0.218667	1.3164	0.290136	-1.73491	0.570349	-1.60996
Sla	0.992599	-0.5144	-0.65557	-0.87063	0.010273	0.198293	1.60522	1.25905	-2.09461	0.600811	1.45435	-0.22046	-1.29295	2.04531	-1.27675	1.12433	-1.38212	-0.03378	-0.44516	-0.29883	-1.17723	0.404193	-0.77316	-0.53599	0.362995	0.541559	0.709256	1.09245	-0.77277	-0.47776	0.832641	-0.47268	0.16779	0.089902	1.78677	0.994439	0.491187	-1.26797	-0.71798	-1.61354	0.130926	-0.76175	-1.7877	-1.06946	2.27427	-0.6626	-1.6265	-0.83251	-1.52552
Col4a2	-1.26999	1.33583	-0.65056	0.680563	0.252852	0.009663	-1.67633	0.621694	-0.22683	0.253683	0.167611	0.069143	-1.75748	1.59525	-1.4759	1.06633	-1.13963	-0.24794	-0.7226	-0.03237	-0.49965	0.19456	-0.63961	1.1359	1.501	0.433869	0.810342	0.255809	0.548762	0.349099	-0.49773	-1.93692	1.05571	0.07147	2.06195	-1.57072	1.43229	-0.75666	-0.89491	-0.51704	0.609463	-0.11793	-1.35314	1.7924	1.49995	-0.03726	-1.80705	-0.11328	-0.56318
Abracl	-0.3367	0.205774	-0.26964	0.54012	-0.1612	0.077345	0.606553	1.07075	-2.38305	1.09	0.561537	-0.17305	-1.53181	-0.11881	-1.24263	0.883833	1.19742	1.3009	-1.2734	-0.01333	-0.82602	0.852382	-1.2683	-0.80237	0.662869	-0.43277	0.215188	0.737071	0.784362	1.59858	1.12762	-1.65935	-0.30907	0.959191	0.64187	1.03295	0.204726	-1.64385	-1.56892	-1.02202	0.685247	1.35034	0.097014	0.094045	0.320642	1.62259	-2.04227	0.728723	-0.77294
Hdhd5	0.456661	-0.12097	-0.15738	-0.15738	-0.15738	-1.36825	2.89833	-1.11481	0.482423	-0.06924	-0.24511	1.15833	0.998857	0.792091	0.466314	-0.05252	0.381626	-1.35492	0.137457	0.385887	0.883427	-0.30334	-1.9921	1.05813	0.618411	-1.32044	0.296482	0.313949	-0.62756	-1.17799	-1.40559	0.972726	1.66334	0.510937	0.00475	-1.06818	-1.07076	-0.90222	0.967845	0.659142	-1.441	0.256504	0.887578	1.27152	-0.83174	-0.361	-1.29021	-0.84281	0.529591
Ptprz1	-0.59409	-0.28995	-0.12466	-0.41333	0.302595	-1.04569	-1.44629	-1.19574	2.37311	-0.63936	-1.20818	-0.95123	1.30293	-0.78343	0.643948	-1.00288	-0.47393	0.065784	1.95494	-0.11521	0.983805	0.559695	1.35076	-0.56229	-0.39176	-0.65005	0.094271	-0.71644	-0.46069	0.564258	-0.72983	1.50745	0.249351	-0.34501	-0.17528	-1.31406	0.232473	1.92521	1.66106	0.964495	-1.10675	0.139482	1.36323	-0.12472	-0.54251	-0.91894	0.45046	-0.83041	1.48606
Tpd52l1	-0.48651	1.1119	0.715292	-0.27032	-0.52327	-0.39439	-1.80952	-0.59706	0.656918	-0.93519	-1.11597	-0.7033	1.69965	-0.94071	-0.18854	-0.579	2.46971	-0.28809	0.088617	0.426419	0.787006	-1.2077	1.05104	-0.21444	-0.36778	0.56013	-0.79176	-1.01084	-0.71812	0.454271	-0.29563	1.20627	-0.44285	3.29546	-0.85802	-0.35092	-0.50402	0.267694	-0.13893	0.580377	0.362116	-0.55923	-1.29325	1.08968	0.449947	1.54339	-1.25484	1.41274	-1.24706
Adamtsl4	-0.21989	0.356786	0.472003	1.43926	-0.6046	0.712657	-1.57695	1.21626	-1.44476	1.01148	1.34642	-0.27535	-0.67606	0.680071	-1.45846	1.44528	-0.50854	0.761229	-1.2262	-0.24392	-1.32196	0.562266	-0.52153	-0.54097	-0.37458	1.8517	0.503163	-1.04873	-0.02061	0.672075	1.01002	-0.60602	0.029106	-0.43755	0.859039	1.77358	0.156543	-2.02046	-0.98031	-1.19395	0.442438	-1.10441	-0.65692	0.619916	0.873677	2.54743	-0.73965	0.947684	-0.80596
Syde1	0.826621	0.453185	-0.60716	-0.47505	1.14329	0.766227	-2.09596	0.240533	-0.61864	2.01777	0.738559	-0.749	-1.13074	0.631433	-0.36604	0.522573	-1.56782	-0.58476	0.479965	-0.06943	-0.65882	0.595219	-0.53268	-0.77323	0.740706	1.43362	1.38161	0.019799	0.979295	-1.45184	2.05326	-1.21396	0.398293	-1.76664	0.618514	-0.13118	0.588015	-0.89534	-1.09224	-0.4343	0.586336	-1.23406	-1.70414	-0.1288	0.04866	-0.73511	-0.60611	-0.30828	0.017539
Mitf	0.575894	-0.00763	-0.96769	2.18654	-0.87305	0.36948	1.02154	-0.28488	-1.4751	0.074781	1.16822	-0.35725	-0.29857	0.284665	-0.5891	1.81846	-0.21282	-0.39345	-0.84994	-0.13535	-1.62578	2.21635	-0.79538	-0.39997	0.053924	-0.14484	0.077358	-0.19893	-0.11653	1.03538	-0.19871	-0.61408	-0.05838	1.40792	1.13739	1.96392	-0.00178	-1.58992	-0.97991	-1.59845	-0.62434	-0.7674	-0.22397	1.47925	0.380952	1.47137	-1.04017	1.24859	-0.9419
Zfp185	-1.31154	0.955138	1.63991	0.487086	-0.62004	-0.5631	-1.39699	-0.03779	-0.47469	-0.65959	-0.84685	1.98784	-0.78822	-0.1345	-0.81768	-0.91424	0.967382	1.88037	-0.46755	1.01887	-0.52124	-0.99868	-0.02532	-0.80196	0.569008	0.194442	0.014027	0.008782	0.741855	3.31729	-0.12199	-0.77901	-0.33787	0.144742	0.742968	-1.2118	-0.14391	-0.72971	0.415205	-0.9586	0.577983	-0.49125	-1.3071	1.61105	0.31756	1.69247	-0.86628	1.25891	-1.80209
Gldc	-1.24186	0.308562	-0.0301	-0.452	1.15084	-1.01657	-1.0249	-0.80266	1.55967	-0.89435	-0.56525	-0.72221	-0.27669	0.725623	1.99223	0.192222	-1.17186	-1.03406	1.59482	-0.44191	1.26853	-0.88776	0.479864	-0.11547	-0.07353	-0.08126	0.440945	-1.18911	1.04747	-0.73365	-0.37084	0.90733	-0.73538	-0.9783	-0.85182	-0.9429	-0.45742	2.19379	1.20165	1.94905	0.079266	-0.02209	1.45438	0.666066	-1.46262	-0.24152	1.84595	-0.86356	1.60765
Setd6	-0.44292	0.148087	-1.16155	1.43749	0.343651	-0.38365	0.74281	-0.66536	0.371706	2.48233	-0.19318	0.482	0.80559	0.333618	-0.92063	-0.98236	1.50075	1.20038	0.661704	0.073179	1.04202	-1.48106	-1.94136	-1.51343	0.466774	-0.70543	0.58694	0.552702	-0.77311	1.87809	0.292331	0.329488	-1.77342	-0.28961	-0.2656	-1.20733	-0.24059	-1.0703	-0.4752	0.785591	-0.03112	1.51915	0.952576	-1.79209	-0.23212	-0.23781	1.73011	-1.83643	0.736174
Macf1	0.376589	-0.77927	0.285935	0.451135	-1.37142	1.33879	1.4693	-1.29473	0.770103	-0.9364	0.774131	0.153635	0.896523	0.900955	0.054021	-1.34672	0.604509	-0.43786	-1.16465	0.43101	0.536205	-0.96471	0.560314	-2.24897	0.492669	0.566632	0.467963	1.423	1.18923	0.077629	-1.09466	-0.57875	-0.5639	-0.97192	1.75684	-0.65002	0.810463	-0.10632	0.964045	-2.15421	-0.68712	0.561858	1.09394	0.107664	1.05733	0.380384	-1.14393	1.10461	0.566042
Mypop	-0.11688	1.10459	0.528117	0.216032	1.44701	-0.25382	-2.41991	-0.74286	-0.56916	-0.27563	0.094597	0.420791	1.17266	1.34875	-0.91399	0.428925	-1.531	-0.99434	-0.63738	-0.73865	-1.16882	0.117324	1.06259	0.76953	0.942968	0.640705	0.467842	0.825859	2.44405	-1.31187	-0.69969	0.960851	1.0297	-1.42411	-0.54622	0.003762	0.926563	-0.8712	-0.8183	-0.83721	-0.08218	-0.39126	-0.31044	-0.45027	0.920323	-2.35263	-0.68017	-0.09305	-1.4767
Rpl8	1.21628	-1.30888	0.323214	-0.11709	-1.0566	-0.50169	1.41449	0.936449	-0.32361	0.681695	0.093027	1.19809	-1.33275	-0.70196	0.921266	-0.6289	-0.40571	1.28961	0.526243	-0.23305	0.644404	-0.10255	-1.07819	-2.58641	0.489254	0.194197	-1.15428	0.655191	-0.63386	0.641747	1.28016	-1.92544	-1.61301	-0.03087	0.206098	0.279919	-1.24092	1.01815	1.11079	1.04231	0.813194	0.050518	0.142625	0.858863	-1.97642	1.04112	0.594191	0.795321	-1.02467
Bud13	-1.14693	0.097815	1.01739	-0.01168	0.253972	-0.80193	0.925887	0.590228	0.170114	0.704558	0.140715	0.998985	-0.95957	-0.40244	0.151663	0.432785	-0.90777	-0.71489	0.480596	-0.42023	1.75655	0.637649	0.180111	-1.5571	1.383	-0.36899	-0.55977	-0.2158	0.274613	-1.16388	0.483569	-1.15478	-2.06904	-1.88202	0.571869	0.127747	-2.17747	1.03264	1.30058	1.7196	1.08167	0.354966	1.03269	1.26124	0.66139	-0.08739	1.54201	0.305585	0.549376
Gpr68	-0.15746	-0.56499	-0.6412	1.75527	-0.11547	0.04089	2.23399	-0.24203	-0.88926	-0.5416	-0.06698	-0.97258	1.46165	1.5504	-0.99991	0.777199	-0.71757	0.831781	-0.81791	-0.05076	-1.51399	0.486449	1.19479	-0.65242	-0.5217	0.740284	-0.4496	-1.14936	-0.75143	1.16799	-0.3593	1.16522	1.37906	1.07021	-0.04951	0.628806	0.681661	-1.27995	-0.63199	-1.94328	-1.0854	-2.53308	-1.40084	-1.22739	0.025927	1.07128	-0.66447	-1.07101	-0.99924
Kcnj8	-0.94842	-0.034	-0.7775	-1.20732	2.24959	-0.94719	0.374718	-0.18897	1.42839	0.163053	0.890714	-0.41981	-0.2538	-1.47647	-1.16449	-0.57748	0.590706	-0.87795	1.26308	-1.62837	0.428487	0.764152	-1.01293	1.38693	1.11017	-0.55663	1.95181	-0.97768	0.561342	-0.59254	-0.53922	0.174996	-0.56382	0.423595	0.368946	-1.06314	-0.70817	1.45911	0.132452	1.58573	-0.79207	0.528136	-0.56742	-0.0481	-0.22533	0.925829	1.85623	0.093198	-0.54845
Dhx40	-0.60001	1.44098	-0.73275	-0.89213	-0.18883	-0.18883	-0.08789	-0.18883	0.994482	-0.28393	1.00088	-0.82715	-0.33983	-1.27663	0.730191	1.44154	0.390534	-0.09153	1.40682	0.941701	1.3465	0.972378	-1.76261	-1.41409	-0.61143	0.133454	-0.3741	-0.18567	-0.59002	0.153834	1.04785	-1.93355	-2.40644	0.561493	-0.17256	0.56066	-1.23858	1.11917	1.03721	1.39392	-0.28618	-0.83633	1.78822	-0.30906	-1.43868	0.97528	1.15212	1.00375	0.124246
Ube2h	-1.23379	-0.25755	-0.84061	1.05414	2.80033	-0.00486	0.424172	0.91873	0.166824	-1.58129	-0.39883	-1.34354	-0.0245	1.12274	1.09237	-1.53872	0.173954	-0.84225	-0.62088	0.238942	0.086634	-1.44574	0.350498	0.537921	0.9259	1.74739	-0.13566	-0.48851	-0.57455	0.374278	0.256929	0.659487	-0.13583	-1.3883	-0.46751	-1.65188	-0.31684	1.55113	1.38099	-0.52272	-0.04901	0.139132	0.891957	-1.55046	-1.60455	0.599513	0.798309	1.04357	-1.39205
Tox	-1.32051	-0.80949	0.17318	-0.40746	0.346056	-0.95373	1.07737	-1.18938	2.0298	-1.16383	-0.92279	-0.6599	1.82592	0.395052	-0.528	-0.84205	-0.68043	-0.82521	0.044421	1.29488	0.64979	-0.5131	1.24446	-0.20387	-0.25185	1.97036	1.23541	0.947309	1.13142	-1.13399	-0.87349	1.75071	-0.60427	-0.69787	-1.05975	-1.40754	0.809226	0.226823	-0.18016	0.058915	0.017617	-1.48966	2.17896	0.222239	0.862885	0.110713	0.119021	-0.90144	0.490516
Ddx41	-0.08257	-1.74863	1.47675	-0.46707	0.848123	-0.44426	0.694738	-0.02322	0.433628	1.64432	0.7793	1.5131	-1.51812	-0.27081	0.561143	0.821142	-1.89902	-0.11942	0.40152	-0.50096	0.256937	0.518643	-1.69296	-1.04438	0.476832	0.115202	0.057702	0.748081	0.804373	-1.33612	0.504267	-1.31939	-1.30684	-1.5346	-0.27534	0.134757	-1.11441	0.619392	0.731617	1.92624	0.630339	-0.13506	-1.10987	2.18981	1.02221	0.967518	-0.90455	0.077682	1.26124
Ccr5	0.500147	0.148483	0.275574	-0.86659	-0.87263	0.874938	0.650609	1.00877	-2.13213	0.593801	1.36691	0.208152	-1.23561	1.33617	-0.89506	1.08537	-1.04406	0.203254	-0.50486	-1.35786	-1.13119	0.609725	-0.70364	-0.92542	0.90949	0.68001	1.03136	0.934349	0.347915	0.418817	0.3219	-1.73913	0.272639	-0.7785	1.69443	1.31719	0.747911	-1.28166	-0.66906	-1.70789	0.307397	-0.94798	-1.18469	-0.50819	1.29669	-0.6864	-0.93279	-0.96673	-0.83717
Actr3	0.137646	-0.90419	0.034039	0.317632	-1.12148	0.379962	2.04029	0.579638	-1.20671	0.539776	1.40738	-0.02976	-0.57885	0.494054	-0.21599	0.874072	-1.56761	1.0476	-0.25779	0.099663	-0.43464	0.756605	-0.92728	-2.75228	0.897432	0.232207	0.30594	1.22672	0.495107	0.58498	0.674396	-1.3958	-1.33374	0.052854	1.6009	0.793123	-0.24335	-1.89771	-0.65831	-0.61378	0.567257	-0.17296	-0.20235	-0.00066	-1.14548	0.627664	-1.42963	0.485438	-1.07657
Col4a1	-0.98781	1.46964	-0.69818	0.382024	0.608456	0.076884	-1.72714	0.615327	-0.74006	0.111307	0.143585	-0.0086	-2.17694	1.73791	-1.30977	0.644197	-0.77961	-0.46622	-0.69312	0.075474	-0.50513	0.176175	-0.86354	0.901308	1.55826	0.270911	0.845038	0.523089	0.817973	0.722561	-0.53452	-2.10371	1.40238	0.15581	1.86209	-0.88025	1.29314	-0.7376	-0.74267	-0.65412	0.215448	0.268599	-1.10296	0.848964	1.39844	0.21137	-2.17793	-0.08555	-1.89442
Tspan17	-0.62409	0.315581	-1.1217	0.643344	0.713061	0.25894	-1.50078	1.16593	-0.43174	-0.24969	0.309642	-0.60201	1.11242	0.460987	-1.8717	-0.03713	-0.84659	0.366602	-0.09155	1.69905	-1.84828	0.180076	0.502019	-0.63864	0.99641	1.02036	1.4196	-0.69684	0.9108	-0.09171	0.562881	0.921269	0.324272	-0.79113	1.18281	0.434521	1.59581	-1.33502	-1.21218	-2.12609	-0.97952	-0.65977	-0.32037	2.34332	0.447985	1.06782	-0.32643	0.002141	-1.84397
Mmp9	1.00065	-0.32859	-0.13813	1.72826	-0.66319	0.81892	-1.29697	-0.63105	-1.63249	-0.53653	0.479757	0.955553	-0.92158	-0.10924	-1.09054	1.19717	-1.17808	0.678196	-1.01525	0.33626	-0.86078	1.63649	-1.03533	0.667445	0.467427	-0.52264	-0.50438	0.225286	1.00996	1.74251	-0.31925	-0.98498	-0.57643	1.74101	0.284954	2.10179	-0.5362	-0.94002	-1.04054	-0.85401	0.644562	2.49142	-1.28714	1.77326	1.46865	0.779276	-1.14014	-0.7147	-1.13181
Phgdh	-1.3376	0.063283	-0.53905	-0.81774	2.43834	-1.50086	-0.024	-0.42906	0.538553	0.151523	-1.02952	1.08874	-0.66608	1.98638	-0.28054	-1.27194	0.676602	-0.96134	0.604114	1.01208	0.139129	-1.08426	0.085667	0.081745	0.866678	-0.06351	2.70658	-1.39923	-0.05942	0.629261	0.024282	-0.66546	1.04114	-0.64255	-1.15558	-0.90592	1.03443	-0.5282	-0.37547	0.448978	0.119848	-0.52537	1.68826	0.639683	-2.01545	-0.21307	0.925085	-0.35185	1.23106
Slc35f2	-0.89013	-0.31301	1.53194	-0.76026	-0.17066	-1.17676	0.624398	-1.43275	1.10459	-0.31615	-0.68267	2.15538	0.750942	-0.5509	-0.05832	-1.49962	-0.84834	1.25135	1.29162	-0.05673	-0.1805	-0.85232	-0.17775	-0.14038	0.143167	-0.72603	-0.02172	-0.53767	0.414873	1.10211	-1.06253	0.736948	-0.87484	-0.80842	0.357972	-0.86282	-0.48387	1.84392	2.80651	-0.07818	-0.5524	-0.94977	-1.47844	-0.92132	0.102076	-0.55936	-0.64141	0.310413	-1.51438
Adap2	1.16158	-0.60294	-0.57321	-1.36503	-0.34317	1.05375	0.83045	0.937371	-1.1456	0.609314	1.7282	-0.2722	-0.74772	1.55262	-0.84109	1.34356	-1.59794	-0.49694	-0.35719	-0.28521	-1.33078	0.82608	-1.13777	-0.20167	0.074574	0.34505	0.974562	0.961411	-0.15138	-1.00784	0.896139	-0.94059	0.128545	-1.24844	2.10257	1.32309	0.383136	-1.25953	-0.54102	-1.24932	0.464601	0.203518	-1.38909	0.740778	1.92237	-0.62272	-0.55619	0.093847	-1.56573
Isg20	-0.01359	-0.01359	1.76064	-1.2289	0.942858	-0.83741	0.057751	0.216458	-1.44841	1.68514	0.071727	0.691959	-1.25925	1.85275	-1.31274	0.934334	0.117035	0.02647	-1.10733	0.285059	-0.84382	-0.08467	-1.0297	-0.83517	0.507499	0.472992	1.02275	1.04356	-0.31825	-0.54648	0.596938	-1.00252	-0.47083	1.92277	1.01844	-0.07699	0.54007	-1.30127	-1.04411	-1.91159	0.919417	-0.87199	-1.24971	-1.12883	0.701788	-0.88311	-1.40346	-0.43654	-1.16059
Mical1	0.909775	-0.51704	-2.06221	-0.42343	0.275136	0.376251	1.76883	-0.7049	0.340774	-0.03012	1.13288	-0.23539	-0.79058	0.820782	-2.16971	0.358003	-0.99839	0.110864	-0.11902	0.8845	-1.1574	0.077707	-0.6791	0.713126	1.35282	1.53471	1.4019	1.10375	-0.15503	-0.29849	0.034869	-1.01021	0.731345	-0.76038	0.723036	-0.08887	1.36486	-1.5365	-0.99857	-1.80872	0.528127	1.05012	-0.05068	0.790639	2.85327	-0.84881	-1.04541	-1.10896	1.21128
Epha4	-0.74545	-0.53388	-0.11851	-0.42253	-0.22361	-0.82223	-0.86908	-0.98017	2.7142	-0.93645	-0.95793	-0.29079	1.32016	-0.9368	0.64996	-1.04344	-0.64762	0.661696	1.01105	0.236968	0.958685	-0.84691	1.70554	-0.29319	-0.58488	0.265076	-0.60356	-0.8317	-0.86358	1.05134	-0.61647	2.06931	-0.22574	0.020245	-0.91202	-0.68857	-0.30181	1.96265	1.37206	0.977057	-0.67909	-0.58404	-1.06059	0.511721	-0.97237	0.760896	-0.80262	0.825556	0.178126
Cdh3	-0.86145	0.823196	0.15154	1.89284	-0.66016	-1.04374	-1.05315	-0.47062	-0.44436	-0.52154	-1.01241	-0.09415	-1.34851	-0.26438	-0.94028	-0.71024	0.407647	2.12981	0.069137	2.06017	0.126194	0.931909	-0.24009	-0.2897	-0.15834	-0.64387	-0.96748	-0.46864	-0.31978	2.05916	-0.45005	-0.86753	-0.70104	-0.51102	1.42575	-0.4547	-0.00317	1.62913	2.14102	-0.47181	0.124736	-0.99039	-1.12547	1.07687	0.731189	1.75485	-1.07197	1.52991	-1.07749
Sdc1	-1.03429	1.52461	0.325816	0.930792	-1.24815	0.850661	-1.08729	-0.23304	-1.3236	-0.81169	0.386195	0.904662	-1.45646	0.243705	-1.28151	0.280631	-1.07624	1.60311	-0.64212	0.969008	-0.95456	0.49594	-0.24817	-0.15522	1.40835	1.83781	0.951947	-1.32513	0.460161	1.43783	1.05382	-1.57704	0.377527	-0.93173	1.16633	-0.70689	0.293405	-1.04778	-0.66189	-0.04358	0.344064	-1.36577	-0.59204	1.04326	3.36228	-0.65475	-0.86876	0.105049	-0.77099
Postn	-1.09826	0.749584	-0.70008	0.696367	0.678547	0.964284	-1.8998	0.580222	-1.35861	-0.629	1.11798	0.682359	-1.57566	0.357358	-1.11918	0.504092	0.116666	0.971915	-0.25658	0.387027	-0.94464	1.06743	-1.75229	0.169625	0.459496	0.659909	0.697482	-0.80235	0.010419	0.989008	1.53468	-1.967	0.631525	0.565909	0.140182	0.989639	0.990107	-1.28729	-1.20715	-1.22809	1.11417	-0.38603	-1.6075	-0.0472	1.31264	0.26063	-1.75577	-0.2104	-1.66527
Elovl7	-1.3384	-0.63748	1.25099	-0.29326	1.17561	-0.51126	-1.9029	0.826737	0.056565	-0.71988	-0.16098	-0.26722	0.513888	-0.24257	-0.89429	-0.21877	2.30524	1.70766	-0.48006	1.00966	-0.60638	-0.72867	-0.29617	-1.53684	0.006841	1.63996	0.346423	-0.68729	0.336955	2.20967	-0.04028	-0.19516	-0.06825	0.742074	0.496057	-1.65649	0.940353	-1.04847	-0.82759	-0.82162	0.615596	-0.41735	0.088285	1.19235	-0.86593	1.13629	-1.17926	0.868206	-0.64717
Frmd4b	0.719589	-0.35092	-1.77407	-1.06248	0.072291	0.173096	0.163546	1.16714	0.122869	-0.1942	1.38635	-0.49222	-1.33169	1.93384	1.57537	1.07701	0.812108	-0.4172	1.10031	-0.04805	-1.18519	0.061365	-0.09161	-1.64777	-0.3206	-0.76166	0.178175	-0.9276	0.3062	-0.22208	-0.41256	-1.63303	-0.78861	-1.26515	1.22207	0.190714	-0.25681	1.63151	1.91163	0.471897	-1.09357	-1.3207	0.929888	0.796625	0.810058	0.933634	-0.93362	1.24765	-0.26598
Tox3	-0.72619	-0.44559	-0.44559	-0.64633	-0.19783	-0.55209	-0.50595	-0.6479	2.61104	-0.65827	-0.78418	-0.47394	0.722042	-0.67362	1.58721	-0.94944	-0.39538	-0.84679	2.02873	-0.15649	1.22142	-0.78418	1.27391	-0.46573	-0.61641	-0.72679	-0.28602	-0.71579	-0.61684	-0.67887	-0.57459	1.28727	-0.71425	0.480995	-0.31349	-0.47478	0.046724	1.79744	1.86594	1.88277	-0.73217	-1.01087	1.11323	0.150394	-0.52187	-0.08642	1.17625	0.345907	1.13418
Dynlrb2	-1.18317	0.778184	-0.5033	-0.33299	-0.48313	-0.66949	-0.33299	-1.13115	1.66064	-0.2014	-1.20801	0.493345	2.25925	-0.5824	0.30427	-1.17349	-0.60689	-0.08037	2.9609	-0.42878	0.319117	-0.63824	0.906698	0.351104	-0.68411	-0.01347	-0.38303	0.141995	-0.14375	-0.82034	-1.09872	-0.89286	0.851329	1.08642	-0.29028	-0.32778	-1.18951	1.28936	0.714359	1.96875	-0.68605	-0.59081	-0.59743	0.771313	0.108873	0.855849	0.418945	1.33655	-1.52034
Kcne3	0.621224	-0.62225	-0.50628	-0.5442	-0.97089	0.296546	-1.00952	2.27367	-0.9337	1.45894	1.27122	2.1009	-0.90691	-0.74676	-1.26543	-0.14218	1.48642	0.327621	-1.44853	-1.33293	0.66427	0.694897	-1.28598	0.482116	0.541049	-0.99842	-0.7482	-0.08226	0.078571	0.627739	0.46145	-1.68811	1.32082	0.742184	-0.68923	-0.21927	-0.36567	-0.38535	-0.44656	1.0394	0.849605	-1.61571	-0.91377	-1.40524	-0.98776	-1.29763	-1.55781	-0.56785	-2.06376
Fat4	-1.40696	0.101851	-1.20468	1.21634	-0.28467	1.43622	-1.29575	-1.062	1.05377	-1.29695	0.984125	-1.03779	-0.3701	0.767242	-0.18812	-0.20242	-1.23364	0.150412	0.711748	-0.78065	0.926703	0.367999	1.19719	-0.41548	-0.20717	-0.736	-0.15422	-1.84989	-0.08613	0.072316	1.4237	0.474427	-0.73602	-0.88223	-0.57359	2.06816	-0.33994	1.56941	0.959934	1.68329	-0.82044	-0.12907	0.583935	0.068673	0.668315	-0.20426	1.48144	-0.11906	0.97818
Col23a1	-0.94816	-0.21369	1.14713	-0.59051	2.04261	-0.56	-0.64184	-0.87837	0.248007	-0.99795	-0.91825	0.335168	1.00195	0.846178	-0.85465	-1.3508	0.793769	-0.46677	-0.04706	0.866977	-1.60057	-0.78811	0.148359	2.39623	0.650768	-0.73046	0.664728	-0.4105	0.117782	-0.0917	-1.05602	0.572208	2.12945	-1.43709	-0.72131	-0.18138	1.78769	0.094002	0.563504	0.152881	-1.0742	-1.17035	-1.12911	1.25947	0.782882	-0.24966	-1.13149	0.460222	-1.47826
Tlr2	0.915822	-0.10158	0.969371	-0.61281	-0.73573	1.15735	0.050269	0.018287	-2.02859	0.13888	1.8332	0.001479	-1.20912	0.180259	-0.68041	1.6244	-1.53997	0.773616	-1.01357	0.02587	-1.19075	1.32353	-0.7292	-0.86133	0.755776	0.090787	0.308743	1.27381	-0.22678	-0.11323	0.967806	-1.77093	-0.73585	0.302401	1.84637	1.2962	0.031203	-1.23289	-0.83178	-0.84737	0.576445	-0.60809	-1.45415	-0.52176	1.16467	0.073638	-1.43372	-0.57056	-1.28142
Morn1	0.089931	-0.73762	-0.38269	-0.23401	-0.12223	-1.14601	-0.53994	1.31505	1.54887	1.11018	-0.33419	1.43668	0.100396	-0.72116	0.848549	-0.15615	-0.40979	-0.51418	1.85223	-1.80868	0.607605	-0.81948	0.245642	1.84221	-0.49942	-0.75473	0.009077	-0.37774	1.36485	-1.54858	-0.81223	0.514549	-0.58534	-1.45149	-0.09457	-0.82321	0.761941	0.462723	0.308472	2.08601	-1.63154	-2.4844	-1.33645	-1.59216	0.25905	-0.56676	-0.70456	-1.04142	-0.50011
Zfyve19	1.2801	-0.9934	1.55498	0.005909	0.938834	-1.00077	-0.8752	0.390147	0.390147	-0.02327	0.548004	1.61949	-0.57622	0.469005	0.164722	0.33979	0.528241	-0.35266	1.36095	-1.33013	-0.69505	0.287152	0.102253	-1.16942	0.867172	-1.1063	0.299653	1.18556	0.851688	-0.53017	-0.29578	-0.64076	1.48321	-2.97467	0.980307	-1.35906	-1.75557	-0.04273	-0.39235	-0.11171	0.577889	-0.08984	1.14799	1.11906	1.89782	-0.13609	-0.2898	0.401619	-1.75107
Slc25a13	-0.92732	-1.42651	1.20687	1.68169	-1.08973	-0.84933	-0.09696	0.494043	0.44083	0.266876	-0.118	-0.06957	-0.21682	-2.04591	-0.35282	-0.39862	0.23508	2.11314	0.205086	-0.31956	1.06806	1.33148	-0.76449	-1.56793	-0.37276	0.78687	-1.08558	0.740343	-1.32404	1.83931	-0.30402	-1.28266	-0.16022	0.62707	-0.01851	0.824421	-1.09523	0.330962	-0.54124	0.535696	1.70003	0.544711	-0.47947	1.05491	-0.22927	1.55076	-0.52947	1.00896	-1.26659
Nav2	2.12136	0.359977	-0.42904	1.11057	-1.13549	0.273272	-1.99331	-0.90206	-0.3275	-1.6423	-0.55995	1.11771	-0.20703	0.046783	1.6763	-0.24558	-1.53589	-0.87186	-0.40135	-0.12198	0.964875	0.171939	0.828818	0.700812	-0.56093	1.06724	-0.05496	-0.83495	-1.70799	-0.65081	-0.39927	0.990248	-0.25599	-1.86705	0.817407	-0.03207	0.674327	0.914077	1.06743	1.16059	0.673608	-0.89209	-0.61125	0.111531	0.601888	-1.5377	0.648419	-0.7907	0.572709
F11r	-0.99133	-0.56676	1.67657	-0.65082	-0.78804	0.680799	-0.70698	1.41582	-0.88814	-0.60972	0.928077	1.26422	-1.20074	0.37325	-1.28888	-0.05272	1.64735	1.39708	-0.74216	0.509596	-1.23126	0.21731	-1.44992	-0.81835	0.294071	0.075849	0.955238	0.634664	-0.3645	1.85292	-0.12257	-1.42756	-0.15964	1.87322	0.665143	-0.32544	0.997935	-1.22066	-0.47707	-1.14993	-0.2259	-0.92936	-1.91283	0.63896	0.83722	0.588139	-2.03235	0.206174	-1.26281
Inpp4b	-0.0376	0.340954	0.195431	-0.22725	-1.20354	-0.47523	1.73743	1.47988	-1.92987	1.15934	0.340622	-0.80109	0.294428	1.61134	-1.30993	1.2534	-1.27163	0.550368	-1.05745	-0.74309	-0.9661	1.42692	-1.31159	-0.19862	0.40244	0.182686	0.449092	-0.22233	-0.73259	0.012152	2.27349	0.792701	1.00785	0.613133	-0.43054	0.125276	0.425019	-1.23447	-1.00681	-1.28427	-0.22996	-1.43271	-0.86452	0.571516	-0.40496	0.709638	-1.97739	0.422297	-1.11
Spag1	0.149208	-0.73051	1.05656	-1.42679	1.30083	0.134432	-1.29024	-0.11311	0.457871	-0.52822	-0.20654	0.631354	2.19732	0.901898	0.807414	-0.8697	-1.14337	0.31984	1.63972	-1.62554	0.690875	-0.63677	-0.4678	-0.60279	0.385221	-0.64354	-0.24967	-0.66452	-0.76527	0.397111	-0.21291	2.34801	0.341621	-1.74457	-1.3137	-1.14004	-0.40067	0.284079	0.382619	1.08774	1.26254	-1.41926	0.619021	-0.02826	-0.03308	0.496471	0.075393	0.489125	0.003127
Wdr78	-0.97411	-0.11091	0.101056	-1.4845	0.40105	1.41775	-1.27803	-0.59975	1.19696	-0.55782	0.205092	0.626431	1.76409	0.529159	1.35952	-1.2571	-1.42461	-1.31047	1.22278	-1.5614	0.651836	0.002723	-0.24472	-0.39261	0.228376	0.996536	0.517422	0.652856	0.419585	-1.90487	-1.06203	0.452304	0.014593	-1.65916	-0.51628	-0.6576	-0.08808	1.56243	1.0189	0.939689	0.802913	-0.55149	-0.96447	0.482919	-0.02803	0.861791	-0.67318	1.46174	-1.50935
Iglon5	-0.04479	0.325897	-0.33397	-0.57415	-0.5804	-1.12272	-0.87437	-0.44536	2.71211	-0.8346	-0.79826	-0.91428	1.85783	-0.69973	-0.69386	-0.20902	-0.46036	-0.72032	0.316083	-0.28934	1.47969	-0.54972	1.15101	1.18919	-0.44025	0.439818	0.490625	-0.80086	-0.27963	-0.29124	0.161122	2.42372	1.54985	-0.07046	-0.14049	-1.41418	0.516007	-0.90695	-1.55572	1.19556	0.236531	0.632631	-0.16402	1.19291	-1.25141	0.944926	0.08118	0.527644	1.41114
Gpm6a	-1.03268	-0.9846	0.835356	-0.80846	1.06111	-1.12611	-0.68602	-0.94052	1.69709	-0.08449	-1.21427	-0.28437	1.66515	0.285139	1.09197	-1.19527	-1.19865	-0.61152	1.1219	0.106112	0.577084	-0.70466	1.4415	-1.14848	0.093016	-1.00576	0.571755	0.285125	-0.97771	-0.55518	-0.92303	2.22349	0.614513	-0.99201	-0.20835	-0.82188	0.391192	1.21816	1.30805	1.26495	-0.34864	1.28432	0.960277	-0.11069	-0.37799	-0.2168	0.698331	-0.71667	0.69532
Lcmt2	-1.86375	-0.32465	-0.03635	-0.03635	1.05127	-0.5933	1.11342	-1.28396	1.71593	0.670215	0.127277	0.366618	-0.76215	0.026379	1.20343	0.578227	-0.33804	0.246	1.47891	-0.61309	1.38368	-0.36799	-1.40636	-1.67568	-0.49389	0.570176	0.898755	-0.88782	-0.50846	1.65691	-1.08094	-1.39715	-1.19538	0.987524	0.563918	0.027076	-1.34786	-0.0692	0.84821	1.55523	-0.78681	-0.49648	0.129729	0.252304	-1.23811	0.771717	1.03581	1.56469	-0.88947
Fyn	-0.68195	-0.27698	-1.18437	-0.96	-0.23741	-0.18704	1.21816	-0.53095	2.0609	-0.97267	0.54778	-1.28765	0.93536	-0.27769	0.013258	0.274851	-1.90618	-0.719	1.57368	-0.16037	1.83675	0.203972	0.380921	-1.19027	-0.08714	-0.85901	-0.86269	-0.68656	0.62897	-0.65453	-0.20203	0.857885	-0.48627	-0.91964	0.487386	0.919969	-0.26561	1.25024	1.04783	2.42347	-1.06536	1.22814	1.47921	-0.11878	-0.15818	-0.5413	1.63095	-0.66416	1.1782
Depdc7	-0.48538	1.27179	0.793485	0.647414	-1.18057	-0.91892	0.091101	0.091101	-0.67813	0.728622	-0.59579	-0.17512	-1.03926	0.033143	-0.41853	0.504216	-0.70216	0.997855	-0.73687	-0.3179	0.43449	-0.27118	-1.24344	0.277961	1.60071	-0.97671	-0.21383	2.06247	0.590526	0.11761	0.548292	-1.8	1.21506	-1.60862	-0.50403	0.671044	-0.11768	-0.90774	-1.31122	0.606215	2.91995	1.77964	0.577048	-0.46704	1.46475	-0.83999	-2.10069	-0.54033	0.662283
Avpr1a	-0.06529	0.078808	-1.24175	0.38964	0.450118	-0.61152	-0.06529	0.32678	-1.41334	1.52833	-0.07348	-0.21291	1.89432	-0.17403	-1.08702	0.259282	0.527621	-1.39862	0.308696	0.795655	-1.50597	0.747457	-0.81542	0.345141	0.001034	-0.54653	-1.21185	-0.45036	3.10638	2.16214	-0.07994	-0.13625	-0.64862	-0.12507	0.77054	0.614908	0.877146	-1.11537	-1.21582	-0.6872	-0.30236	0.366588	-0.81781	1.08543	-0.8105	1.19145	-1.10168	1.21861	-0.99545
C3ar1	0.594736	0.352531	0.144414	-0.29683	-0.13702	1.16943	-1.8764	0.610566	-1.29041	1.12934	1.46325	0.125778	-1.836	0.849834	-0.85715	1.30266	-1.21084	0.125582	-0.34493	-1.17905	-0.92704	0.884098	-0.53889	-0.75196	0.509219	0.794558	0.891618	0.810285	0.276359	0.257857	0.526343	-2.01934	-0.08395	-1.15174	1.70877	1.30943	0.731236	-0.97686	-0.2364	-1.50038	0.647312	-0.26542	-1.3582	-0.12339	1.54871	-0.02588	-0.94657	-0.97528	-1.63125
Gabarapl1	-0.51235	-0.23654	0.582279	-0.7431	1.84216	-0.93831	-1.38972	-0.51235	0.427346	0.57248	-0.68556	-0.82882	1.77437	-0.04261	0.086612	-0.88577	0.352561	-0.67841	0.457805	1.40173	-0.19789	-0.08492	0.813881	-2.51687	0.366582	-0.54754	1.06036	1.84945	1.4767	-1.42444	-0.94166	1.84693	0.01874	-0.89574	-0.04677	-0.83604	0.599487	-0.06347	0.379914	0.259281	-1.15981	-0.74642	-0.69653	0.219714	0.922485	1.33319	-1.33074	1.49328	-0.84445
Depdc5	-0.97041	-1.45667	1.45827	-0.90018	-0.12526	-0.45346	1.23749	0.074943	1.10902	-0.38571	0.137172	1.35295	1.11242	0.292282	1.25458	-0.22993	-1.69452	-0.29806	0.903386	0.196839	1.37662	-0.15107	-0.63465	-1.6765	-0.88212	-1.03591	0.061579	0.050561	0.118097	-1.28196	0.059398	1.44536	-1.26283	-1.94932	0.611952	-1.06674	0.360838	0.311674	0.430238	1.97988	0.519757	1.09544	1.27822	-0.27907	0.26907	-0.86068	-0.24713	-1.78618	1.15751
Jam2	-1.33074	-0.38266	0.067986	-1.40318	1.53869	-0.49275	-1.07087	-0.5734	1.61431	-0.47838	-0.21217	-0.54621	0.444035	-0.84433	1.71578	-0.65601	0.046827	-0.79948	1.30744	-0.61107	1.1067	-0.20036	0.929182	-1.36409	0.150839	1.68062	0.813262	-0.81551	-0.80254	-1.17935	-0.38955	-0.05625	-0.35843	-0.298	-0.15364	-1.60704	-0.23546	1.38603	1.736	1.85842	0.46535	0.450278	0.976654	0.013757	0.731933	-1.35049	0.725151	-1.56506	1.41689
Tmem39b	-1.14205	-0.61512	1.91329	0.375155	0.039115	-0.68386	0.027244	-1.01465	0.976701	-0.09829	0.369771	1.03765	0.204301	-0.52488	0.538171	0.232675	0.962836	0.138276	0.930427	-1.64176	0.442051	0.867314	0.487213	-2.33922	-1.05169	0.302162	-0.25445	0.094773	-0.09514	-0.42705	0.384873	-0.59415	-2.17965	-2.22173	0.844211	-0.11293	-0.84347	0.716962	0.968577	1.58102	1.40531	0.981405	1.40426	0.704103	0.663735	-0.6103	1.24454	-0.1147	0.429929
Shc1	0.171032	0.075065	0.885553	-0.23437	1.48512	0.191253	-1.16797	0.03531	-2.04638	1.00874	0.755794	0.693693	-1.84948	1.12614	-1.11962	0.335269	-0.28404	-0.08915	-1.00717	0.343837	-1.0325	0.669118	-1.19452	-0.37374	1.02347	0.99086	1.44624	0.858114	1.22036	-0.18349	0.579268	-2.27263	0.426012	-0.94903	0.466084	0.227947	0.888301	-0.9106	-1.21594	-1.12072	1.14878	-1.22624	-0.51483	0.427938	0.751704	-0.30023	-1.61945	-0.22468	-1.98959
Tnfrsf1a	0.234661	0.479951	0.486885	0.148666	0.421608	0.364121	-0.2502	0.122706	-2.56627	0.616535	0.956076	0.763252	-1.44778	0.640097	-1.34551	1.07703	0.239999	0.912623	-1.10273	0.084863	-1.94398	0.95631	-0.79135	-0.34752	0.535673	0.839227	0.947415	0.498294	0.966089	0.683159	0.150561	-1.64411	0.09941	0.005772	0.926646	1.00111	0.582797	-1.76747	-1.48776	-1.79143	0.744592	-0.5603	-1.26013	-0.08804	1.5623	-0.07717	-1.56841	-0.70442	-1.46554
Ptbp3	-0.20356	0.589717	0.809767	-0.30778	0.776294	-0.5813	1.04203	0.20398	-2.42032	0.258618	0.686449	0.425349	-1.36941	0.694489	-1.59761	0.805087	0.110886	1.26771	-0.52016	0.084474	-0.89569	0.697012	-1.1822	-1.6004	1.13372	0.56053	0.971011	0.421711	0.052625	1.25004	0.569079	-1.86315	-0.7587	0.30536	1.77607	0.761993	0.543511	-1.33682	-1.26791	-1.1319	0.2394	1.30075	-0.47939	-0.55816	0.921351	-0.60496	0.23943	-0.27333	-0.94349
Hsd3b7	-1.08625	0.378237	0.997138	1.67576	0.433586	0.125489	-1.20418	-0.34378	-1.21064	1.89463	0.803479	-0.05569	-1.33916	0.500959	-0.06649	1.05143	-0.95486	0.218436	-0.60647	-1.30969	-1.23414	1.58739	-1.23887	-0.49819	0.550816	0.500842	0.855083	0.853666	0.997844	0.163043	0.614853	-1.95713	-0.71152	-0.08289	-0.2675	1.80401	0.10086	-0.94149	-0.99399	-1.09944	1.09479	-1.28921	-1.73503	1.01404	0.58896	-0.01987	-1.52671	0.842203	-1.98446
Ogdhl	-1.41508	-0.2977	0.312257	-1.0506	1.08371	-0.5335	-1.69145	0.641809	1.34528	0.599855	-1.18141	-0.53512	2.03598	-0.57321	0.636584	-1.2009	-1.07016	-1.07957	0.715579	-0.45209	0.799182	-0.65341	0.730885	0.015277	0.207999	0.658649	0.620659	-0.78501	1.89187	-1.62895	-0.19328	2.03008	0.57066	-1.40669	-0.55215	-0.6328	0.187451	0.711687	0.956173	0.732499	-0.55105	-1.04369	0.0346	0.702568	-1.0927	0.438721	-0.88211	1.67025	0.99353
Sik1	0.340754	0.500984	0.340754	0.526647	1.31476	-1.86043	0.340754	0.413816	-1.43645	-0.03557	-0.32329	-0.17075	0.686492	0.808643	-1.8394	0.832314	0.902277	1.02953	-0.58672	1.20303	-1.81528	0.433769	-0.23261	-1.45072	-0.38121	1.50211	-0.01101	0.515285	-0.51582	1.19748	-0.15206	-1.18807	-0.1917	0.262633	0.659228	1.00107	-0.59407	-1.44896	-1.21669	-1.35019	1.98867	-0.50601	-1.2104	1.01857	1.02437	0.46682	-0.58747	1.88462	-0.91127
Zfp462	-1.46809	-0.21319	-0.53819	1.16261	-0.99921	0.957963	-1.29978	-0.90997	1.36945	-1.68482	-1.17059	-0.52954	0.390266	-1.01654	1.41562	0.008449	0.177089	-0.24455	0.213806	-0.36922	1.52227	0.504155	1.46475	0.253074	-0.79707	0.469677	-0.76328	-1.37353	-0.22647	-0.32952	-0.33851	0.154611	-0.61794	0.460226	-0.87748	0.181499	0.097828	1.97783	2.05192	1.79524	-0.86086	0.825845	0.509623	0.236141	-0.04885	-0.81196	1.67495	-1.08119	1.51261
Zfp706	-1.40389	0.524072	0.741428	1.37632	-0.35115	-0.79157	0.36134	-0.79977	1.69294	-0.75031	-0.66085	0.850774	1.06589	-0.86175	-0.10368	-0.72748	0.175974	2.14471	1.07505	0.027283	-0.11548	-0.43938	-0.1895	-2.13509	-0.49319	-0.5181	-0.65957	0.296604	0.611787	0.943981	0.324436	1.40405	-1.32832	-0.88905	-0.87128	-0.95356	-1.74429	0.659255	0.959046	1.77424	-0.2219	0.396124	1.33819	-0.50154	-0.34907	-0.32554	0.782944	-0.35526	0.704029
Tgfbr3	0.237664	1.18057	-1.11038	0.894782	0.416483	-0.11807	-0.45948	0.003057	-1.74299	1.46085	0.555436	-0.72222	-0.60707	0.436062	-1.08855	2.00789	-0.456	-0.00197	-0.9539	1.44558	-1.4216	0.537171	-1.17574	-0.67599	0.771183	0.014402	0.146557	-1.50104	1.26053	0.026982	1.16196	-0.45102	0.153229	0.163459	2.1789	1.09226	0.537808	-1.06097	-1.40339	-1.08437	-0.64803	-1.25236	-1.36314	0.326957	-0.1286	0.152058	-0.39836	0.714285	-1.57436
Gpc3	-1.29942	-0.38595	0.146058	0.57479	1.37021	-1.18896	-1.46334	-0.68762	1.22459	1.17647	-1.10082	-0.05016	-0.111	0.741182	-0.77605	-1.17383	-1.05251	0.55029	-0.55088	0.766052	1.13063	-0.14623	-0.92558	-0.86879	1.47296	-1.15773	1.30462	2.00741	0.128152	0.107353	0.985339	-0.97605	0.761476	-1.29218	1.42927	-0.8631	1.29279	-0.28238	-1.37918	0.358412	0.203717	-1.95424	0.637997	0.100729	-0.92747	0.053306	1.40763	-0.31235	0.50044
Mtf1	-0.34754	-0.84873	0.798568	0.70688	1.46839	-0.48645	0.645447	-1.03198	-1.2677	0.673643	0.549711	-0.13435	1.02508	-0.83889	0.920566	2.00513	-1.45455	0.796185	0.709669	-2.85642	-0.43757	1.06682	1.1447	0.444223	-0.61755	-1.29611	-0.19961	-1.1289	-0.55253	-0.18626	0.485263	0.38933	0.185587	-1.10728	1.34363	0.180989	0.442225	0.508146	-1.40485	-0.92825	0.635335	-2.07261	-0.5465	0.727433	1.1094	-1.05988	1.34003	-0.72967	-1.80858
Klhl23	-0.19445	0.132686	-0.73598	-0.74577	1.47406	-0.35323	-1.93216	-0.3448	1.86216	-0.60196	-0.37467	-0.07912	1.3133	-0.66967	0.487819	-0.62335	-0.98798	-0.74397	1.86698	-0.57954	1.40856	-0.20964	-0.22206	-0.08959	0.907961	0.529475	0.636101	0.576183	-0.66696	-1.40631	0.009397	1.24086	-0.32606	-1.8408	-1.23334	-1.24011	-0.73376	0.554408	1.54512	1.05922	1.33099	1.10289	1.26107	-0.40801	-2.34714	0.16103	1.40638	-0.33828	0.854282
Crip1	0.846532	0.712818	-0.53537	0.44997	-0.19402	0.731136	-0.65799	0.634555	-2.54155	0.563843	0.9655	-0.02011	-1.96702	0.795041	-1.50433	0.957365	-0.55088	0.802222	-1.03084	0.461901	-1.54047	0.524138	-0.49971	0.361959	0.577371	0.90949	0.811899	0.593043	0.569032	0.69201	0.324677	-2.17765	0.871411	0.075335	0.672931	1.28346	0.746005	-1.41105	-0.61349	-1.61875	-0.07041	0.870408	-1.78437	1.1215	1.43514	0.628236	-0.8613	1.17355	-2.36029
Ccl2	1.48064	0.495741	-0.33205	0.499359	-1.21787	0.94233	-0.61175	-0.22209	-1.82142	1.2172	1.04567	-0.52186	-1.60046	0.325358	-1.28475	1.20355	-1.12709	1.14733	-0.90928	-0.34706	-0.66668	0.963244	-1.03049	0.475943	0.298193	-0.3986	0.107617	0.258244	0.088047	0.901127	2.12777	-1.17732	-0.28143	-0.0546	1.78219	1.21691	0.214952	-1.48822	-0.98654	-1.06143	0.349542	-0.57641	-1.56638	-0.43374	0.780252	-0.47104	-0.95245	-0.07441	-2.00165
Pkia	-0.99017	1.60648	0.120147	-1.45945	0.574897	-0.34798	-1.34194	-0.95205	1.53037	0.234047	-0.47613	-0.79369	1.96388	-0.05232	0.798145	-1.1318	-1.56294	-0.93575	1.37096	0.669007	0.546629	-0.305	0.908775	-1.22784	0.383516	-0.41726	0.711129	0.649015	0.837695	-1.8349	-0.67337	2.02946	-0.17874	-1.44658	0.157049	-0.6211	-0.36147	0.720521	0.393158	0.671322	0.234285	1.11218	1.23365	0.259914	-0.08612	0.29353	1.01562	-0.56188	0.947757
Sox1	-0.49047	-0.54498	-0.45218	-0.48441	-0.40175	-0.5242	-0.71851	-0.71747	2.53837	-0.53483	-0.6142	-0.70389	0.749336	-0.70901	1.78367	-0.79419	-0.629	-0.61816	1.37884	-0.49682	1.57005	-0.67678	1.48109	-0.16163	-0.72185	-0.54288	-0.53634	-0.47756	-0.44839	-0.53595	-0.54028	0.588372	-0.27818	-0.27602	-0.3939	-0.44402	-0.41847	1.86034	2.22557	2.26829	-0.5576	-0.11352	1.11997	0.58586	-0.52319	0.456641	0.963413	0.493685	0.91685
Bysl	0.382994	-0.12567	1.26358	-0.83155	0.956724	-1.29955	-0.41003	-0.12567	0.17616	1.59316	-0.60318	1.50522	0.735427	-0.45784	-1.63692	0.768932	-1.0115	1.18391	-0.35812	-1.52339	-0.83071	1.04457	-0.44583	-1.04484	0.449044	-0.83107	-0.46062	0.141707	0.484788	0.563646	1.59705	0.241525	-0.0393	-2.2043	2.11913	0.490804	-1.0862	-1.14909	-0.50658	0.379947	0.903603	0.086054	1.60926	0.367942	-1.29819	-0.70278	-0.36291	-0.62638	-0.81281
Myo10	0.632686	-0.14826	-0.34282	2.03476	-1.95333	0.227931	-0.93589	-0.66011	0.367532	-0.42076	-0.01963	-1.66444	-0.8818	0.032601	2.01164	0.747802	0.288615	0.00372	0.574412	0.585628	0.202029	0.22979	0.099559	-1.00361	-0.18722	0.306558	-0.29539	-2.07764	-1.32194	0.982998	1.92401	-1.12239	-0.60832	0.120916	-0.80703	0.744029	0.592448	1.68342	1.31368	-0.23501	-1.02118	0.26309	1.35875	1.58136	0.48903	0.72572	-0.86773	1.4473	0.478198
Otx2	-0.5118	-0.57349	-0.5118	-0.5118	-0.52785	-0.61312	-0.61847	-0.46277	2.60247	-0.61969	-0.65064	-0.31352	-0.47491	-0.75776	1.62945	-0.50886	-0.49862	-0.59646	2.30188	-0.69675	1.75799	-0.58518	1.40246	-0.0897	-0.60222	-0.50617	-0.50129	0.030841	-0.46542	-0.34119	-0.47002	-0.39247	-0.31653	-0.56655	1.01297	-0.42557	-0.59827	0.721412	2.83927	1.45054	-0.44041	-1.01129	-1.45513	1.02292	0.389477	1.26794	0.507705	1.1217	-1.19953
Paox	1.28003	-1.04163	0.72906	-0.87645	0.263632	-0.22885	-0.71908	2.17501	-1.07454	1.6878	1.75275	1.34449	-1.04869	0.623329	-0.37258	0.501497	-0.05414	0.278829	-0.0203	-0.87806	-0.34329	-0.70835	-1.67687	-0.95817	0.539974	0.435866	0.36424	0.43242	0.240122	0.613695	-0.39751	-2.42358	0.168682	-0.94317	1.76575	-0.03196	0.159052	-1.03177	-0.92199	-0.61561	1.01036	-2.13687	-0.14293	1.97225	1.40065	1.01025	-0.5812	0.677529	-0.80943
Zfp354a	0.296786	-0.96486	-0.1	-0.00694	1.30224	-0.16979	-1.83359	-0.81289	1.38037	0.089621	-0.99326	0.122521	0.941835	-0.4229	1.53415	-0.73469	-0.26304	-1.16569	2.23992	-1.34894	0.74051	-0.67354	0.228901	0.598983	-0.43446	-0.50734	-0.94595	0.08524	-0.73415	-1.46398	-0.59067	1.43511	1.0093	0.579012	-0.70818	-0.52602	-1.41707	1.69831	0.866466	1.56393	0.104765	1.09283	1.62166	0.421788	-1.43812	0.874771	0.757072	1.50782	-0.90883
Kdm1a	-0.26833	-0.67665	-0.16122	-0.26833	-0.33099	-0.39221	-1.40422	0.97096	2.56927	-0.17873	-0.28127	0.656934	-0.84087	-1.14896	0.886309	-0.23085	-0.85294	-0.07412	1.00257	-0.36199	2.02934	0.215164	0.218778	-1.6894	0.445829	0.613284	-0.10217	-0.58225	0.910233	-0.46492	0.93896	-1.04227	-1.04142	-1.23395	-1.0916	-1.14555	-0.7907	0.939874	1.62504	1.85712	0.776234	1.16393	1.20556	0.689318	-0.45486	0.699149	1.12468	0.08363	1.31404
Inafm2	-1.69686	-1.0193	-0.96099	0.125814	0.197829	1.2113	0.448807	0.010595	0.435131	0.44759	0.930195	-0.70967	0.891457	-0.67319	-0.83207	-0.99781	0.435731	1.29847	0.603103	-0.95919	0.731365	0.723166	0.587274	-2.02542	-0.2288	-0.4441	-0.85575	-0.22894	1.51234	2.01491	-0.29927	1.09685	-1.45485	0.43262	-0.56295	-0.38309	-1.02297	1.90757	0.965129	0.08298	-1.735	-0.77244	1.88798	-0.44932	1.51621	-1.10689	0.344951	-0.8663	0.552712
Camk2n1	0.692507	-0.24771	0.047049	-1.01668	-0.23222	-0.66645	-1.39005	-0.39894	1.693	-0.8688	-1.07054	-0.68229	0.868672	-0.6769	1.12522	-0.51238	0.402362	-1.11122	0.632681	-0.1751	1.17421	-1.15766	1.9401	0.543605	-0.31039	-0.59197	-0.40478	-0.54255	-0.47664	-0.76069	-1.04333	2.92428	0.203001	-0.32165	0.056199	-0.71157	-0.2966	0.253677	1.84312	1.83707	-0.56963	-0.41856	-0.7997	1.56557	0.157301	0.78785	-1.13617	0.605312	-0.72697
Meox1	0.843961	-0.24715	-0.93356	1.62193	-1.27817	1.5239	-0.49423	-1.21399	-0.87736	0.12696	1.88496	-0.44332	-1.0191	-0.64355	-0.83172	1.31401	-0.67841	0.876142	-0.4489	-0.62452	-0.7718	1.59918	-1.04812	0.502226	-0.41599	1.28312	-0.62592	-0.36575	-0.52531	1.46131	0.817643	-0.87764	0.330525	0.145138	-0.60035	2.54039	0.090571	-0.82938	-0.61052	-0.97037	0.413152	-0.12579	-0.99718	0.322328	-0.9179	0.064402	-1.0063	0.080624	-0.9585
Gskip	0.258753	1.11889	0.269274	0.707942	0.79375	0.88998	-0.72051	-0.97293	-1.27554	0.496845	1.07595	-0.41178	1.05622	0.599173	-0.79347	1.03492	-0.07698	0.882272	-0.06784	-0.2477	-1.30165	0.227246	-2.0769	-2.62124	1.06204	1.47866	0.94578	0.32185	1.40728	-0.07391	0.292418	-0.8416	-0.50667	-1.08606	-0.30242	0.540606	0.439806	-1.13795	-1.30185	-1.25869	1.17603	0.263342	0.38122	0.482584	-0.53207	0.653154	0.929846	0.808355	-1.80858
Ccdc134	0.933851	-0.4572	-1.76887	-0.45397	1.47276	0.338195	1.75511	-0.43015	-0.69505	0.71227	0.693311	0.676272	-1.361	1.44914	-0.07902	0.786457	0.037078	0.370856	0.724963	-1.57338	-1.33802	0.703971	-1.30004	-0.33344	1.43218	-0.19747	1.82085	0.056194	0.639193	-1.38641	0.451458	-1.78606	-0.44269	-1.58337	0.856043	0.228063	-0.46311	-1.09485	0.413354	-0.10195	0.294501	0.984703	0.977063	-0.91667	-0.44236	-0.80508	-1.37696	-0.48407	0.456242
Slc6a9	-0.73021	-0.3212	2.09515	-0.3212	-0.3212	-0.62731	-1.55589	-0.3212	1.52072	0.991564	-0.54542	0.344092	2.45325	-1.1024	-0.64402	0.743864	0.258328	1.48889	-0.61441	-0.95858	-0.81116	0.400229	-0.51403	-0.4463	-0.79991	0.389353	-0.50197	-0.55121	0.775226	0.740961	1.83223	2.04178	-0.60324	-0.86669	0.51665	0.112754	-1.15112	-0.68719	-0.70411	-1.15794	0.152852	0.007228	0.266008	-1.87788	-1.43297	-0.75008	-0.71794	-1.51398	0.87516
Rasgrp4	0.619917	1.03863	-0.64049	-0.28431	-0.99224	1.14334	1.36016	0.674089	-1.81416	0.270806	1.39146	-0.85123	-1.26439	1.18016	-0.8505	1.29207	-1.17849	0.898421	-1.40599	-0.65419	-1.08626	1.53566	-0.53851	0.054451	-0.35188	0.937009	0.07685	0.272844	-0.45581	0.215582	0.602246	-1.23284	0.452313	-0.18578	2.24921	0.826872	0.388303	-1.41193	-1.25185	-0.80298	-0.22656	-0.76561	-0.86425	-0.77936	-1.82975	-1.55052	0.644391	-1.30464	-1.00893
Gpnmb	0.247517	-0.15365	0.436319	-0.10155	-0.24215	-1.12603	2.37726	-1.32734	-0.95269	1.1541	0.469164	1.46375	-1.59525	-1.0684	0.427034	-0.16982	-1.32762	-0.23389	-0.42299	0.700487	-0.22068	-0.23188	0.22803	-0.57145	0.419241	-1.31869	2.35295	1.30339	-0.98031	-0.59425	-0.27604	-1.08952	1.66656	0.318171	1.11498	1.29275	-0.31806	-1.08619	0.33149	-0.76007	-0.13467	-1.0052	-1.64434	0.428691	0.889635	1.36602	-1.09585	1.15222	-1.85018
Atp1b2	-0.67296	1.13125	0.680653	-1.34953	1.1744	-1.12418	-1.29958	-0.84211	0.953391	0.07276	-1.11695	-0.65836	2.20667	-0.75276	0.94263	-0.89666	-0.79683	-0.75963	0.882536	0.390138	-0.15709	-0.70659	1.60574	-0.45079	-0.2123	-0.55314	1.01107	0.662199	-0.59514	-0.74866	-1.07946	2.43763	1.40121	-0.79575	1.20005	-0.72671	0.221824	-0.03817	0.430767	-0.00642	-1.06513	0.359617	0.837305	0.160374	-1.21214	-1.00072	0.846873	-1.1181	2.2632
Mical2	1.19575	0.313355	-0.71658	0.822648	-1.14153	0.781284	-1.50859	1.2822	-1.77596	1.33843	1.09408	-0.50103	0.395718	-1.06639	-0.64789	0.210459	-0.60214	0.87043	-1.35191	-0.25944	-1.58537	0.922583	0.618154	0.501777	-0.2141	0.39798	-0.72993	0.658304	0.777483	0.824485	1.54888	1.32928	-0.59427	0.004877	0.980307	0.984298	-0.44374	-1.66619	-1.75755	-1.13773	-0.15241	0.451172	-1.02431	1.02302	2.28233	-0.85551	-2.1545	-0.91656	-1.08611
Nts	0.567979	0.01924	0.447047	-1.2701	-0.68464	0.722798	-1.27387	1.75873	-1.45949	-0.54705	2.25151	1.68965	0.977338	-0.2444	-0.77202	-1.30216	-1.2118	0.150384	-0.82337	0.699411	-0.29476	0.049109	-0.47874	-0.5848	0.165931	2.22734	0.047024	0.561181	1.83427	-0.68248	-0.33744	-0.22908	-0.77263	-0.38244	-1.07442	-0.85079	0.969718	-0.31635	-0.40437	-0.48772	1.34629	0.642245	-1.2971	0.721865	-1.3231	0.78858	-1.39871	1.48738	-1.15824
Casp1	0.28417	-0.33292	0.405489	0.019238	-0.8671	0.053206	2.00495	-0.28602	-2.04481	0.248396	1.22267	0.257091	-1.37342	0.931442	-1.09721	0.753331	-1.10946	1.60711	-0.55985	0.243351	-1.16747	0.798322	-1.47697	-0.39495	0.445765	-0.08509	0.215481	0.478827	-0.33011	2.11593	0.249392	-0.98233	0.3472	0.883011	1.05836	1.22506	0.593226	-1.44841	-0.95822	-1.70287	-0.2238	0.064994	-1.2026	-0.33204	1.64884	-1.11808	-1.23704	-1.02521	-1.64637
Sema6a	0.437968	-0.26954	0.309093	-0.42757	0.982835	0.186473	-2.56302	-0.68841	1.03831	-0.13416	-0.02955	-0.82017	0.765525	-1.30423	1.40804	-0.16687	-0.60306	-0.80013	0.684498	-0.25666	1.86845	0.197403	0.768057	-1.40042	-0.30893	-0.30982	0.487746	-1.14943	-0.60877	-1.29164	0.235403	0.038808	-0.49477	-1.67402	-0.2875	-0.11699	0.065567	1.973	1.79815	1.76873	0.691578	1.04843	2.00188	0.295411	0.040035	-0.74723	1.30421	-1.27394	1.43833
Jun	1.04476	0.277991	-0.61642	0.975094	-0.74551	0.854461	-1.93432	0.966708	-1.21678	1.44393	1.17069	-0.65101	-0.48177	-0.54709	-0.83604	1.24028	0.154984	0.776465	-1.11795	0.533812	-1.0385	1.37361	-1.69356	-0.61998	-0.08643	-0.27806	0.213399	1.53757	-0.03891	-0.17697	2.02298	-1.03444	-1.09654	-0.45523	0.725979	1.42608	0.287894	-0.65881	-1.35567	-0.86448	0.517796	-0.74739	-0.01776	1.37159	0.7607	0.782558	-0.07221	1.4298	1.43324
Plk3	0.510248	-0.39811	-0.2552	1.43529	-0.9872	1.11782	-0.974	0.711287	-1.82757	1.93056	1.08825	0.09797	-0.2097	0.634401	-1.06431	1.3518	-1.86134	1.24795	-0.64316	-0.31925	-1.08567	0.452594	-0.93735	-0.24752	-0.295	0.799404	0.068335	1.06898	-0.10194	0.255029	1.0644	-0.83445	-0.21525	-1.6612	1.25913	0.838015	0.421761	-1.47656	-1.25488	-0.68855	0.984951	-0.88325	-1.53772	1.18725	1.636	-0.09993	-1.4955	1.05878	-0.65272
Agbl5	-1.57581	-0.29497	1.98043	-0.39351	-0.29767	-1.01359	0.496112	-0.18355	0.888711	0.844715	-0.63518	0.879392	0.324847	-1.00982	0.621034	1.10813	0.85626	-1.02725	0.337326	-2.05599	2.00122	-0.25812	-0.21569	-0.1219	-0.73149	-0.61888	-1.18927	0.741061	-1.00388	-0.83306	1.229	-1.26325	-0.21348	0.100099	-1.13592	-0.78541	-0.37867	0.639364	1.50171	1.66464	1.02229	-1.91535	-0.3855	0.649085	-0.619	0.404837	-0.79089	1.12665	-0.278
5031439G07Rik	0.173124	-0.23262	-0.55084	1.19145	0.746801	0.141803	-0.02145	1.05917	-2.18642	1.07374	1.02437	-0.21238	1.48729	0.396912	-0.93562	0.978466	-1.07573	0.375909	-0.89016	0.845093	-1.38021	0.943921	-1.02257	-2.12091	0.38228	-0.19472	0.757901	0.243683	1.12076	-0.19957	0.327083	0.419741	-0.47792	-1.67922	1.73512	1.38728	-0.25907	-0.81293	-1.52953	-0.77913	-0.25092	1.24975	1.48944	0.923643	1.34858	-0.40552	-0.62033	-0.53731	0.010882
Pou3f3	-0.41212	-0.78703	-0.27604	-0.41212	-0.1209	-0.66962	-0.46998	-1.00831	2.46554	-0.6789	-0.93071	-0.62884	0.599217	-0.84767	1.64862	-0.66818	-0.42802	-0.76061	1.25422	-0.46874	1.14266	0.454322	1.44422	-0.38287	-0.68116	-1.1746	-0.38346	-0.41487	-0.70368	-0.55683	-1.03183	1.47791	0.214343	-0.3809	-0.29441	-0.67109	-0.57941	1.28944	2.42884	1.97331	0.430268	1.7078	1.43707	0.166666	-0.17906	-0.9901	0.536423	0.216346	1.39739
Cables1	0.557584	-0.03131	-0.78346	1.5252	-0.09478	0.144182	-1.88207	0.347405	-0.63529	-0.78886	0.742867	-0.82469	2.37831	-0.61172	-1.31798	0.683393	2.28996	-0.25665	-0.25608	-0.90749	-1.14864	-0.0065	0.650757	0.121245	-0.28305	-0.54904	-0.732	-0.4173	1.48855	0.922048	0.259578	1.93462	-0.74083	0.635695	0.445944	0.320755	0.430585	-1.45158	0.201582	-1.54374	-0.81721	0.242747	-1.11269	1.40649	0.747247	0.825519	-1.71742	1.58794	-1.2449
Tpm1	-0.11732	1.42219	-1.08202	0.936887	-1.0776	0.244336	-1.33798	0.513801	-1.16694	0.49183	-1.11411	0.690424	-0.88573	-0.97216	-0.44873	0.534551	0.350623	0.882969	-0.74457	2.29797	-1.1419	1.25781	-0.00053	-0.88518	0.172536	0.577454	-0.33907	-0.69424	2.04787	0.287065	0.594917	0.007994	-0.50699	0.108958	1.98314	0.44491	0.007994	-1.50934	-1.29172	-1.41284	0.872725	-1.42218	-0.57237	0.321323	0.492051	0.896122	-0.66901	1.20706	-1.24985
Herc6	0.832282	-0.51817	0.996487	-1.1012	0.64779	-0.05147	1.00284	-0.05784	-2.03531	1.09849	0.734907	0.835674	-1.12977	1.55447	-0.1557	0.238839	-1.33989	-1.12571	0.08067	-0.2491	-0.73843	0.023643	-0.82056	-1.4071	0.827994	1.17127	1.27455	1.70581	-0.16306	-1.03901	-0.02755	-1.57558	0.906515	-0.71413	0.352218	-0.27725	0.943444	-1.39288	-0.31324	-0.83217	1.83724	-0.32536	-0.96649	-0.5936	1.02594	-1.39249	-0.83301	-1.04689	-1.23561
Kif21a	-1.27698	0.137901	0.233046	-0.69786	-0.32203	-0.4424	-1.51947	-0.4025	2.15938	0.116993	-1.36386	-0.6149	0.947068	-0.90781	1.07484	-0.78012	0.609971	-0.29266	1.26146	0.934944	1.23338	-1.25966	1.1081	-1.19204	-0.42103	-0.44427	-0.48217	-1.39518	0.103535	0.007434	-0.61092	1.0948	-0.56001	0.239448	0.133398	-1.40932	0.984017	1.45181	1.68588	1.69278	-0.815	-0.63291	1.87516	-0.44051	-0.88652	-0.71386	1.49038	-0.35998	1.67264
Tjp2	-0.25975	0.061388	1.34939	-0.31741	1.03362	0.140698	-2.28935	0.947815	-1.57558	1.06433	0.000652	0.808769	-1.13444	0.682907	-0.51471	-0.08671	-0.27737	0.131609	-1.49154	0.919264	-1.07866	0.53384	-1.00862	-0.44865	1.30111	0.893852	1.0554	1.63125	1.19522	-0.39193	0.28054	-1.90845	0.201426	-1.6804	0.437168	0.973236	0.535065	-0.47368	-0.56184	-1.34567	0.666201	-0.49424	-0.55633	1.77738	1.1265	0.978751	-0.80368	0.946154	0.592986
Rbpj	0.164384	-0.4389	-1.01854	0.980874	-1.0417	1.24104	-1.37972	1.46454	-0.56646	1.76781	1.6243	-1.00402	-1.43228	0.185503	-0.31926	0.757589	-1.31786	0.34581	-0.65296	-0.29972	0.425431	1.22967	-1.39124	-0.5052	0.263662	-0.30946	-0.60396	-0.04335	0.345347	0.3563	1.51788	-2.25889	-0.62176	-0.85531	1.35431	1.6617	0.016019	0.047975	-0.01026	0.882888	-0.56219	-0.6649	-0.96231	0.815475	-0.16642	0.881166	-1.58493	1.34195	-0.52101
B230118H07Rik	-0.80721	-0.09144	-0.51298	-0.37288	1.17399	-0.10424	-1.45379	-1.09077	1.88533	0.314474	-0.78501	-0.06071	-0.27464	-0.55932	1.46423	-1.28026	-0.84399	-0.89619	0.192335	0.441607	1.90485	-0.90504	0.462232	-0.56697	0.631371	0.34954	0.614814	-1.0298	-0.15176	-1.13132	-0.59048	0.014698	1.42992	-0.5067	-1.62103	-0.71037	-0.31307	1.49221	1.45591	2.30224	0.530212	-0.25735	-0.53293	1.33051	-1.33876	1.52787	-0.9392	0.849707	-0.99405
Slc11a1	1.08602	-0.93211	-0.68873	-1.08323	-0.61302	0.642725	1.64556	0.967626	-1.28084	0.850872	1.90131	0.041247	-1.46491	0.885286	-0.6865	1.42457	-1.12198	0.282451	-0.34852	-0.34377	-1.10761	0.525764	-0.9282	-0.71512	0.282766	0.648734	0.980896	0.329745	-0.30978	-0.52595	0.210407	-1.60323	-0.56084	-0.85991	2.42782	1.66185	0.257974	-0.89776	-0.17921	-0.90587	0.103463	-1.87803	-1.98565	-1.24802	0.294206	-0.76323	-0.99494	-0.72616	-0.92798
Dnm2	0.873715	-1.12196	-0.27005	-0.06037	-0.31612	0.337485	2.2556	1.28737	-0.88313	0.46035	1.56036	0.487268	-1.15134	0.379847	-0.51148	1.32264	1.43033	1.11827	-0.64995	0.188094	-1.31602	1.01821	-0.51379	-1.72304	-0.16393	-0.08491	0.725413	0.349211	-0.58743	-0.00532	0.744113	-1.60522	-0.94648	-0.07305	1.86843	0.48076	-1.029	-1.37392	-0.6994	-1.21877	-0.58278	0.879456	-0.44308	0.45853	0.381256	0.146207	-1.67712	0.545233	-0.47386
Comtd1	-0.23055	-0.55735	1.47802	0.446237	0.630594	-0.09864	-1.42543	-0.3219	-0.40448	2.19946	0.110907	0.251583	1.51016	-0.9488	-1.20728	0.371135	-0.10949	0.359374	-0.21132	-0.51957	-1.84364	1.06119	-1.44095	0.724933	0.360282	0.142757	-0.05627	0.120767	1.27772	-1.17469	0.660212	-0.80181	-1.27669	-0.63962	1.66851	0.715917	-0.50441	-1.31877	-1.10022	-0.01332	2.11544	-1.6521	-0.75438	0.498471	0.01659	0.679708	-0.61218	1.23508	-0.61624
Zfp280c	-0.37793	-1.29363	-0.29208	-0.90501	-0.33682	-0.3421	0.526103	0.244146	1.94593	0.013683	-0.33704	0.261282	-0.23603	-0.6295	1.38433	-0.33397	-1.41111	-0.33359	2.00749	-0.05388	1.35574	-0.06119	1.26909	-1.95425	-0.52964	-0.40751	-0.18253	-0.30958	-0.2348	-0.41835	0.586315	0.268144	-1.33905	-1.67562	-0.30562	-0.68294	-0.78263	2.03819	1.51434	1.74585	0.605765	1.04256	0.9474	-0.79882	-1.47713	-0.25495	1.12367	0.08304	1.33282
Cyp39a1	-1.53291	-1.15826	1.30437	0.010549	-0.14705	-0.37615	-0.76199	-0.47743	1.47327	-1.49467	-0.34203	0.678316	-1.17851	-0.29804	1.57052	-0.72479	1.62689	-0.05146	1.23653	0.457984	0.862672	-0.70074	-0.48513	-1.33293	0.817454	1.12072	1.18855	-0.78242	-0.59467	0.289967	-0.54302	-1.82515	-0.09193	-0.63936	-0.96099	-0.79967	1.06455	1.25003	1.35653	1.36963	-0.37922	-0.81469	0.051001	1.2507	-0.2329	1.74071	2.62079	0.185369	-1.01776
Smim7	-1.33975	0.735094	0.548365	-0.06908	1.24432	0.395447	-2.031	0.383659	0.95806	1.07106	0.276053	0.956739	-1.37674	0.402414	0.606138	-0.44615	1.53421	0.041368	1.39483	1.17843	-0.55753	-0.52266	-1.13909	-2.13848	0.51692	0.718789	1.10665	-0.88878	0.828657	-0.7309	-1.471	-0.54898	-1.0633	0.086871	-1.35015	0.319343	-0.28765	0.903183	0.518556	0.747384	-1.51128	-0.0356	1.29337	0.315393	-1.12032	0.573228	1.6266	1.07239	-0.72259
Lrrc32	1.9194	1.56985	-1.00877	0.154219	0.206388	-0.36426	-1.52149	-0.02682	-1.21412	0.930974	1.02416	0.226278	-1.00882	-0.08382	-0.69071	2.04288	-0.70985	0.902148	-0.49528	-0.75427	-0.51527	0.879847	-0.9156	-1.15182	0.126146	-1.04112	0.471056	-0.33013	1.3022	0.962093	1.09497	-1.02993	-0.3272	-1.34616	1.5604	1.19225	-0.11425	-0.96185	-0.9896	-0.94667	0.982548	-0.47469	-1.68549	1.23779	2.12854	-0.37893	-1.91582	-0.14933	-1.48906
Arid1a	-0.80296	-0.06355	1.16948	0.367516	1.26171	0.338369	-0.07689	0.015769	-1.44905	-0.61518	0.207853	0.425449	-1.19317	0.937308	1.43798	-0.28408	-0.78961	-1.09019	0.67728	-0.68828	1.43663	0.288379	1.08665	-2.26484	-0.13987	1.26698	0.09435	-0.12918	-0.33359	-1.13412	0.4067	-1.74758	-1.15876	-1.98322	-0.22518	-0.04745	0.226198	1.27829	1.50903	0.331335	1.45351	1.30134	1.22826	1.42634	-1.1123	0.323725	1.12775	0.618843	1.29914
Cd248	0.782046	0.571649	-0.96238	0.06762	-0.14787	1.17584	-2.30619	0.734285	-0.89555	0.840002	1.17821	-0.01977	-1.34505	0.891182	-1.4078	0.831257	-1.34362	0.342905	-1.00232	0.033148	-1.06857	0.879899	-0.43287	0.237659	0.789684	1.38506	1.02347	0.391623	0.888059	0.639549	0.605675	-1.60158	0.592242	-0.28184	0.739673	0.763723	0.711367	-1.54633	-1.8804	-1.25668	0.402986	-0.38102	-1.13966	1.31571	1.86123	-1.29991	-1.49736	-1.2917	-0.9972
Fam110c	-0.48164	-0.14399	1.79107	-0.07358	-0.14399	-1.32244	-0.31574	0.279006	-0.14399	-0.19693	-0.51502	-0.27705	-0.71333	-0.66421	-0.44411	0.592519	1.89397	3.20896	-0.58757	-0.26471	-0.43739	-0.08856	-0.81045	0.539008	-0.35678	-0.69938	-0.62196	-1.05953	0.08304	2.76172	0.36426	-0.4496	0.031818	1.89633	-0.17531	-0.81892	-0.50217	-0.71211	-0.74996	-0.69347	1.02218	1.15452	-0.74413	0.822449	0.157206	1.00091	1.45219	1.4328	-1.32149
St3gal1	-0.44823	0.926475	-1.28816	1.04118	-0.73764	1.24172	0.646966	-0.73618	-1.34593	-0.22331	1.30465	-0.39677	-0.42741	1.30317	-1.31086	1.62563	0.202801	0.566882	-0.97752	-0.94224	-1.29273	0.838068	-1.10403	0.192832	0.137146	0.01556	0.25517	-0.74644	0.819767	0.296673	0.114392	-0.31755	-0.63023	2.72822	1.54781	0.790083	0.413503	-1.20076	-1.1565	-1.38112	-0.3451	-0.91289	-1.23024	0.251771	1.46861	0.881028	-0.52229	1.14266	-1.27954
Rnf217	0.369776	0.166988	0.037489	-0.01929	0.704046	-0.45554	-2.18055	1.23652	-0.79723	0.801196	-0.71313	-1.06347	-0.01056	-0.24959	1.04161	-0.86847	-1.419	0.980157	-0.54944	2.0027	1.21606	-0.85404	0.978056	-1.37627	0.32188	0.636667	0.503149	0.078671	0.521291	1.32675	0.111694	0.227994	-1.3938	-2.32443	0.12377	-0.73006	0.614959	1.3371	0.875489	0.189129	-1.39828	-1.16685	-0.74146	0.706994	0.319588	1.60752	-0.3634	1.4596	-0.15518
Parp12	0.693661	-0.77702	1.43314	-0.73891	1.02519	-0.145	-0.77953	0.384118	-1.40133	1.14962	0.508127	0.924666	-1.94388	1.23197	-0.67547	0.769349	-0.96825	-0.17259	-0.47635	0.270928	-0.67671	0.415925	-0.78315	-1.56533	0.903156	0.768092	1.03238	1.68547	0.294689	-0.32894	0.762242	-2.54051	0.025062	-1.01262	0.71121	0.326684	0.742273	-0.93095	-0.31177	-1.15423	1.32459	0.108119	-0.14254	0.233891	2.31966	-1.51101	-0.69161	-1.13372	-0.98549
Eif3d	0.538609	-0.29318	1.21293	-0.33629	-0.74577	-0.03166	-0.56723	1.09213	-0.65631	1.4151	0.42933	1.49844	-0.80905	-0.54437	0.025377	0.543109	-0.73201	1.02343	0.132173	-0.11439	0.011717	0.274906	-0.73455	-2.32442	0.111501	0.311738	-0.2559	0.938701	0.292448	0.652015	1.4525	-1.82162	-2.60691	-2.06219	0.779374	0.311653	-1.10721	0.187183	0.569626	0.888562	1.05048	0.915176	1.56967	-0.61429	0.24173	-0.35052	-0.5992	-0.41601	0.951514
Bcl2	-0.83477	0.855634	-0.90621	0.162929	-0.89387	1.05416	1.4696	0.15305	-0.01188	1.31702	0.085043	-2.27144	0.285175	-0.01948	0.014199	0.916905	-2.04535	-0.44199	-0.09109	-0.63345	0.074484	1.2147	0.956752	-0.56855	-1.51207	-0.47846	-0.01912	-1.29549	-0.32499	0.117176	2.45217	-0.89396	-1.66558	-0.15469	0.46705	1.14882	0.850294	0.020788	-0.37823	0.521907	1.30284	1.88525	1.07272	1.31923	-1.31359	1.01854	-1.06825	1.80015	-0.25449
Cyb5r3	-1.02477	0.19428	0.707089	1.26137	0.620648	1.40668	-1.52614	-0.79436	-1.29841	0.027239	1.13751	-1.06738	0.075293	0.2678	-1.39035	1.45252	-0.77756	0.871791	-0.8437	-0.13129	-1.49854	1.2732	0.660188	-0.29814	-0.16088	0.686836	0.652727	-0.5138	0.1037	0.735059	1.48179	-0.23168	-0.70644	-0.90562	0.858042	1.36262	0.83318	-1.37729	-1.55026	-1.64901	1.07605	0.500503	0.965002	0.258097	1.1353	-0.79606	-1.86168	-0.91982	-1.59944
Rpp40	0.433013	-0.32359	-0.32359	-0.80464	-0.32359	-0.66089	-0.32359	0.963064	0.834847	1.5174	0.1469	1.5352	-0.31011	-0.99306	0.430619	0.346927	-0.31923	0.784939	0.835307	-2.67673	1.41428	0.794777	-0.96245	-1.25257	-0.29483	-0.67353	-0.54384	-0.04028	-1.67276	-0.05018	0.916442	-1.9015	-0.42401	0.448268	0.763608	0.457094	-1.53707	1.49325	-0.05234	1.55407	0.794364	0.381336	0.529657	-0.81919	-0.86112	-0.61958	1.37765	-0.9386	-1.79394
Ppid	1.03743	0.408167	-1.347	-0.5976	0.392696	-0.01626	0.26624	-1.60329	1.40619	0.631546	-0.10249	0.196221	0.533483	-0.11336	1.19698	-0.62623	-2.14425	-0.94762	1.50275	-0.80392	1.64338	-0.00733	-0.46186	-1.59588	0.375863	0.013993	0.189006	0.192135	-0.5333	-0.64786	-1.30432	-0.65341	0.029872	-0.51957	-1.37425	-0.39704	-0.38809	1.53293	1.25792	2.02717	1.35098	-0.86002	0.822438	-1.66098	-1.34763	0.840511	-0.83	0.983233	-2.08609
Adamts12	0.928999	1.55178	-1.17631	-0.85139	-1.37822	1.7755	-0.44643	-0.19308	-0.19308	-0.81103	0.303186	1.08184	-1.41086	-0.80462	2.63796	0.312677	-0.70896	-0.13588	-0.77835	-0.67742	-0.72169	0.611029	0.074297	0.402407	-1.20804	-0.04532	-0.7042	-0.08548	-0.77984	0.433954	0.774869	-1.30862	-0.81786	0.338938	0.642597	1.97672	-0.84828	0.363992	-0.33261	0.249987	1.95683	-1.00655	-1.10898	0.519142	1.1769	0.895717	-1.11511	1.21839	-1.24029
Pik3r3	-0.10162	-1.36701	0.703642	-0.03058	0.138927	0.409054	-1.63768	-1.21486	1.65857	-1.23376	-0.59324	0.451455	0.748187	-0.79025	1.1261	-1.626	-0.1834	-0.61403	1.05308	0.181705	1.98236	-0.46614	0.698109	-0.54557	-0.28837	-0.22811	0.27506	-0.95717	-0.24606	-0.91471	0.427077	0.373746	-0.03247	-0.46886	-0.69066	-1.91685	0.012938	1.41804	1.70606	2.21538	0.567902	0.737899	2.21705	0.795927	-0.60603	-0.12027	1.01689	-0.59554	0.799359
Pcdhb4	-0.10122	-0.4876	0.583177	-0.38526	0.46277	0.730826	-1.4367	-1.53077	1.31413	-0.94525	1.00645	-1.5576	-0.21603	-0.10391	2.02029	-0.74041	-1.33979	-0.28927	0.635659	-0.61541	1.21693	-0.17672	1.08184	-0.10471	0.073349	-0.75851	1.44267	0.090673	1.657	-0.91405	-0.2736	0.097605	-1.11522	-1.37713	-0.56703	-0.49786	0.132196	1.94982	1.62573	0.520766	-1.10782	-1.10317	1.77312	-0.48605	0.796153	-0.94885	0.496756	1.29761	-0.14705
Prim1	-0.51777	-0.9945	1.15235	-0.82458	-0.22292	-0.20438	-0.29681	-0.19382	1.29532	0.354992	0.30368	1.59596	-0.96011	-0.85242	0.73721	0.513873	-1.54002	0.641474	1.24033	-1.36653	1.26115	0.637452	-0.57452	-1.92161	-0.25524	-0.50112	-0.50454	0.710784	0.256154	-0.57055	0.517662	-1.40518	-1.23755	-1.49788	0.343884	0.151299	-1.02664	1.0173	1.48122	1.94351	1.31308	-0.53161	1.53721	-0.61726	-2.30361	0.612221	1.82994	0.141802	0.318158
Cacnb3	-0.51495	-0.09045	1.8319	0.244394	-1.27825	0.521943	-1.20438	-0.04745	-0.09045	-0.70106	0.368995	1.25492	1.04171	-1.38952	-0.77653	-0.96153	-0.30675	0.748578	-1.44431	0.8292	0.745215	1.00252	1.27262	-0.41602	-1.11858	0.633821	-1.36552	-1.58842	-0.21665	0.353382	1.80463	2.4844	-1.77894	-0.39753	-0.0033	0.206808	0.236241	0.371767	0.246783	-0.14223	-0.36703	1.17677	-0.46842	-0.22395	1.06215	-0.46571	1.44284	-1.25589	1.65997
Vat1l	-0.42694	-0.34447	-0.42694	-0.155	0.420075	-0.51423	-1.00691	-1.24622	2.20008	-0.58029	-0.34486	-0.81425	3.17621	-0.82258	0.053634	-0.44143	-0.67301	-0.52487	0.432403	1.23265	0.774838	-0.67896	-0.48558	0.432076	-0.24508	0.460179	0.02499	0.194838	0.750576	-1.34389	-0.90788	2.00413	-0.13107	-0.6817	0.844181	-0.72191	0.896814	0.746905	-1.17926	1.37805	-1.3253	-0.72843	-0.75645	1.01028	0.337664	1.07657	-0.53135	1.24049	0.057943
Srgn	0.581643	-0.0736	0.217994	-1.49736	0.374537	-0.50724	1.33267	0.97059	-1.64782	0.817889	0.734064	0.349415	-1.86417	0.628713	-0.16174	1.25806	-1.54902	1.56979	-0.30183	0.755254	-0.91216	0.576573	-0.53216	-1.54152	-0.22598	0.018912	0.525913	1.24689	0.078959	-0.26898	0.537549	-1.50693	-0.5574	0.828624	1.30312	0.368009	0.795932	-1.24103	-0.67034	-1.99853	1.18672	-0.53258	-1.57688	-0.53157	1.19914	-0.35504	-2.02518	-0.44391	-1.70721
Pla2g16	-0.82736	0.950452	1.62797	-1.33229	-0.25327	-0.25327	1.8053	-0.45673	-1.48237	0.38662	0.757252	0.846786	0.666826	-0.35758	-0.32334	0.006079	0.86508	-0.82293	-0.48735	1.60473	-1.62425	0.115734	-0.43392	-2.09584	-0.41887	1.15765	0.195862	0.348337	-0.99381	-1.71254	0.081784	0.60626	0.811346	1.38784	0.577018	0.008106	0.360799	-0.99681	-0.59778	-1.29639	1.59889	-1.72866	1.20477	0.381364	0.182276	0.896828	1.40734	0.885117	-1.07837
Trp53inp2	-1.3063	2.08763	-0.11955	0.912465	0.844569	-0.77621	-0.88145	-1.06421	-0.28324	0.031534	-0.66229	-0.89342	1.29391	0.207599	-1.18522	0.635241	2.6837	-0.76562	-0.39709	-0.03182	-1.05778	0.429064	0.556616	-0.45863	-0.69142	0.0883	1.46625	-0.74878	0.815333	-0.53288	-0.10834	0.95399	0.030741	2.11893	1.06815	-0.13709	0.088902	-0.87416	-1.22298	-0.93764	-1.1768	-0.75393	-1.1392	1.14429	0.787155	-0.29388	-2.22596	0.101351	-1.20852
Slc16a2	-1.37458	0.670356	1.71093	-1.05611	-0.27249	-0.8612	-1.18186	-0.58693	1.87505	-0.72941	-0.49614	0.252433	0.929684	-1.36579	-0.41549	-0.65709	2.38391	-0.08968	-0.05443	1.42659	-0.80063	-0.35498	1.31394	-0.46281	-0.43234	0.698165	0.007387	1.89426	1.13738	-0.70892	-0.06961	0.855235	-0.58602	0.681289	0.94424	-1.59879	-0.63018	-0.69795	-0.79775	-0.59393	0.094265	0.399573	0.636533	-0.43105	-0.42181	-0.92657	0.576064	-1.32541	-0.44462
Taf5	0.741613	-1.64161	0.007339	-0.58909	0.007339	-1.08831	1.94082	-0.15837	1.04101	-0.24006	-0.0842	1.38276	-0.37035	-1.20848	1.16904	-0.62099	-1.62733	0.227448	0.931515	-0.34467	1.40387	-0.03005	-1.95628	0.358192	0.791992	0.050875	-0.54171	1.28456	0.497461	-0.02178	-0.2609	-0.20587	-1.57041	-0.16383	-0.1837	-0.975	-1.71397	1.06618	1.50689	1.58089	-0.39284	0.61444	1.42976	-0.45256	-0.4104	-1.45042	1.35663	-0.87087	0.212931
Frzb	-1.04853	0.259386	-0.16821	-1.40034	2.09211	-1.29891	0.578369	-0.59272	-0.16821	-1.08423	-1.15433	-0.25633	-0.26857	-0.37944	1.76185	-0.53717	-0.92728	-0.7864	1.54413	0.311255	1.14451	-1.10816	0.587542	-0.46313	0.825927	-0.28251	1.8113	-0.51207	-0.42715	-0.80648	1.08338	0.310525	0.508735	-0.60296	-0.57764	-1.58424	0.320267	1.88774	1.35822	0.873484	-0.82373	-0.234	-1.70451	1.32788	1.02357	0.339614	-1.25769	-0.11329	-1.58245
Adamts10	0.945541	-1.1185	-1.24522	-0.70114	0.554287	1.11673	0.681881	1.04613	-1.36751	0.727427	0.735929	0.729747	-1.39417	0.421348	-0.64329	-0.46428	-1.56342	-1.77427	-0.03542	0.185918	1.58447	0.731704	-0.20363	-0.30097	0.07951	0.648709	0.914091	0.978332	-0.41413	-1.44981	-0.39348	-1.52848	0.28577	-1.96275	1.68941	-0.97093	0.706565	0.845079	0.130903	0.653348	1.13857	-0.72208	-0.09161	1.42234	1.67044	-0.1814	1.41954	-0.26943	0.636008
Dph5	0.904342	0.115683	-0.45179	0.115683	-1.88817	0.712368	1.73947	0.596893	-1.34689	1.70449	0.719583	0.955989	-0.76667	-0.27375	0.26677	0.884803	-2.14948	0.438011	0.993642	-0.54197	0.138741	0.57994	-1.00268	-1.44943	-0.46534	0.235319	-0.60804	0.809701	-0.92242	1.80513	0.912836	-1.76147	-1.69821	-0.45226	0.651957	0.90408	-0.21149	0.150476	-0.2779	-0.5101	0.442155	-0.91315	1.46862	-0.26963	-1.34507	-0.12474	1.67248	-1.05235	0.03616
Cgn	-0.75693	-0.95822	2.55288	-0.62121	-1.22397	-0.65444	-0.81571	1.27124	-0.45023	0.661472	-0.91909	1.93762	0.067764	-0.02345	-0.89933	-1.11561	1.66792	0.403837	-0.80612	1.03271	-0.42047	-1.22729	-0.54738	0.949583	0.498015	-0.17557	-0.07495	-1.06157	0.510767	0.491664	-0.36517	-0.33152	1.79046	1.86566	0.455176	-0.59282	0.122948	-0.84928	-1.37313	-0.52289	0.506641	-0.1761	-0.95557	2.82486	-1.59368	1.51489	-0.84789	0.013163	0.724448
Zfp780b	-1.2504	-0.7665	-0.2045	-0.8808	0.351002	-0.02884	1.1726	-0.61161	2.07618	-0.07898	0.891518	0.319651	0.754973	0.138635	1.57897	-0.25898	-0.84352	0.019686	1.7634	-1.73131	1.00964	0.01309	-1.115	-1.33838	-0.3341	0.760229	0.882399	-0.52477	0.599424	-1.25635	-0.44155	-0.41215	-1.48031	-1.2093	0.224107	-1.53683	-0.66766	1.29881	0.836643	1.57422	0.706666	1.51917	0.511505	0.432971	-1.23692	-0.17309	1.46453	1.00753	-0.29341
Stx4a	0.896079	-0.25345	-0.433	0.174153	0.802135	0.31671	-0.47827	0.816795	-1.83832	1.60128	0.887689	0.247677	-0.77419	1.01283	-0.92504	0.244637	-1.41134	0.254509	-0.29542	-0.07834	-1.24803	-0.04592	-2.29029	1.35476	0.623076	0.726216	1.10087	1.10965	1.17925	-0.27899	0.639786	-2.21605	0.478074	-0.8306	0.745073	0.453713	0.319124	-0.86327	-1.48298	-1.18072	0.940145	-1.33239	-0.10051	1.32343	0.7929	-0.12464	-0.47005	1.62812	-1.06231
Fkbp4	-1.27545	-0.42502	1.91406	-0.21266	0.792431	-1.10356	-1.29223	-0.28788	0.946869	-0.47573	-1.08111	0.821883	0.448999	0.21302	0.794138	-1.06307	1.56395	-0.45494	0.567308	0.72939	1.07867	-1.04561	-0.8918	-1.75281	0.524891	-0.05904	1.28478	0.263001	2.38056	-1.42936	-0.88004	-1.29731	-0.72918	-0.53348	0.282063	-0.93658	-0.13808	0.449444	0.465253	1.23952	0.604703	-0.83612	0.497502	-0.46465	-0.94459	-0.79078	-1.05626	-0.07747	0.401899
Ttll7	-0.6682	0.636206	0.464454	-0.32138	-0.12684	-0.04941	-2.09713	-0.7064	1.25887	-0.74238	-0.142	-0.60213	1.70138	-0.73174	0.54656	-0.96029	-1.44306	0.245261	0.663908	1.99736	-0.11147	-0.46436	0.811823	-1.29695	-0.0297	-0.31218	-0.55599	-1.13472	1.13341	0.496999	-0.5017	2.17559	0.241297	-1.90023	0.715413	-0.23657	1.83818	0.710105	0.326162	0.226919	-1.05509	-0.56936	1.17872	0.285886	-0.748	0.380888	1.20711	0.046425	0.061611
Trpm3	-0.85379	-0.26946	-0.11785	-0.27918	1.23737	-1.09297	-1.53665	0.31051	1.40637	-0.78461	-1.0092	-0.3851	2.40648	0.070476	0.963344	-1.15674	-0.7715	-0.9388	0.051345	0.802143	-0.16152	-1.00382	0.9573	-0.20055	0.343119	1.3294	0.057045	0.925166	-0.56236	-1.30978	-1.05585	2.34461	0.816337	-1.28524	-0.05518	-1.20258	0.609293	-0.11221	-0.39805	0.476277	1.43636	-0.47049	-0.97372	1.54998	0.662762	2.02164	-0.80014	1.90183	-0.93437
Cdh10	0.230732	-0.56562	0.59047	-0.87963	-0.36327	-1.15134	-1.21404	-0.01806	1.45931	-0.60663	-0.87489	-0.40747	1.18788	-1.05903	1.89028	-0.91555	-0.82967	-0.87543	1.80981	-0.24377	1.10744	-0.24586	1.11515	-0.46688	-0.53303	-0.0924	-0.0026	-0.68252	-0.80458	-1.10675	-0.35859	1.52648	0.019627	-1.12344	-0.3699	-1.10573	-0.02199	1.66226	1.90935	1.76939	0.640536	1.925	-0.44794	-0.27514	-0.93653	0.01935	1.32569	-0.59018	0.977852
Stxbp2	-0.4244	-0.33464	1.29899	0.22698	-0.33536	-0.70131	1.67058	0.79772	-1.98338	0.634737	0.507582	0.982908	-1.23892	-0.03416	-1.22502	0.780174	1.60071	0.949399	-1.42984	-0.6118	-0.89158	0.919685	-1.22377	0.046767	-0.15183	-0.29294	-0.10368	0.594575	-0.14804	1.71788	0.423291	-0.66368	-0.4615	1.1348	0.92039	1.37065	-0.2992	-1.67018	-1.72384	-1.14145	0.512702	-1.07711	-1.6955	-1.17605	0.02226	-0.93264	-1.44869	-1.07144	-1.56361
Mpst	0.175558	0.450862	-0.61722	-0.17769	-1.54003	-0.53279	-0.03163	-0.17769	2.01091	-0.74996	-0.06309	0.811009	-1.01405	-1.56798	1.27167	-1.17237	-0.05375	0.760891	1.47463	-1.22124	0.139147	-0.37457	-0.51413	1.13863	0.310979	-0.14144	-0.95763	-1.70517	-1.3466	1.16481	0.773901	-0.34243	-0.95054	2.03361	-0.13034	-0.15867	-1.09643	0.765553	1.58777	1.17568	0.59183	0.038723	1.41688	0.243868	-0.19619	-0.79542	-0.33646	-0.57957	1.62946
Tns1	0.317008	0.728939	0.65101	-0.41705	-0.78036	1.85476	0.108146	-0.76086	-1.74645	0.497606	1.30417	-0.56835	-0.05377	1.3471	-1.08886	0.68709	1.26428	-0.13715	-0.80847	1.06921	-1.59715	0.7779	-0.16431	-1.52197	-0.54902	0.985687	-0.01639	-1.26453	-0.18746	0.864352	0.272828	-0.48367	-0.54355	1.84095	0.613311	1.36159	0.69589	-1.41165	-1.36039	-1.45154	-0.32887	-0.33932	-1.34576	-0.62982	1.47486	-0.79374	-1.45975	-1.34738	-1.50183
Adcy7	0.47749	-0.35778	-1.29177	-0.14592	-0.83304	1.90974	1.21704	0.525184	-1.56575	-0.04764	2.07566	-0.45138	-0.36282	0.971084	-1.05504	0.997701	-1.16141	0.256014	-0.68141	-0.50691	-1.02573	1.03072	-1.43757	0.024906	-0.00063	0.422858	-0.07574	0.402784	-0.5252	-0.28115	1.832	-1.35583	0.363969	1.09623	1.55392	1.12036	0.348638	-1.35285	-0.72642	-1.41728	0.032979	-1.55949	-0.56618	-1.28256	1.44114	-1.35482	-0.69137	-1.41355	-0.44939
Tmsb4x	0.665133	-0.54557	-0.69687	-0.19953	-1.05846	1.06593	1.69675	-0.29528	-0.56251	-0.62396	1.91532	-1.00807	-1.01474	1.02149	-0.438	0.852755	-0.0041	0.758386	1.25521	0.808548	-0.54837	1.14135	0.40696	-1.53631	0.731181	-0.14396	0.320991	0.945413	-0.55438	-0.5688	-0.07361	-1.55363	-0.08051	0.716097	1.62722	0.822119	0.022533	-2.25733	-0.70639	-2.01847	-0.28454	0.323829	-1.01035	-0.53582	0.895103	-0.71692	-2.99333	-1.36662	0.730236
Erbb4	-0.56397	-0.67397	-0.3941	-0.80302	1.34172	-1.02809	-0.83365	-0.77271	1.94078	-0.62168	-0.92655	-0.61422	1.67378	-0.43521	1.14789	-0.85196	0.053407	-1.10996	1.70086	-0.39871	0.759496	-0.81846	1.34889	0.106734	-0.89994	0.399437	-0.30621	-0.2883	-0.56381	-0.56734	-0.98121	1.73582	0.056034	-0.26029	-0.58473	-0.77943	-0.39852	1.20953	2.39154	1.34936	-0.73921	1.49554	1.28595	0.290248	-1.3223	-0.0409	1.24012	-0.52987	-0.36477
Patj	-1.70503	-0.78794	1.98143	-0.80843	0.951736	-1.46425	0.561348	0.718534	-0.42873	-0.12128	-2.0497	1.40252	-0.48524	0.162014	-0.12272	-1.57509	1.32222	0.206842	-0.93254	0.723587	0.581789	-0.65614	-0.55949	-0.71046	0.706137	0.687076	0.652215	0.777402	0.239589	0.39019	-1.23826	-1.00326	0.621553	0.883545	-0.40106	-2.01752	0.338193	0.942545	1.25743	-0.1999	1.15914	1.14405	-1.22559	2.10258	0.253433	1.18829	0.258536	1.55766	-0.31058
Sost	1.34669	0.384427	-0.57941	1.77151	-0.24661	-1.2225	-1.23394	-0.08149	-0.01231	-0.90289	-0.48274	-0.43698	-0.61748	0.986773	-0.11346	0.919225	0.952658	-0.68885	-0.56615	-0.0085	-1.4725	-0.03646	-0.17306	3.50742	0.407594	-0.64201	-0.93915	-0.01334	0.733158	2.18756	0.670423	-0.91929	-0.68134	0.682351	-0.41935	0.644552	-0.71584	-1.07061	-0.41853	0.114957	-0.61451	-1.02418	-0.90542	1.60248	-0.81893	1.83898	-0.99076	1.415	-1.05001
Mcub	1.14636	0.368481	-1.57889	-0.62032	-0.61361	0.92099	-0.25311	-0.41159	1.41304	-0.36017	1.61142	-1.08493	-0.44747	0.802409	-1.3919	1.56611	-1.25209	1.06526	-1.03816	0.663823	-1.29785	0.282437	-1.04343	0.302969	0.49631	-0.25919	-0.68214	0.587196	1.25621	0.635566	1.9069	-0.78697	-0.92346	-0.84628	1.69786	0.51439	0.855302	-1.09947	-1.10326	-0.79968	-0.19909	0.609728	0.19715	-1.06852	0.57698	-1.37947	0.264256	-0.71816	-0.05413
Capg	0.814444	0.482269	-0.23611	1.21109	-1.26224	0.9005	-0.37718	0.28208	-1.96605	1.24324	0.969158	0.355135	-1.08524	0.271922	-1.26608	1.08932	-0.7736	0.8293	-0.90387	-0.36945	-1.70103	1.11848	-1.26749	0.743077	0.20787	0.126451	0.082917	0.650661	-0.12219	1.15047	1.34878	-1.35454	-0.06327	0.031154	0.682806	1.50776	0.320824	-1.47817	-1.5568	-1.49179	0.855375	-0.2556	-1.49429	-0.50735	1.85233	-0.18442	-0.55066	-0.61062	-1.1132
Tbcc	-0.58345	-0.20068	0.220249	1.71996	-0.62189	0.220249	0.220249	0.220249	0.50436	0.506714	1.17936	0.261974	1.59625	-0.93852	1.22134	-0.64087	-2.05782	0.179071	0.530675	-1.50922	0.512191	1.52068	-1.47931	-1.43605	0.624339	-1.28204	-0.25093	0.736473	1.31244	-2.01019	0.206146	1.26397	-0.49515	-0.89803	-0.07621	1.20222	-1.23837	-0.81745	-0.15509	0.575946	0.156163	1.85243	0.351983	-0.60043	-1.21314	-0.07327	0.653898	0.838418	-0.44231
Def6	0.102327	-0.42183	0.265703	-1.25987	0.563609	-1.01871	1.91435	0.792457	-1.54639	0.703819	0.227827	0.705103	-1.42362	0.887848	-1.17982	0.461662	2.12475	0.381806	-1.08243	-0.05142	-0.93353	-0.66058	-1.09926	0.071785	0.452129	0.436309	0.985118	0.607635	0.905245	0.543451	0.822431	-1.59046	0.666339	0.314828	0.707359	-0.14776	0.703587	-2.05456	-1.3648	-1.36594	0.853496	-1.03871	-1.29938	0.259891	1.73088	-1.16643	-1.54008	-0.68701	-1.06156
Tek	-1.62879	1.96575	0.263389	-1.30088	-0.38951	0.319219	-0.95734	0.590266	1.1924	0.852575	0.915657	1.48267	0.48953	-0.87693	-0.21894	0.093368	-0.54062	-0.02402	0.75932	-0.70572	-1.43923	0.893665	-1.79688	-1.23146	-0.09405	-1.22473	0.856475	-0.23002	0.311322	-0.87796	-0.46717	1.33495	0.19349	-0.26765	2.67044	-1.04914	0.638779	-0.40027	-0.33838	-0.49584	0.732267	-0.85263	-0.88936	0.524592	1.23964	1.87796	-1.01149	0.397276	-1.26641
Sf3a2	-0.69684	-0.0796	1.72636	0.391128	0.875199	-0.0796	-0.2989	-0.78314	-0.27606	1.17701	0.339561	1.13891	-1.08321	-0.21306	0.868966	1.40604	-0.92249	0.498721	0.793584	-0.28433	0.526686	1.44045	0.739884	-1.86063	-1.52783	-0.34842	-0.1909	0.34469	-0.5711	-0.85488	0.710696	-1.44215	-2.76639	-0.7534	1.3833	0.354288	-1.18854	0.28028	-0.54436	0.749845	1.02025	-0.89155	-0.32273	0.869569	0.481589	-1.22559	0.218187	-1.08823	1.45708
Hykk	-0.11115	0.10764	0.051093	-1.78771	1.57387	0.185072	-1.2761	0.464988	0.13774	0.990157	0.785734	0.792244	0.895321	-0.2207	0.94809	-0.035	-1.63263	-0.97767	1.11986	-1.74334	-0.13441	0.910865	-1.23876	-0.9579	0.261375	0.660698	1.03931	-0.76785	1.08152	-2.48224	0.675407	-0.79902	-0.98077	1.50109	-0.0059	-0.65898	0.072141	0.811033	-0.64509	0.017745	1.37222	1.35822	-1.73547	-1.07838	-1.76188	-0.81315	-1.99719	-0.54987	-0.90265
Ttc3	-0.51195	-0.8585	0.099972	-0.81301	0.438338	-0.26348	-1.28021	-0.12841	2.00945	-0.48024	-0.38747	0.019601	1.81079	-0.04655	0.88342	-0.99238	-1.25295	-0.9881	0.871708	0.264632	1.32249	-0.13513	0.942807	-2.37817	0.188998	-0.0327	-0.42909	-0.11194	1.09211	-1.20435	-0.04193	1.99039	-0.16465	-1.40146	-0.83405	-1.01362	-0.0229	1.50948	1.16451	1.02503	0.139537	0.488109	1.44122	-1.30689	-0.77699	-1.54611	0.389921	-1.19496	0.851597
Ankrd6	0.098101	-0.60232	0.432626	-0.75017	0.191715	-0.92563	-1.20544	-0.74789	2.23679	-1.04518	-0.8255	0.281128	0.829656	-1.19878	1.43059	-0.86809	-0.67158	-0.58317	1.54968	-0.30053	0.869244	-0.59086	1.34023	-0.65123	-0.03192	0.3941	-0.21102	-0.8072	1.05103	-0.53927	-0.41072	0.405185	-0.63012	-0.97393	-1.14264	-0.61936	-0.72456	2.35784	2.10135	1.16795	0.319895	-1.12415	1.44278	0.840842	-0.18681	0.841823	1.65471	0.58518	1.52326
Bcl3	-0.14237	-0.02132	0.912193	0.910048	0.096568	-0.03964	1.29463	-0.24905	-2.51173	0.193684	0.5774	0.793663	-1.41148	0.691523	-0.98545	1.05061	-0.62631	1.43017	-0.71269	-0.17892	-1.80157	1.20324	-1.09905	-0.19943	0.072713	0.101206	0.848864	1.48703	-0.32548	0.628677	0.560951	-1.57482	-0.5092	0.225392	1.44234	1.13624	0.382929	-1.70748	-1.13796	-1.1743	0.368173	-1.22299	-0.66354	-0.87921	1.02597	-1.28457	-1.62052	-0.99575	0.008175
Pdzrn4	-0.6353	-0.36859	-0.51411	-0.36859	-0.22478	0.056382	-0.36859	-1.17059	2.25218	-0.7584	-1.1087	-0.30912	2.39749	-1.27133	0.307907	-0.70475	-0.2012	-0.3397	1.12215	-0.8653	0.305125	0.924263	0.781411	0.229604	-0.7993	-0.57013	-1.1569	-0.30393	-0.70839	-0.05788	-0.47903	1.77321	0.523757	-0.32192	-0.91801	-0.39502	-0.37804	2.60343	1.85792	0.698535	-0.53574	-0.73655	-0.86768	-0.15291	-0.56921	1.09375	1.22167	0.366227	-0.04691
Nphp1	-1.15433	0.421213	0.560508	-0.7437	0.633147	0.121658	-1.84417	0.597013	0.590593	0.473632	-0.1681	0.154168	0.620462	-2.12794	0.352435	-0.44879	-1.00728	0.124282	1.99933	-0.99342	2.07574	-0.48086	0.723907	-0.42485	-0.41169	-1.06336	-0.22083	-0.48024	-0.19826	-0.19766	0.72172	-0.21376	-0.49789	0.587547	-0.29803	-1.2945	-1.22355	1.08993	1.60209	2.50592	-0.46208	-0.59656	0.702946	0.19308	-0.14911	1.4147	-0.12217	1.69378	-1.50288
Pdgfrl	1.37599	0.731471	-0.02136	-0.24159	-0.20502	-0.50512	-2.49331	0.071574	0.179143	-0.85401	0.338105	0.532736	-1.7843	0.210908	1.55446	-0.67482	-1.70665	-0.51877	-0.1322	1.04517	0.950785	-0.48626	0.725708	-0.30256	0.931424	1.24512	0.976753	-0.1537	-0.80707	-0.97571	-0.16653	-1.6892	0.53298	-1.10785	-1.16788	-0.74635	0.650653	0.892223	1.05181	1.74801	0.995223	0.692653	-0.43846	-0.18663	0.905598	-0.73107	0.750965	-0.89718	-1.36094
Suv39h1	-1.39207	-1.00384	0.210999	-0.18663	-0.37488	-0.98468	0.792192	0.682559	1.56815	-0.34675	-0.22889	1.29604	0.31919	-1.01613	0.789751	-0.15947	-1.84663	0.360745	1.00403	-0.07691	1.75428	0.239032	-0.44125	-1.05237	-0.71079	-0.88592	0.435007	0.286367	0.281132	-1.23783	1.43071	-0.37484	-1.22548	-2.03173	0.915564	-0.28873	-1.23545	0.899541	0.887095	1.8642	1.08466	0.086972	0.394493	0.005692	-1.64673	-0.67132	-0.93678	-1.75302	-0.79658
D10Wsu102e	0.206451	-0.8221	-0.1046	-0.43893	-0.849	-0.04471	1.00617	0.635935	0.50163	0.803209	0.420852	0.880977	0.349575	-0.66979	1.01062	0.001502	-2.25377	0.866658	0.938913	-0.47458	1.39995	0.908417	-1.44479	-1.36686	-0.32897	0.023633	0.005411	0.297445	0.446604	-1.34601	1.25519	-1.02453	-2.34436	-1.68801	-0.25362	0.402854	-1.14153	0.814413	1.43625	1.44782	0.53569	0.740334	1.28538	0.354429	-0.62189	-0.04519	0.783512	-0.27569	1.23095
Sgsh	-1.27009	0.194872	-0.37565	0.897981	0.8177	-0.18724	1.43162	0.158284	-1.24335	1.03494	0.967467	0.365995	-0.11517	0.754703	-1.13111	1.436	-0.10204	0.185052	-0.94812	-0.54293	-0.93058	1.3682	-0.89636	-2.07366	0.47661	0.333377	1.60204	-0.09636	0.208268	-0.04654	0.915302	-1.95795	-1.34896	0.162297	1.27195	1.66865	-0.35028	-1.4326	-0.8425	-0.92256	0.562732	-0.64194	-0.88391	1.11973	0.641088	0.32745	-1.41868	1.08218	-1.22002
Cuedc2	-0.81562	0.184915	0.762128	-0.91004	0.597613	-0.52598	-1.22597	0.13508	1.65274	1.46385	-0.06056	-0.0901	0.63643	-0.83258	0.287141	-0.34013	-2.10836	-1.21996	1.30064	1.06093	0.777116	-0.19382	0.506326	-1.34962	0.702281	0.113731	0.345251	0.263804	0.782617	-2.15867	-0.12334	0.635448	-1.10399	-2.37499	0.718452	-0.56675	-0.38515	0.784218	1.31052	1.22499	0.139411	-0.71663	1.0235	1.42186	-1.36985	1.11781	1.59133	1.00381	0.873173
B9d1	0.548583	1.8835	0.346529	-1.20185	0.160072	-0.18617	-2.44416	0.358558	0.322829	0.279068	-1.00867	0.623744	0.020431	-0.07213	0.723955	-1.34647	-0.43509	-0.74014	1.54146	-1.70945	1.24659	-0.57845	1.23328	0.875837	0.880544	0.703261	-0.43748	1.1266	-0.65298	-1.08616	-1.60173	-1.31241	-0.65145	-0.56916	0.941614	-0.05712	-0.35993	0.645793	1.26092	1.26296	-0.53512	-0.81293	-0.06622	0.595042	-1.15248	0.519492	-0.50726	1.11067	-1.99263
Atp1a2	-0.07394	1.58888	0.434967	-1.49518	0.557383	0.243917	-1.05058	-1.62908	-0.07973	-0.25039	-1.30775	-0.86494	2.13155	-0.2378	0.759843	-0.20662	-0.95037	-0.63386	0.292867	1.07317	-0.89544	-1.05294	1.38666	-0.52618	0.257032	-0.58609	1.13463	1.11733	-0.20503	-1.03059	0.520829	2.40006	1.53719	-0.72237	0.716412	-0.42852	0.371112	-0.97722	0.122441	-0.12598	-1.31568	1.27884	1.88212	0.326561	0.124356	-0.23131	0.112628	-1.06899	1.46041
Cyth3	-0.95366	-0.40829	-1.0531	0.669272	1.46785	0.256891	-1.4728	1.61049	-1.00368	1.18214	0.713186	-0.81479	-0.91316	1.2355	-0.9822	1.21541	-1.17817	0.746661	-0.53915	-0.05424	-1.10849	0.740633	-0.8445	-0.05529	0.806912	2.25808	0.664275	0.402195	0.098869	0.054887	0.51333	-1.17203	-0.23958	-1.26715	-0.75028	1.27182	0.285712	-0.93616	-1.07835	-0.93048	1.56141	-0.7184	0.052901	-0.09755	-1.18726	-1.32282	-0.60875	-0.79123	-0.89376
Ctss	0.62411	-0.40748	0.102454	-1.50864	-0.3297	0.571411	0.735625	1.22886	-1.46476	0.351287	1.28795	0.212143	-1.67439	1.10387	-0.53976	0.701371	-1.7656	-0.08807	0.139768	0.813873	-1.19076	0.251836	-0.59672	-1.51926	1.00731	0.789845	1.17174	1.36787	0.003567	-0.3371	0.234684	-1.97593	0.405023	-0.52533	1.67953	0.658022	0.919936	-0.87784	0.030689	-1.89281	0.301378	-0.53691	-1.49209	-0.92785	1.90308	-0.45069	-0.98305	-0.62128	-1.87818
Plvap	-0.98024	1.04769	-0.31672	-0.53896	-0.3561	0.426471	1.0916	1.14336	-2.23206	0.101451	1.10838	1.36843	-0.37433	0.242766	-1.60243	1.08453	0.583619	1.02811	-1.36402	-0.75277	-0.69618	1.33011	-0.26266	-0.16231	-1.62293	0.773951	-1.29081	-1.84947	0.758555	0.97005	0.684585	0.321416	-0.68724	0.205407	1.32961	0.385095	-0.75097	-0.69378	-0.96669	0.225886	1.2896	-0.06116	-0.88759	0.095289	1.81136	-0.34117	-0.94061	-0.04227	-0.68882
Tnnc1	-0.45901	1.88564	-0.84311	0.80794	-0.80711	1.9614	-0.9951	-0.45901	-1.49973	0.930118	0.26722	-0.43587	0.415011	0.020162	-0.75406	0.249461	-0.41429	-0.37443	-1.17779	0.462768	-1.46978	-0.18359	-0.1729	2.74268	-0.6074	0.191659	-0.55714	0.034556	0.718622	0.58986	-0.36394	0.570924	2.04987	0.057674	0.00888	1.32406	0.219973	-1.12604	-1.674	-1.10181	-0.03237	-1.12509	-1.02706	1.09143	0.683021	1.83794	-1.17702	1.03313	-0.89974
Tspan18	-1.07971	-0.42435	-0.51244	-0.85808	2.23919	-0.41724	-0.85974	-0.82524	1.81322	-0.91945	-0.56369	-0.14726	0.165777	1.61627	-0.72734	-0.34682	-0.99011	-0.47381	-0.42954	0.254815	0.677184	0.314717	-0.34203	-0.25054	1.44054	0.684266	2.0269	-0.9287	2.7947	-0.59332	-0.52705	-1.15478	-0.12567	-0.7482	0.33982	-0.82694	1.3102	-0.46332	0.334983	-0.60848	0.131271	-1.45351	-1.36868	0.377361	0.722591	0.559889	-0.80493	0.568912	-1.48831
Mmaa	-0.19519	-0.43375	0.620724	0.037267	1.03081	-0.62933	-1.26102	-1.14596	1.85187	-0.96921	-0.73183	0.414148	1.06181	0.222849	1.23609	-0.84038	0.874528	-0.77404	0.845622	-2.43855	0.640997	-0.54501	-0.91588	0.895588	1.06832	0.355566	0.8221	-0.13498	0.735492	-0.49507	-1.31919	0.463076	0.626946	-1.05564	-1.83519	-0.97512	-0.88178	1.26865	1.70577	0.496881	0.302034	-0.05498	1.02708	0.175759	-0.90142	0.375483	0.858435	0.330255	-0.80368
Fcgr4	0.579454	-0.09616	0.077548	-1.51806	-0.07859	0.080708	0.661867	1.76561	-2.09859	0.411532	1.08102	0.482164	-1.55459	1.41176	-1.10414	1.03281	-0.70712	-0.02367	-0.81234	0.352756	-1.20883	0.424512	-0.68371	-0.54553	0.913296	1.55664	1.27625	0.762124	0.233285	-0.29346	0.325317	-1.2982	-0.28108	-0.68026	1.99118	0.56546	0.399817	-1.57825	-0.74377	-1.37726	0.298478	-0.7394	-1.00518	-1.26533	0.481226	-0.20585	-0.56284	-0.64641	-1.51039
Slc35a2	0.178205	-0.45947	0.813341	-0.14099	1.71707	0.817353	-1.99938	-0.34639	-0.75486	0.722127	0.588469	1.14563	-0.24118	0.516718	0.087002	-0.15893	0.970994	-0.86909	1.45509	-1.2226	-1.79663	0.208967	-0.4158	-0.44887	0.420801	0.728277	1.25915	0.517023	0.427886	-1.84298	-0.32173	-1.44378	1.16264	2.22998	0.229333	-0.38766	-0.74754	-1.27214	-0.55342	-1.29197	0.519336	-0.91597	-1.20725	-0.49024	-0.09192	-0.34506	-1.96191	-0.41404	-1.52858
Gtf3a	0.726954	-1.00072	0.27742	-0.83126	0.299998	0.27742	-0.42543	0.520609	0.547151	0.907161	0.934711	1.20844	-1.6239	1.26973	0.505647	0.739438	-0.54226	0.219425	1.14985	-1.108	0.033312	-0.12881	-1.99884	-1.17226	0.877488	-0.18721	-0.18201	0.655765	-0.27978	-0.38314	0.754128	-2.23962	-2.45266	-1.1536	1.02893	0.324499	-1.00164	0.750881	0.436489	1.57066	0.695033	-0.93462	0.00787	0.788565	0.102725	0.871841	-1.41548	0.771484	-1.57653
Diaph1	0.919396	1.20982	-0.62015	-0.49105	-0.85688	0.76854	0.637492	0.536056	-2.36847	0.190128	1.35893	-0.39042	-0.50361	0.050288	-1.78327	1.09149	0.583659	1.25207	-1.2414	-0.61607	-0.90329	0.475594	-0.77928	-0.66823	0.437689	0.859555	-0.36548	-0.05577	0.623838	1.77186	0.652639	0.072599	-0.62296	1.12283	1.48747	1.31713	-0.77359	-1.58255	-1.19517	-1.25485	-0.34657	1.32423	0.510342	-0.49108	-1.17677	-1.47362	-1.08209	-2.0417	-0.40466
Zfp281	0.19207	-0.75413	2.21186	0.110842	0.219812	-1.76277	-0.26441	0.479989	1.07359	1.62621	-0.1759	0.630285	-0.38972	0.158313	0.379456	0.938321	-2.05671	-0.55946	-0.52676	1.02551	0.518422	0.422225	-0.29067	-1.93161	-0.20489	1.84396	-0.0753	-0.781	-0.72095	-1.4744	0.827941	-0.15682	-1.80338	-1.00373	1.12247	0.961184	-0.74167	-0.28411	-0.10497	0.82341	0.49748	0.67515	0.168795	1.49959	0.874987	-1.11693	-0.86899	0.518624	-0.4633
Ankrd13b	0.663305	-0.02685	-0.07784	1.26679	-1.06333	0.414178	-2.50212	-0.47981	1.5527	-1.30752	0.245007	-0.54261	-0.13241	-0.85442	1.30061	0.017588	-1.52492	-0.77329	1.07277	-0.93055	0.964663	0.843432	1.2236	1.59106	-0.63909	-0.34053	-1.32362	-0.99576	-1.21468	-0.31197	-0.0754	1.23326	-0.42173	-0.70636	-0.54125	0.876742	-0.00722	1.32524	0.938263	1.36994	-0.10588	1.19137	0.938006	0.521757	-0.9301	-1.43907	0.12107	-1.27293	1.46794
Naglu	-0.29751	-0.00938	0.874435	1.05833	0.012234	0.642962	-0.47862	0.035977	-2.16258	1.32525	1.19725	0.238242	-1.75644	0.911807	-0.66389	0.975204	-0.85367	-0.29798	-0.93828	0.568081	-1.35831	0.769172	-1.01403	-0.7345	0.936843	0.57866	1.6423	0.710435	0.846329	-0.58521	0.426587	-2.63727	-0.0975	-0.4441	0.575968	1.09719	0.684343	-1.04611	-0.95021	-0.69237	0.910361	-1.84636	-0.89087	1.15972	2.01841	0.790368	-1.64177	0.606396	-1.55264
Ndrg4	-0.60771	-0.29314	-0.30081	1.45586	-0.2976	1.08876	-1.59027	-0.65087	-0.07711	0.071169	0.528068	-1.41067	2.12166	-0.58732	-0.1544	-0.36663	-0.89411	-0.54939	-0.36195	1.91953	-0.52718	-0.51447	1.40534	-0.49327	-0.23559	0.020469	-0.38113	-0.80102	1.01627	-0.56125	-0.25699	3.04848	0.553353	-0.55761	0.69767	0.53463	1.43329	-0.85219	-0.96646	-0.48404	-1.12135	-0.41148	1.41332	0.074079	-0.85807	-1.26057	0.811413	-1.67241	1.08006
Impa2	0.591009	-0.90251	0.306507	1.61702	-1.84545	-0.37824	1.06655	0.631598	-1.14932	2.1786	0.27359	0.694604	-0.72292	-0.68828	-1.33297	0.47174	1.69386	1.05337	-0.48598	-0.6828	-0.11224	0.734452	-1.32584	-0.69275	-0.5985	-0.5723	-1.19842	0.004488	0.566295	1.29085	0.123199	-0.29805	-0.48913	1.22269	-0.0387	0.990453	-1.47016	-1.55413	-0.56759	0.145798	1.44959	1.56078	0.859978	0.577997	0.178087	0.670256	0.7674	0.681216	-1.87912
Brf1	1.44953	-1.6204	-1.10612	0.279465	-0.43124	0.320895	1.84851	0.323608	0.847843	0.109712	0.905672	0.823294	-0.93454	0.546979	1.12557	-0.43984	-1.0745	-1.23313	1.15329	0.373741	1.43672	-0.72091	-1.51523	0.614993	-0.50929	0.221174	0.242437	-0.19389	-0.74405	-1.69295	-0.74995	-1.22427	1.31312	0.234409	-0.40018	-2.04178	0.107808	1.1894	0.942335	0.99501	-0.77328	-1.908	0.863162	-0.17385	-0.61286	-0.22968	0.711213	-0.37754	-0.42485
Trmt112	-0.81459	0.355122	1.75989	0.454615	1.67433	-0.863	0.003575	-1.06626	-0.82101	1.29438	0.809254	1.35897	-0.29185	-0.36329	0.754974	0.644072	-0.66005	0.45258	1.28272	-1.09744	0.644522	0.361672	0.456298	-2.93205	-0.39575	0.685316	0.150759	-0.50308	-0.85897	-0.73852	0.078793	-1.34703	-1.53302	-0.53869	1.09078	0.700317	-1.31019	-0.8745	0.358044	0.974848	0.663475	0.037785	-0.54827	0.833709	-0.60705	1.23485	-0.56736	1.36477	-1.49679
Vwa1	-0.84465	0.521265	-0.40692	0.131617	-0.7245	1.41601	-1.78963	1.30668	0.188938	1.3303	2.13628	-1.09854	-0.3442	-0.80777	-0.87195	0.672919	-0.69345	0.637389	0.057065	0.758572	-1.54696	0.253332	-0.55763	-1.08466	1.11337	1.0824	0.39258	-0.57628	-0.25722	0.117364	0.926738	-0.15812	1.04902	-1.22636	0.919127	1.10446	1.46477	-1.56776	-1.14915	-0.61291	-1.26152	-1.1874	-0.64887	-1.23377	-1.96388	-1.1666	-0.59804	-1.03543	-0.32259
Blm	-0.26333	-0.03447	0.275096	-1.15582	-0.5588	-0.66478	0.405791	-0.01348	1.39184	-0.05944	-0.14703	1.34685	-0.81048	-1.11935	0.954468	0.445474	-1.47785	-0.00507	1.12191	0.299503	2.21558	0.183413	-0.35573	-1.77462	-0.37886	-0.96265	-0.17935	0.556955	-0.18402	0.111827	0.120624	-1.31665	-1.31142	-1.83747	0.824394	-0.18479	-1.10118	1.36396	1.10121	2.1808	0.99697	1.12889	1.6358	0.721881	-1.62146	-0.37455	1.0492	-0.69322	0.712663
Egr1	-0.24841	0.023348	0.80662	1.75307	-0.21276	0.431884	-1.82401	0.369638	-1.54663	0.698414	0.676559	0.149618	0.486137	-0.28301	-1.35625	0.926258	-1.2916	0.649527	-1.35498	0.535166	-1.1533	1.12967	0.834077	-1.17192	0.088763	0.762745	0.50949	0.199401	0.291856	-0.14242	0.301197	0.294044	0.375917	-1.53062	0.823336	0.790205	0.42005	-1.52907	-1.94536	-0.98105	2.24441	-0.50221	-0.65847	2.12708	1.40998	0.652385	-0.40369	1.5258	-0.68277
Zfp672	-1.02651	-0.61052	0.700141	-0.926	1.22976	0.001651	1.7753	-1.3681	1.00252	-1.36113	0.355247	0.689393	0.029716	1.0162	1.32632	-1.27207	1.02992	-1.28217	1.54357	-0.94887	0.332015	-0.4855	-0.78784	-2.09809	-0.0907	-0.56381	2.18853	-0.67619	0.430773	-0.15449	-0.97005	0.257492	0.908354	-0.81908	-0.85464	-0.8184	-0.26456	0.598392	0.516549	0.858201	0.588703	1.05117	0.11613	0.679899	0.490108	-0.77015	-1.33729	-0.42241	-1.33096
Rbm18	0.191439	1.50177	0.379178	-1.19343	0.094078	-0.68898	-1.58409	-0.42254	1.76648	1.78834	-0.61658	-0.64976	0.673664	-0.67025	0.464843	-0.47908	-0.63307	-0.30749	1.39206	0.92858	0.840793	-0.13652	-0.44095	-0.8458	0.139608	-0.19037	0.711084	-0.83534	0.487365	-0.7644	0.958137	-0.75162	-1.38048	-2.58851	0.400577	-1.1566	-0.55865	1.26895	1.54522	1.25646	0.105891	-0.6105	1.11324	-1.03023	-0.73879	-0.23152	0.446565	-0.36288	1.09513
Pgam5	-0.56674	-1.1245	0.337037	0.31978	1.36809	-1.63862	0.717441	0.31978	1.56188	1.4893	-1.08908	1.19629	0.978221	-0.37095	0.665237	-0.77887	-1.12506	-0.12013	1.26767	0.597908	1.88252	0.104777	-1.17418	-1.49614	0.666859	-0.24832	-0.38002	0.577043	-0.28562	-1.34228	-1.43515	0.068005	-0.76703	-1.60168	-0.43848	-0.44324	-1.02792	0.621089	1.13262	1.39894	0.183515	-1.01714	-0.90681	-0.81785	-1.48164	-0.35031	-1.40234	-0.50661	-1.62876
Nkain1	0.665167	0.0006	-0.47689	0.405515	-0.3486	-0.93163	-2.53941	0.295409	1.21531	0.693724	-0.74345	0.105505	1.19504	-1.23174	1.64437	-0.00577	-1.50942	-0.23264	1.01459	-0.48614	1.52976	0.543512	0.173036	-1.62364	-0.61249	-0.28083	-0.2722	-0.14611	-0.52138	-1.02259	0.354746	1.21869	-0.26582	-1.81631	0.110785	-0.19433	-0.94952	1.15936	1.04334	1.80679	1.03569	0.497939	0.784376	0.603911	-1.12809	-0.43949	0.910654	-1.03593	1.71195
Adprh	-0.02501	-0.18653	-1.52197	-0.27022	1.09509	-0.94276	0.182665	-0.28776	2.02534	1.13813	0.004547	-1.11884	2.01567	-0.75751	0.576881	1.3155	-1.54253	-0.61852	0.720001	-0.23886	0.360471	0.397672	0.233888	0.439486	-0.83865	0.549321	-0.32573	-0.99094	0.141799	-1.51207	0.137675	0.933991	-0.38885	-1.68123	0.844534	-0.30961	-0.98684	0.836247	0.538314	1.91356	-1.85635	-0.58947	-0.81306	-0.71819	1.51255	-0.44252	-1.83187	-1.25938	-1.53243
Cdk18	-0.11024	-0.36531	0.423443	1.31986	0.064879	-0.13455	-1.30028	1.35135	-2.08939	1.96153	-0.27535	0.321806	1.23254	-1.20266	-0.78443	0.783769	0.999931	0.31986	-0.73141	-1.18836	-1.40714	1.40884	-0.78303	0.582233	-0.80074	-0.105	0.010042	-0.35184	-0.10842	-0.02225	1.17652	0.850466	-0.7108	0.652371	1.67565	1.28481	-0.33907	-1.19666	-1.70936	-0.99919	0.295589	-0.73136	-0.8027	-0.41661	1.14805	-0.9468	-0.37753	-1.00185	-1.28939
Pelp1	-1.09847	-1.00041	1.97601	-0.04592	0.607999	-0.13085	-0.9489	0.031528	0.490912	0.40619	0.135775	1.41376	-0.04645	-0.05826	0.60612	0.435332	-1.68449	-0.35121	0.27771	-1.17803	1.5073	0.7209	0.734937	-2.65303	-0.69164	-0.19014	-0.17147	0.593406	-0.45063	-0.92007	0.531532	-0.72685	-0.9132	-1.71579	0.36373	-0.09875	-1.0006	1.27698	0.968795	1.6985	1.29775	-0.78486	1.10912	1.80578	-0.97976	-0.15116	1.20943	0.207579	1.24248
Abcb8	-1.33891	-0.29234	1.27637	1.54852	1.52339	-0.26939	-1.84089	-1.02847	1.09885	0.516651	-0.74912	0.773332	0.79412	-0.4513	0.799661	0.502773	-0.89788	-1.85627	1.4884	-0.25157	0.613639	0.406086	-0.10886	-1.25867	0.716003	-1.26094	0.570646	-1.26025	1.147	-0.75683	0.439945	0.453594	-0.11102	-1.84786	-0.75108	-0.49825	-0.42889	-0.03111	1.72534	0.693133	0.202454	-1.33349	-0.91719	0.301738	-0.92768	0.150842	1.02824	-1.1814	0.843028
Hook2	1.11303	-1.26176	2.28516	0.210195	-0.78661	-0.3059	-0.75699	-0.04375	-0.79559	1.91254	0.344066	1.1855	-0.36162	-0.67788	-1.03985	0.202957	0.951302	0.830711	-0.31634	-1.04457	-0.15376	-0.40697	-1.07035	1.79562	-0.703	-0.81631	-0.20008	0.996626	-0.2514	0.954513	0.51702	0.186048	-1.2013	1.77003	-0.88205	-0.9184	-1.24993	-1.12268	-0.66356	0.101432	1.6739	-0.93602	-1.02782	1.27933	2.95709	1.40736	-0.75851	1.0485	-1.20333
Ccdc85c	-0.66117	0.422329	0.180873	0.637082	-0.71391	-1.008	-1.33959	-0.42665	1.18079	-0.0229	-1.75319	0.463932	1.44894	-0.99843	1.36271	-0.88037	1.24808	0.928031	0.15062	-0.32156	0.468528	-0.9008	1.3669	-1.07321	-0.67115	-0.46466	-1.26066	-1.26107	-0.81282	0.975914	-0.82874	1.61322	0.551162	1.82441	-0.90402	-0.9061	-0.98945	1.2064	1.05026	0.915411	0.202882	-0.74926	0.278246	-0.06769	-0.09889	0.547717	1.6691	0.169726	0.917156
Eif4enif1	-0.17405	-1.33944	0.862376	-0.73066	0.284941	-0.91122	0.785582	0.211863	1.08137	0.187496	0.12995	0.754197	-0.44664	-0.6732	0.661477	-0.16834	-1.30898	0.274561	1.36172	0.281233	1.50673	0.544704	0.577807	-3.05794	0.059436	-0.25141	0.373221	0.651232	-0.2285	-0.52943	0.595131	-0.69242	-1.21253	-2.0494	-0.29846	-1.20375	-0.92545	1.3069	1.37187	1.52776	0.810283	1.56623	1.72204	-0.86	-0.26585	-0.87133	-0.1231	-1.26845	0.51845
Irf2bp2	1.64772	-0.46635	-0.92532	0.641927	1.53775	-0.76478	-1.24275	1.0108	-0.0005	-1.51877	0.31326	-0.39897	-1.45069	1.28239	0.942754	-0.02892	-0.82017	-0.53462	0.195273	1.35754	1.18839	0.061633	-0.16874	-1.27425	0.861056	0.674236	1.46471	0.403834	0.502589	-1.13366	-0.59128	-2.60872	-1.38046	-0.99601	0.513786	-0.01734	0.108092	0.913265	-0.35663	0.903987	0.15393	-0.14617	1.63266	-0.71765	0.509254	-0.6109	1.85626	-0.43049	0.304731
Chst15	-0.87215	0.606458	-0.63065	-0.99828	-0.71547	-0.44173	3.58988	-0.67457	-0.30733	-0.85839	0.012618	-0.17208	-0.43964	0.509267	-0.66971	-1.13702	1.28732	1.58884	1.31529	-0.13733	-0.97871	-0.34716	0.287391	0.108862	-0.65585	0.614244	-0.07365	0.460706	-0.53931	1.20611	-0.54761	1.68562	0.707495	1.46124	0.04118	-1.38499	-0.38165	-1.4938	-0.17091	-0.55121	-0.30331	-1.11255	-0.22753	1.07421	1.43255	1.19003	-0.63772	1.14453	-1.31304
Rab8b	1.15292	0.20071	-0.26454	-1.35681	-0.57717	0.608354	1.43803	0.608376	-1.85518	-0.20342	1.63797	-0.57843	0.265977	0.81487	-0.73778	0.915226	-1.73057	1.0708	0.037234	0.54418	-1.14939	0.673301	-0.68163	-2.18607	0.628439	-0.25896	0.165445	0.734376	0.527272	0.54838	-0.60219	-0.2337	-0.02563	-0.2936	1.69259	1.43788	0.734196	-1.3202	-1.34887	-1.47167	0.439266	-0.00205	1.78402	-0.79286	-1.52428	0.506059	-0.45273	-0.20044	0.072549
Acot11	-1.14849	0.766642	1.92607	-0.51006	1.49724	-0.28783	-1.31529	-1.00316	-0.34585	-1.14785	0.54535	0.619945	1.49283	0.019211	-0.37056	-0.32873	1.3862	-0.9289	0.466692	-1.38477	-0.13621	-1.28154	0.502494	1.65433	0.024946	-1.17297	1.00205	0.021955	-1.01411	0.802302	-1.4721	1.43538	1.43303	0.635087	-1.02441	-0.86068	0.608128	-1.09086	0.479181	0.232127	-0.72683	-1.40625	-1.5016	0.048775	-0.04522	1.47313	0.485759	-1.56524	-1.04282
Tcf7l2	-0.82424	-0.13844	-0.73947	1.10526	0.018539	0.344794	-1.61701	0.019637	1.6116	0.603288	0.316223	-0.60868	-0.40783	0.034571	2.19141	0.390239	-0.71131	-0.63682	0.700646	-0.91146	0.253103	1.08718	0.786536	-1.75251	-1.49569	1.43302	0.325327	-1.04133	-0.20737	-0.06043	0.791939	-2.38885	-1.25767	-1.23018	0.070253	1.07191	-0.24178	0.971815	1.16004	0.749817	0.233941	0.875037	1.63529	-0.50153	-0.6514	-0.19072	0.842176	-0.51951	0.854104
Ptcd3	1.35859	-0.13739	-1.57922	-0.40468	-0.15957	-0.80572	1.82626	-0.79819	0.082874	-0.14483	-0.83085	-0.77164	1.20955	0.168364	1.02907	-1.58217	-0.10647	-1.11319	0.013493	0.390677	-0.06339	-1.86941	0.621944	0.699162	0.4015	0.587688	-0.8071	-0.03974	-0.04138	0.230834	-0.44255	0.663565	1.9751	1.97389	-1.75799	-1.04775	0.46697	1.21661	1.0691	-0.06643	-1.4156	-0.00778	1.03022	1.35516	0.1087	1.10181	1.72473	0.949497	1.88843
Sacs	-1.00123	0.31606	-1.20749	-0.7607	-1.07277	-0.09251	1.31052	1.08855	0.649331	0.664387	-0.16009	-1.35949	1.63469	-1.32913	0.025252	-0.83663	-1.34475	-0.90016	1.39087	1.45701	0.787545	-0.41474	0.30153	-0.31239	-0.17269	1.57609	-0.63604	0.025831	0.041153	-1.34203	-0.28019	2.66237	-0.70427	-1.37151	-0.02048	-0.61153	0.197464	-0.24143	1.47748	0.587742	-0.02161	-0.10323	1.72171	-0.45833	-0.75602	-1.26339	0.76335	-1.00351	0.761296
Gm11992	-0.36307	-0.75178	-0.32642	0.008555	0.40576	0.457292	-1.14557	0.008555	0.543323	-0.63706	-0.94396	-0.26273	1.50149	-0.65952	0.440267	-1.07399	-0.22658	2.06027	1.48866	-0.60873	0.354175	-0.88445	0.281621	1.20881	-0.74435	-0.50673	-0.96347	-0.52	-0.62475	3.4079	0.409568	-0.87833	0.392229	-1.04869	-0.16172	-0.28515	-0.85116	1.85689	0.066412	0.763125	-1.18671	-0.84513	-1.0386	0.460184	-0.07303	1.26084	0.190825	1.27525	-1.04053
Ap1s2	1.30452	-0.02973	-1.59599	-0.40713	-1.49462	1.29488	-1.02822	0.763085	0.193602	-0.0498	1.44144	-1.2393	1.24972	0.27802	-1.48455	1.17391	-2.19381	-0.42079	0.354755	0.124315	0.578892	0.777821	0.838954	-1.15765	0.052546	0.374136	-0.68438	0.428025	-0.47866	0.230526	-0.0141	0.329668	-0.66553	-2.26332	0.629387	1.7631	-0.12406	1.39388	-0.02259	0.524126	-0.74509	-0.05209	-0.4762	0.230048	1.15348	0.604784	-1.83748	0.956582	-0.94002
Rexo2	0.181727	1.6197	-0.6893	-0.78102	0.739474	0.130774	-0.7463	0.607459	-1.17879	1.34598	0.537849	0.608751	-0.98041	0.000458	-0.85342	1.15763	1.35694	0.909143	-0.5856	-0.21635	-0.9464	0.586569	-0.87667	-2.89955	0.707149	0.872723	0.408104	-0.3568	0.310315	1.32335	0.679473	-1.76951	-0.40062	0.543849	1.70259	0.49794	-0.31018	-0.74545	-1.26932	-1.24183	0.019569	0.408592	0.145569	-1.5619	0.363669	0.572076	-1.64204	0.739711	-1.33949
Prpf4b	0.079657	-1.6111	-1.42232	-0.8259	-0.02142	-0.19508	1.72363	0.7515	1.2103	-0.66065	-0.10269	0.752879	-0.09791	0.742436	1.38507	-0.89095	-0.06932	-0.51333	1.21177	-0.66038	2.14744	0.033448	-0.85942	-1.93672	0.513651	-0.51688	-0.06831	0.165027	-0.44673	-0.96532	-0.96046	-0.47318	1.0477	-1.67797	-0.6687	-0.98483	0.511076	1.1022	1.10873	1.74958	0.393477	2.45851	0.186536	0.022568	0.723758	-0.49179	1.17455	-0.11633	0.677527
Oas1c	0.273565	-0.40552	0.970524	-1.52958	1.1183	0.112276	2.1203	0.273565	-1.76956	0.732925	0.336488	0.849865	-0.09759	1.63235	-1.35723	0.500555	-0.42473	-1.31973	-0.62055	-0.04417	-0.09435	-0.24265	-0.97021	0.414858	1.29449	0.775773	1.52817	0.550534	-0.81644	-1.3015	-0.54087	-0.37609	-1.92135	-0.07271	-0.40282	0.329994	1.23399	-1.14036	-0.30586	-0.88033	1.58566	-0.31829	-1.24964	-1.1212	1.41522	-1.49746	-0.97025	-1.09742	-1.06849
Glcci1	0.458076	0.081786	-1.53038	0.547289	-1.00669	0.757188	2.31627	-1.29389	-0.52672	-1.26512	1.36376	-1.63139	0.215924	0.383528	1.24507	-1.37666	0.609618	-0.39185	0.028502	-0.25155	0.737128	-1.25827	0.848471	0.695998	0.004004	0.5257	-0.18336	0.718853	-0.6278	0.695186	-1.12651	1.59287	0.448387	0.326291	-1.12013	-1.48024	0.669243	0.169218	-0.15507	1.43804	-1.65078	0.123572	0.966512	1.20695	0.052209	1.84344	0.224031	1.53406	0.386265
Rrp12	1.40003	0.65923	0.781217	0.917913	-1.41919	-0.49922	-0.58372	-0.07003	-1.34727	1.77598	-0.35165	1.72728	1.06789	-0.42703	-0.26074	1.00984	-1.94645	0.982049	-0.95648	0.092181	-0.83164	0.478106	-0.49611	-0.22861	-0.02141	-0.79019	-0.7858	0.792608	-0.27713	0.151131	1.63841	0.606569	-0.70953	-2.10494	0.592782	0.640985	-1.00898	-1.37209	-0.65567	0.446791	1.38291	0.155369	-0.00686	-0.62162	-0.18156	-0.90742	0.268088	-0.77126	0.675958
Cpsf4	0.489472	-1.46588	-0.50575	-0.14644	-0.4084	-0.75186	1.64613	1.22003	0.743751	0.583141	0.172936	1.36414	-0.66109	-0.76482	0.770045	0.103573	-1.32604	0.627277	0.708632	0.430502	1.20924	0.461941	-1.75402	-2.22177	-0.24768	-0.19218	-0.52579	0.771382	-1.25326	-0.79135	0.138372	-1.35773	-1.14843	-0.28675	1.47644	0.250337	-1.1824	0.475555	0.937179	2.03746	0.374099	0.176656	0.699164	1.78996	-0.84909	0.350348	0.095108	1.35233	1.41227
Ier5	1.28917	0.328746	-1.22453	-0.33676	-1.12273	-0.63966	1.30264	-1.21206	0.481491	-0.35036	-0.00947	-0.4762	-1.91733	-0.36904	1.60842	-0.28393	-1.27312	0.076191	0.687111	0.10486	1.72624	-0.79619	-0.43506	1.35157	0.221782	0.853386	0.185196	0.11177	-0.24572	-0.49683	-1.30128	-0.63257	0.066017	-0.46199	-0.3274	-0.97415	-0.71522	1.42152	1.79076	2.53894	-0.54419	-0.85799	1.47449	-0.69502	-0.28799	-0.9157	-0.07119	-0.28965	0.846909
Lrrfip1	1.85116	0.244008	-0.98678	0.209361	-1.10048	0.540416	1.02787	0.3427	-1.92184	0.004367	1.04667	-0.65057	0.076457	-0.26852	-1.13754	0.860435	0.636198	1.31912	-0.95774	-0.7893	-1.45241	0.500938	-0.94405	1.28507	-0.39615	-0.19728	-0.37639	0.253269	-1.17447	1.21564	1.9226	0.482593	0.250447	1.41234	0.399184	0.415829	0.291358	-1.57396	-1.55438	-1.4854	0.379213	-0.63875	-0.42971	-0.47866	0.324721	0.387986	-1.29821	0.24465	-1.63442
Ltbr	-0.35032	0.093881	-0.43656	0.716197	0.277576	1.43786	-0.04179	0.150895	-1.81215	-0.35982	1.75927	-0.11041	-0.91867	0.956051	-1.28161	0.94165	1.77495	1.4772	-1.17954	-0.42712	-1.86568	0.496483	-0.55042	0.145771	-0.10615	-0.49503	0.475337	0.154896	-0.68553	0.985441	-0.27962	-0.89921	0.294081	1.1968	1.40066	1.58156	0.012472	-1.97274	-0.93853	-1.21679	-0.40131	-1.43545	-0.68905	-0.23781	-0.92864	-1.39769	-1.34515	-1.38535	-0.90765
Tnfsf8	0.456593	-0.4104	0.166733	-1.37131	-0.90215	0.863316	2.16907	0.537739	-0.89288	-0.32599	1.44696	0.237171	-1.13698	1.20538	-0.68338	-0.24187	-0.9918	-0.99982	0.231583	-0.24342	-0.9751	-0.12633	-0.81436	-0.1166	1.64235	-0.05703	1.61479	2.44486	1.3374	-0.1954	-0.29833	-1.23982	-0.79896	-0.40395	1.18523	0.301958	0.611641	-1.02194	-0.61909	-1.50079	-0.08508	-1.47704	-1.38952	0.009567	1.07622	-1.14156	-1.7381	-0.87069	-1.3357
Slc16a14	-1.22136	1.32449	-1.1279	0.991786	-1.01484	0.988162	-1.57136	-0.0914	0.700309	0.744338	1.56614	-0.97385	0.223558	-0.33636	-1.17111	0.644211	-0.35279	0.384945	-0.41255	-0.19789	-0.87427	1.89968	-0.21324	-0.1506	-0.68566	0.357753	-0.7575	-1.14546	2.35919	0.913089	1.86094	0.452236	-0.67368	-0.42423	-0.58365	1.61447	0.08631	-0.79211	-0.8779	-0.94247	-0.51942	0.443603	0.669693	0.517477	-1.35024	-0.00187	1.61166	-0.00503	1.01286
Rhbdd2	-0.5228	0.214028	0.05934	-0.29071	1.149	-0.32943	-0.83002	-1.38233	1.32212	-0.38306	-0.87668	0.15743	2.29167	-0.68442	0.832101	0.215675	-0.66474	-0.67014	1.36637	-0.27309	0.76778	0.400504	0.671443	-0.90872	-1.5691	0.554408	-0.20125	1.16542	0.260571	-1.87378	0.653279	1.41591	-1.91997	-1.65865	0.310877	-0.53939	-1.36796	0.609365	1.06185	0.966059	0.501049	-1.27476	-0.86722	1.00007	-0.52657	0.60273	-0.03918	1.20084	-1.40485
Tst	-0.26444	0.234567	1.5538	1.65921	0.161194	-0.6234	-0.39386	-1.58203	-0.58821	-1.39365	-1.06112	1.18518	0.378094	-1.08751	0.857892	-0.37575	0.939634	1.24911	0.728139	-0.64875	-0.98809	-0.54166	0.562369	-1.13972	-0.64139	0.080623	0.207728	-1.39173	-1.62524	1.85091	0.461444	0.623965	1.18112	1.85621	-0.92296	-0.57207	-0.18732	-0.70021	-0.21347	-0.41184	1.58324	0.361107	1.10486	1.71934	0.336778	0.657442	-0.49969	0.311973	-1.20415
Fez2	0.820238	1.01433	-1.17442	-0.58648	-0.39071	-0.44106	-1.24508	1.49378	0.525832	1.55305	0.820994	-0.46564	0.629987	0.324176	-0.33058	0.595208	0.260485	-0.07843	-0.26456	0.988811	-1.32639	0.198245	-0.30726	-2.85737	0.179237	0.393313	0.441394	-0.95625	1.49366	-0.81901	0.011337	0.153302	0.109949	-1.8775	1.64005	1.07148	1.2302	-1.14123	-1.41861	-0.4958	0.227308	0.384476	-0.76772	0.536261	0.723741	1.0447	-0.17746	1.06571	-1.42872
Dync2li1	-0.36808	-0.74354	1.42063	-1.29778	1.13026	-0.23441	-1.76931	-0.04853	0.902285	1.6878	-0.06368	0.191169	0.46154	-0.58477	1.49156	-1.00513	-2.04817	-0.827	1.46573	-0.45741	0.862651	-0.10439	0.193647	-0.9802	0.595639	0.486815	0.49744	-0.56393	0.267711	-1.25156	-0.28083	-0.2032	-0.81341	-0.91157	-0.49979	-1.1438	-0.30891	1.81976	1.50999	1.72287	-0.1981	-0.42169	0.549048	0.838529	-0.37495	1.39897	1.29961	1.58268	0.418885
Fkbp7	-0.0309	0.840397	-1.30432	0.702802	0.515123	1.38194	-1.54697	0.171885	-1.39127	0.416851	0.875019	-0.00309	-2.25357	0.94992	-1.02762	0.243863	-1.23357	0.314431	-0.79472	1.02707	-0.43431	1.01277	-0.46082	-0.68487	1.14763	1.25901	1.31686	0.187592	1.40953	-0.32307	0.826316	-2.43134	0.196863	-1.16725	0.070631	0.756697	0.994491	-0.16629	-0.39839	-0.90022	-0.0651	1.00347	1.10511	-0.94636	1.23521	-0.97887	0.337832	-1.95493	0.659364
Rbbp4	-0.95552	0.040996	0.152816	-0.5007	-1.14073	0.949247	-0.14753	0.661805	1.2396	0.650235	0.89627	1.05012	-0.88459	-1.03515	0.477542	-1.15003	-0.31149	-0.5542	0.797347	0.772693	1.44046	-0.65007	-0.32596	-2.20344	1.01159	0.926137	-0.89605	0.083957	0.217303	-0.85429	-0.20152	-2.33667	-0.95663	-0.215	-0.30838	0.999172	-1.1732	0.522031	1.26861	2.32363	0.319573	1.20674	1.81932	-0.27467	-1.49641	0.723252	1.91208	0.251535	1.03311
Nubpl	-0.00258	-1.62242	0.814442	-0.63604	-0.41887	-0.09506	-0.58734	0.457901	1.95277	0.764603	-0.91731	0.699546	1.00976	-0.94861	0.710642	-0.76607	-0.56158	-1.11275	1.89199	-0.52314	1.74863	0.634715	-1.14164	-0.5506	0.48936	-1.04298	-0.20177	-0.86167	-1.00151	-1.1213	-0.79278	0.903098	0.068282	1.6088	-0.50282	-0.64742	-0.94968	0.982262	1.30835	1.7506	-0.7898	-1.37015	1.43128	-1.45069	-0.64088	0.723743	1.57645	0.390411	0.483426
Atad2b	0.366923	-1.24691	-0.13773	-0.87916	-0.13773	-0.43129	2.44327	-0.23617	0.737078	-1.04082	-0.12542	0.543195	-0.54424	1.03656	1.2759	-1.31758	-0.43716	-0.5846	0.70507	0.086919	2.28145	-1.0039	0.139287	-1.22446	0.066947	-0.3587	0.670159	0.25491	-1.03978	0.515716	-0.66587	-1.11763	-0.52525	-1.37812	-0.11448	-1.56207	-0.37999	1.60153	1.38431	1.38327	0.996556	0.968808	0.947409	-1.40126	-1.82628	0.575978	0.176455	-0.55435	1.21637
Sat1	-0.18325	-0.69072	0.621456	-0.44898	2.39889	-0.86524	-0.1304	0.172657	-0.9801	1.16712	0.521407	0.592678	-1.8533	1.38965	-0.79666	-0.12613	-0.68991	0.746058	-0.34378	0.695235	-1.22258	-0.29902	-0.78963	-1.07187	1.05922	0.998317	1.99794	0.488892	-0.05738	0.248371	-0.79905	-2.02595	0.58588	0.353569	0.543154	0.189822	1.1919	-0.48225	-1.00572	-1.80948	0.709179	-0.42642	-0.04424	-0.02483	1.60393	-0.66716	-2.45089	1.18225	-1.40438
Snx25	-0.03754	-1.00275	-0.03754	-0.2856	0.118871	0.137506	2.46625	-0.03754	-1.9023	1.68345	0.254819	0.514621	1.77653	0.028667	-0.87047	-0.40031	0.096474	-0.70345	-0.74642	0.170943	0.5169	-0.76387	0.489623	-1.8968	0.795931	-0.58295	-0.44438	0.865537	-0.11665	-1.74519	0.259785	1.30613	-1.67431	-0.80676	-0.17438	-1.03716	0.904613	-0.44326	0.859006	1.06479	1.39917	-0.24975	0.0108	0.702727	-0.01135	1.62073	-0.92361	1.78955	-0.67053
Tmem141	0.314794	0.889714	0.788144	0.717398	-1.63867	0.413375	-1.02962	-0.15508	-0.74028	0.633422	0.861999	0.336117	1.04436	-0.88439	-1.2321	0.899875	1.69657	0.292332	-0.61604	-0.98788	-1.5312	0.658472	-0.38046	-1.76324	-0.13738	-0.1784	-0.6898	-0.73485	0.358541	0.898916	1.12822	1.55451	-0.87867	1.29116	0.764082	1.67967	-0.11397	-1.47293	-1.30239	-1.37117	0.616843	-0.26814	-0.87302	0.038731	0.366437	-0.33824	-1.54855	0.01654	-1.45021
Serinc3	0.247671	-0.1273	-0.53583	-0.12071	0.164628	0.610533	1.20045	0.367549	-1.55861	0.178063	1.13085	-0.7844	-0.36454	1.06976	-0.55884	1.02878	0.79049	-0.2558	-0.10705	0.211185	-1.19633	0.756776	0.139531	-3.52511	0.352714	0.901316	0.947919	0.456034	0.768745	-0.53722	0.874104	-0.41303	-1.70728	-1.05332	1.4863	1.1519	0.690453	-0.8395	-0.69242	-1.49818	0.349726	1.27208	-0.02642	-1.12141	1.17518	-1.21248	0.272374	-0.52256	-0.27464
Terf2ip	-0.49759	-1.12895	0.987084	0.123114	1.33463	-1.3469	-0.12725	-0.84508	1.55968	0.511779	-0.97792	-0.54844	2.62562	-0.38331	1.21074	-0.9686	-0.49254	0.494067	1.42022	-0.28189	-0.35132	-0.1734	0.188243	-1.38328	-0.42557	0.398818	0.497109	-1.65071	0.978636	-1.00397	0.281516	1.85294	-0.12969	-1.24173	-0.75024	-1.14542	-0.72917	1.46635	0.075491	0.324144	0.252788	-0.16095	0.621388	0.253149	0.17111	-0.73501	1.22091	-0.30151	1.46741
Map7d2	-0.75731	0.899988	-0.07886	0.087403	0.003498	-0.83883	-1.11837	-0.74762	0.944734	-0.99968	-0.45483	-0.54302	2.35231	-0.39558	-0.10019	-0.90845	-0.65156	-0.90845	0.044697	2.18135	-0.09879	-0.97412	1.05523	0.253156	-0.39833	-0.06664	-0.48227	-0.38678	2.24645	-1.02443	0.893791	2.29058	-0.0202	-0.94546	0.990266	-0.70043	1.56793	-0.45072	-0.72922	-0.16439	-0.86685	1.12525	0.582869	-0.09934	-1.52957	0.272336	0.954715	-0.77798	1.32099
Cbs	-0.43532	-0.55274	0.576005	-0.12157	-0.39676	-0.67517	-0.57295	-0.54627	1.04354	-0.79197	-0.68853	0.176865	0.295725	-0.84416	2.38795	-0.68492	-0.56501	-0.46621	1.7692	-0.77473	0.643916	-0.76945	1.58832	-0.07569	-0.85091	-0.58968	-0.72004	-0.61426	-0.75702	0.090034	-0.41563	0.635738	-0.30012	-0.36502	-0.64236	-0.72172	-0.63047	2.0353	1.84337	2.91781	-0.43512	0.144877	1.79132	0.010988	-1.49213	-0.88999	0.571228	-0.72234	1.31337
Lrrc20	0.589802	2.74889	-0.83113	0.400806	-1.53449	-0.80714	0.110191	-0.23823	0.819545	-0.60638	0.5655	-0.44641	0.280233	-1.55367	-0.66114	0.541396	-0.3627	2.69901	0.342464	-0.55503	0.551114	-0.57125	0.681346	0.199149	-0.88969	-0.44926	-0.9088	-1.13589	-0.56503	0.274277	1.11905	1.25042	-0.39189	-1.66974	0.195934	-0.48135	-0.43136	0.176056	0.294927	2.00278	-0.75233	0.791824	1.9692	1.00825	-1.83943	0.195917	0.646658	-0.30658	1.01863
Ikbke	-0.10325	-0.19162	-0.04715	-1.03409	0.107284	-0.66984	2.62481	0.4935	-1.46263	0.794998	0.436333	0.672972	-1.23001	0.989672	-0.94229	0.547914	0.006345	0.284774	-1.63841	-0.23553	-1.39675	0.282246	-1.12489	1.02551	0.89598	0.253955	0.924646	1.15654	0.237481	0.303234	0.123334	-1.65063	0.195019	0.856261	1.91243	0.241412	0.601477	-1.53915	-1.06091	-1.65309	0.012107	-0.64354	-1.3519	-0.46358	0.723208	-0.64939	-1.03737	-0.75147	-1.11976
Gpm6b	-1.55573	-0.12929	-0.21182	-0.31044	0.946531	-1.14036	0.188511	-1.53408	1.8373	-0.69209	-0.75082	-1.20577	1.13384	-0.0712	1.29196	-0.61429	-1.10151	-1.07004	1.35816	0.534548	1.01353	-0.57483	1.13587	-0.40548	0.332531	-0.18525	0.465044	-0.2556	-0.66568	-0.98576	0.730409	1.64304	0.670431	-1.20786	-0.04799	-1.52915	0.482416	1.31324	1.08886	1.42803	-1.34924	0.604021	1.84708	0.079675	0.180016	-0.93713	-0.05399	-1.17924	1.74474
Glrb	-0.89813	-0.89813	0.304451	-1.15556	0.60991	0.806588	-1.95304	-0.34459	1.35641	-0.75396	0.096433	-1.57264	1.95279	-1.13779	0.297024	-0.60276	-0.4665	-0.08377	1.00057	0.898239	0.445379	0.849113	0.957069	-1.00111	-0.32053	-0.50395	0.177102	-0.62198	-0.00353	-1.06606	1.64896	2.38929	0.072472	-1.45521	-0.1813	-0.90155	0.204226	0.911495	1.0364	0.797879	-0.8897	1.24358	2.03967	-1.65494	0.270819	-0.47137	1.10596	-0.55702	0.115749
Hdgf	1.26603	-0.50743	0.883435	-0.46403	-0.63622	-0.09505	-2.43046	1.20245	0.746582	1.27638	0.348313	1.56623	-1.19449	-0.43621	0.455043	-0.02421	-1.97011	0.729693	0.410888	-0.40682	0.962562	0.733059	-0.79004	-0.00808	-0.22649	-1.07431	-0.30684	0.154109	0.431366	0.174595	0.300766	-1.54779	-0.77037	-2.28968	-0.0819	0.299789	-0.91265	1.50257	0.379184	1.19062	1.15952	-0.4568	1.30838	0.969172	-0.60327	0.217189	0.654499	0.301351	0.625234
Icosl	0.354506	-0.99899	-0.18449	-1.60634	-0.49135	0.514019	3.03155	0.110121	-0.75681	-0.5605	1.85365	1.08952	-1.0472	0.994287	-0.07316	0.447138	-0.91676	0.713566	-0.88615	-0.12563	-0.6433	-0.13191	-1.14163	-0.32983	0.395557	0.49198	1.13781	0.887017	-0.866	0.300089	0.579881	-1.07319	-0.79233	0.60317	2.24072	-0.79615	0.113147	-1.1538	-0.71602	-1.08565	0.51944	-1.39762	-1.09952	-1.40562	0.206944	-1.05684	-1.91956	-1.01397	-0.82483
Jak2	-0.99686	-0.3296	-0.18766	-1.51916	1.06113	-0.89158	1.24325	-0.9463	1.63716	0.177973	-0.41435	-0.21467	-0.62343	0.686472	1.56525	-0.54373	-1.01784	-0.46153	1.07231	0.944899	0.690268	-0.74507	-0.18934	-2.43571	1.25514	0.038591	1.75463	0.729146	0.101387	-0.9392	-0.90206	-1.18793	0.38871	-0.70028	-0.46651	-1.27098	0.946905	0.900744	1.67358	0.246209	-0.12998	0.537575	1.53047	-1.38989	0.193536	-0.87774	0.289886	-0.40769	1.73373
Exoc4	0.915026	-0.01421	-0.40704	-1.68585	1.35557	0.878379	-1.06988	0.612426	0.178799	0.721439	0.596708	0.281153	-0.89886	0.839771	1.31651	0.074194	-1.7904	-1.26342	-0.16664	-0.06127	0.82255	0.649843	-0.86908	-0.23078	0.302206	0.986824	1.59975	0.459209	1.34004	-1.65956	0.490286	-1.63449	-1.62836	-1.99049	-0.00927	-1.13909	0.837088	0.567657	0.816362	-0.32665	0.203549	0.899352	-0.02902	0.094538	0.219817	1.12796	1.29141	0.259129	1.13044
Fbln2	0.973503	0.759167	-0.71375	0.633241	-0.62623	0.937936	-1.70724	0.610271	-1.86395	0.787586	1.21011	-0.27917	-1.23535	0.905011	-1.34318	1.07405	-0.67498	0.500647	-1.25419	0.335607	-1.28547	0.681495	-1.2102	0.459353	0.566449	0.135598	0.643562	0.489039	0.788659	0.633632	0.586158	-1.44968	0.313516	-0.04977	1.53252	1.0216	1.15835	-1.54724	-1.31818	-1.52745	0.348955	-0.08997	-0.67452	0.557307	2.96726	-0.77583	-1.1212	-0.89003	-1.20725
Snora74a	1.1535	1.76839	-0.66195	-0.25297	-1.50655	0.120249	0.170831	0.248615	-1.89017	-0.40952	-0.35671	-0.22726	-1.03347	0.903501	-1.09806	-0.71028	1.49038	-0.22932	-0.77944	-0.29987	-0.82612	-0.65712	0.57379	2.20656	0.622433	0.560583	-1.01534	0.417749	0.032588	1.72832	0.046035	-0.63608	1.84931	1.27279	-0.42004	0.393727	1.18184	-0.6203	-0.86722	-1.38991	-0.8535	-1.24843	-1.21617	-0.8866	-1.48057	-0.61294	-1.14543	-1.14302	0.591806
Actn1	0.553414	0.253612	-0.94813	0.905453	-0.55965	0.880939	-0.27994	0.877412	-1.78264	1.26023	0.829216	-0.25756	-1.11388	0.249891	-1.03755	1.44866	-0.7372	1.19965	-1.05389	-0.09637	-0.97541	1.32455	-1.30139	-0.66161	0.05688	0.027875	0.253543	0.303017	-0.0031	0.943526	1.41186	-0.63782	-1.12583	0.157241	1.7068	1.39349	0.34361	-1.88903	-1.52252	-1.28355	0.886178	-0.8829	0.725879	0.169023	1.81458	-1.00059	-1.80806	-0.29663	0.866794
Wnk3	0.116736	-0.50813	-0.35173	-0.03806	-0.52354	-0.53713	-1.289	-1.07496	2.49679	-0.75282	-0.67674	-0.49433	2.18332	-0.81013	0.642836	-0.90764	-1.071	-0.76674	0.848452	-0.31135	1.79109	-0.69143	0.577467	1.03303	0.075934	0.56114	-0.70505	-0.98607	0.361023	-0.93273	-0.43377	2.02087	0.146268	-0.48849	-0.35044	-0.89664	-0.66532	1.44783	1.2265	1.33129	-0.59735	0.609442	0.995563	1.42367	-1.50475	0.552584	2.20021	0.814364	1.1888
Uvrag	-0.14246	-0.82671	-0.86831	-0.65812	1.97452	0.060675	1.68993	0.15324	-1.70553	0.721685	0.767117	0.176028	-0.43856	1.96331	-0.67691	0.240182	-1.31853	0.510059	-0.90558	1.1133	-1.26419	-0.04772	-0.86096	-1.36157	1.22756	1.155	1.39735	0.056763	0.100047	-0.76011	0.129022	0.094151	0.382825	0.130714	0.574794	-0.11117	1.47985	-1.3994	-1.33841	-1.60309	0.189213	-1.04276	-0.5937	0.578347	0.907873	1.42139	0.95459	0.704692	-0.74188
Kctd1	0.748135	0.136878	-0.39252	-0.10048	1.41746	-0.19894	-1.3884	-2.03134	0.876878	-1.62784	-0.75477	0.003074	-0.14402	1.80415	0.745979	-1.52585	0.546877	0.744959	-0.18587	0.157442	-0.1303	-1.056	0.743477	-0.77534	1.06054	1.2577	1.99756	-0.97821	-0.57275	0.885461	-0.17091	1.06217	0.614272	-0.97092	-1.05225	-1.88784	0.866696	0.261962	-0.39752	-0.43901	0.849395	-0.52532	-0.12639	0.888687	-0.53126	0.713847	0.155912	0.382428	-0.50029
Tmem115	0.386283	1.46974	0.386283	-0.7499	0.386283	0.386283	-1.03891	0.310237	0.386283	0.04574	-0.21891	-0.76632	-0.13002	-0.32537	-1.08417	0.312224	1.23153	1.25295	-0.69746	0.06829	-1.62832	-0.63026	-1.02824	1.48007	1.15122	1.09115	1.1288	-1.27079	0.611939	-0.98689	1.6722	-0.10653	-2.07372	1.74172	0.959612	0.6995	-1.23327	-1.64265	-0.37204	-0.36809	-0.80647	-1.17598	-0.91371	1.27108	1.22215	-0.68534	-0.8139	1.19717	-2.32371
Gprc5b	0.615572	0.160529	-1.24754	0.990931	0.062058	1.33565	-2.12696	0.219158	-0.99426	1.01728	1.21646	-1.76581	0.749038	-1.05165	-0.35132	0.941908	-0.53346	0.2036	0.058478	0.308239	-1.08318	1.3393	-0.19847	-0.13628	-0.66133	-1.03413	-0.96356	-1.50948	0.772225	0.530004	2.06722	0.640707	0.026109	0.183633	1.8528	1.46422	-0.66544	-0.66233	-0.49822	-0.88519	-0.38652	-0.01601	2.45413	-0.77274	0.079345	-0.94062	-0.26723	-0.81535	1.84408
Cyth2	-0.50222	-1.05899	-0.07855	0.853378	0.09242	0.665703	-0.99858	0.135509	2.57375	1.41392	-0.0283	-0.18747	-1.42054	-0.97029	-0.05233	0.997999	-1.22563	1.28275	0.887605	-0.68188	0.137079	0.352006	0.336017	0.127156	-0.06243	-0.01875	0.100118	-0.498	-0.39013	-1.57945	1.37763	0.940555	0.678531	-1.44751	-1.16417	-0.99366	-1.10037	-0.21439	1.99064	1.14791	-1.41702	1.29391	0.210149	2.15289	1.47636	0.383445	0.945184	1.33768	-1.29849
Vcl	-0.77131	-0.26696	0.302153	0.32785	2.1004	-0.78334	-1.63301	0.741075	-1.1636	1.44834	-0.36689	-0.25559	-1.06178	1.14796	-0.83961	0.237493	-0.84157	0.614492	-0.82606	1.33754	-0.66384	-0.19323	-0.60651	-1.21947	1.24766	0.406968	1.36981	1.58667	1.5562	0.189782	0.424481	-1.59232	-0.06659	-0.91277	1.15995	-0.79846	0.931272	-0.57539	-0.89204	-1.32759	0.527851	-0.49119	-1.19238	0.321613	-0.25125	-0.33242	-1.21811	0.685096	-1.66923
Ccdc138	-0.53998	-0.65143	-0.34663	-1.0273	0.586397	-0.31982	-1.06752	-0.03624	2.48411	-0.22057	-0.28208	0.727332	-0.51085	-0.61165	1.56929	-0.61978	-1.28338	-0.87476	1.55733	-1.21669	1.95515	-0.43368	0.51955	0.397154	-0.44091	-0.54325	-0.10206	0.31166	0.151963	-1.27114	-0.75912	-0.51374	-0.4668	-1.00387	-0.33181	-0.52191	0.235843	2.34694	1.12053	1.98735	0.046377	0.401127	0.712209	0.541949	-1.31441	0.449817	0.331614	0.872142	-0.32621
Tfpi	-1.14311	0.213665	0.59929	-1.27499	2.0312	-0.69841	-0.20907	-0.2603	-0.33067	3.12719	-0.22202	-0.26509	-0.76471	-0.29863	-0.37856	-0.09668	-0.8837	-0.39365	0.025992	0.616043	-0.55815	0.081484	-0.75099	-0.71903	0.969799	1.95102	2.04052	0.145554	1.4664	-0.80614	-1.13143	-0.87239	0.635115	-0.72677	0.416515	0.253957	1.08048	-0.8097	-0.80008	-0.93666	-0.32328	-0.75196	-1.58006	0.009201	-0.68621	1.01734	-1.83604	0.904369	-0.88013
Btd	0.040225	0.661367	1.04237	-0.90198	1.11843	0.044685	-1.923	0.289808	0.044685	0.515347	1.00516	-0.22597	-1.4514	0.680372	0.439645	0.759938	-1.20828	0.108221	-0.08445	-0.0323	-1.47936	0.356396	-1.07595	-1.30465	1.59518	1.18193	1.52411	-0.72037	2.14284	-0.36428	0.791326	-2.06204	-0.20427	-0.78993	1.07879	0.914903	-0.57503	-0.10686	-1.32069	-0.38535	-0.11954	1.12437	-1.1942	-1.72836	-0.74975	0.320501	-1.49003	0.275131	-1.54581
Gmip	0.514947	-0.40028	-1.42897	0.666455	-0.90938	0.507738	2.33062	0.121905	-1.23307	0.381906	1.62875	-0.4788	-0.23786	1.17623	-0.68214	1.25666	-0.84346	0.251225	-1.06949	-0.52968	-1.55598	1.20802	-1.13493	0.615673	-0.01132	0.312639	0.202663	0.902908	-0.30628	0.487847	0.29485	-1.01249	-0.59526	0.170336	1.81172	1.19632	0.368687	-1.49609	-0.55783	-2.13392	0.209121	-0.79377	-0.97741	0.813728	2.86351	-0.12498	-2.00402	-1.53206	-1.17633
Casd1	-1.09952	-0.46429	0.966486	-0.80067	-0.00363	-0.44972	0.133088	-1.17714	2.08135	-0.76705	0.107911	0.347905	1.68731	-0.50879	0.843044	-0.26443	0.838819	-0.58864	1.53054	-1.48882	1.06208	0.048917	-0.19778	-2.30844	0.083079	-0.60398	-0.19426	-0.3631	-0.58775	-1.36359	0.57792	0.677955	-1.43807	0.760213	-0.41408	-0.71996	-0.83466	1.46655	1.53986	1.43054	0.454786	0.869454	2.1225	-0.74327	-1.63295	-0.73399	1.84703	-0.53877	1.29079
Tlr8	1.00165	-0.37305	-0.2469	-1.42401	0.058997	0.6136	0.058997	1.13654	-1.68379	0.793323	1.5616	-0.16203	-1.48152	1.40308	-1.17808	1.57258	-0.85199	0.161345	-0.45852	-0.55302	-1.05632	0.98265	-0.84461	-0.98778	0.512529	0.41974	0.600861	0.214288	0.498306	-0.09033	0.553936	-1.57336	-0.07215	-0.84353	1.71461	1.71265	0.947772	-1.14987	-0.82769	-1.449	0.788509	-0.51233	-1.0886	-0.65597	2.06034	-0.42275	-0.92015	-0.78434	-1.15236
Polr3h	-0.5367	0.268075	-0.33178	-0.51775	-0.64978	0.237261	-1.36599	-0.61759	2.47621	0.396419	0.19621	0.673765	0.862542	-1.13006	1.12487	-0.61624	-1.42811	0.003897	1.93689	-1.29099	0.498499	-0.69958	-0.14351	0.321538	-0.43609	0.042179	-0.1497	-0.88545	-0.78284	-0.9312	0.941378	0.658189	-0.367	-1.37231	-0.43136	-0.42044	-1.00092	2.29162	2.1853	0.683906	0.306624	0.19923	1.02258	-0.71224	-0.1571	-0.97787	-1.19439	-1.21741	-0.68203
Nova1	0.343279	-0.39062	-0.48424	-1.17384	0.031842	-0.55703	-1.04883	-0.11111	2.088	-0.69758	-0.64772	-0.80633	1.72932	-0.74097	0.884053	-0.93227	-1.20697	-0.7288	1.26277	-0.91914	1.26403	0.490972	1.31332	-0.35276	-0.35516	1.32845	0.181758	-0.22191	-1.02574	-1.35958	-0.34273	1.62593	-0.00587	-0.99573	-0.4911	-0.55726	-0.21911	1.77868	1.35399	1.57406	-0.87804	-0.15803	0.580581	-0.51944	-1.90616	0.095516	1.39043	-0.03292	1.29824
Arhgap9	0.306176	-0.29694	-0.73089	-0.51333	-0.63898	0.020705	2.62535	0.499454	-1.57461	-0.1429	0.959109	0.445904	-1.38199	1.10258	1.28983	0.356412	0.85775	-0.74601	-1.57004	-0.349	-0.98416	0.105778	-1.36008	0.434408	0.357601	0.436426	0.25233	0.592334	-0.57041	-0.50153	-0.41284	-0.93433	1.51667	1.49162	1.70769	1.17787	0.349029	-1.25714	-0.85254	-1.41418	-0.65312	-0.94323	-0.90551	-0.09478	1.04752	-0.90896	-1.2856	-0.87361	-1.75804
Fen1	0.477009	-1.0196	1.15238	0.39769	-1.45589	0.227696	0.646777	-0.56687	0.862289	0.435531	0.700176	1.40193	-1.35896	-1.11968	-0.11243	0.468358	-0.78441	0.627449	0.57803	0.270636	0.406647	0.256116	-1.69705	-0.13455	-0.01651	-1.33589	-0.57525	1.01114	-0.43048	-0.74995	0.799989	-1.52854	-1.59005	-0.6787	0.779938	0.686825	-1.75716	0.004684	0.921606	2.60102	1.19806	0.483072	1.43759	0.809225	-1.87643	0.921369	1.01235	0.679311	-1.51899
Pdhb	-1.55045	0.604943	-0.73659	1.8016	-0.29749	-1.01802	-0.29894	-0.88284	1.52719	0.551769	-0.7767	0.233723	1.66962	-1.24089	0.71392	-0.31574	1.84465	-0.15467	1.52008	0.754984	0.560611	0.207337	-0.24034	-2.22918	0.061815	-0.80587	-0.37266	-1.06973	0.272389	-1.29666	-0.74555	1.32719	-0.75138	0.013381	-0.64737	0.001981	-1.37906	0.764247	0.963725	0.948611	0.466381	0.974661	0.755432	-0.36017	-1.15914	1.08274	-1.14812	0.716062	-1.78944
Pex11a	-1.34749	-0.33651	1.11659	-0.05253	1.55141	-0.28179	-1.2976	-0.77696	0.614432	0.264763	-0.61895	-1.021	0.22082	-0.2562	0.015512	-0.64996	3.06492	-0.36072	1.27914	-1.49788	1.13583	-0.30269	0.675554	-0.77373	0.101105	-0.70721	0.650596	-1.41963	-0.39205	1.4976	0.53002	-0.80891	-0.80521	1.71969	-0.24827	-0.92307	-0.91068	0.263681	0.60356	1.141	-0.6572	-0.87733	0.40553	-0.07027	-0.83927	0.83828	0.862323	1.43496	-0.91105
Dtwd1	-0.29852	1.35143	0.750202	-0.59078	-0.74865	-0.71353	-1.24349	2.19433	-0.52668	1.35339	0.016144	0.923784	0.098057	-0.71306	0.378667	-0.21043	-0.74525	0.690001	1.46822	-1.95483	1.18155	-0.26476	-0.32933	0.032429	0.834615	-0.88441	-0.86972	-1.25856	0.612989	-1.0014	1.71279	-0.96357	-1.71806	0.124508	-0.52835	0.348141	-1.36374	0.387802	0.172687	1.58779	0.707561	0.510214	1.09362	-0.09134	0.633195	-0.23176	1.9032	0.130206	-0.1973
Rpl22l1	0.302766	0.625968	-1.72397	1.43562	0.872821	1.22854	-0.10092	-0.52998	-0.60021	-1.50107	-1.08173	-1.06591	-1.02636	-0.45212	0.146279	-0.9266	0.057956	-1.15655	-1.01607	-0.0407	0.35259	-0.99606	2.05127	1.59736	-0.42244	0.270276	0.482307	0.810301	-0.99758	0.439655	-1.61293	1.38481	1.43761	1.29424	-0.43315	-0.19999	1.52396	0.677137	0.025537	-0.99758	-0.13506	0.080045	0.748183	-0.54114	-1.25647	-0.86397	-0.1659	-0.5669	-0.20398
Plat	-0.87011	0.452835	-0.50299	1.02184	0.411348	0.902521	-2.44543	-0.63394	0.322665	1.71713	0.669615	-0.13092	0.096026	-1.36744	-0.66072	0.297329	-2.10136	1.16832	0.183065	0.469323	-0.51104	0.714568	-0.74151	-0.72205	0.15679	0.747286	0.372229	1.08035	1.40847	0.163801	1.52022	-0.51628	-0.55393	-1.22587	1.56099	1.48212	-0.28906	-1.11485	-0.73641	-1.19384	-0.60105	-0.45136	1.25794	-0.44334	0.744825	-1.33807	-1.51322	-1.40647	1.78743
Arhgap45	0.850709	-0.48968	-0.72088	-0.48278	-0.73827	0.618648	2.31295	0.481682	-1.71719	-0.10075	1.51121	-0.49005	-1.26917	1.25391	-1.07258	0.818854	-0.76207	0.074983	-0.91187	-0.0308	-1.30172	0.37765	-0.78352	0.401016	0.781146	0.345516	0.40679	0.746792	-0.12737	-0.20853	0.414073	-1.62544	0.646653	1.34992	2.00143	0.967559	0.661867	-1.59386	-0.86738	-1.37572	-0.35375	-1.01825	-1.42196	-0.44026	2.4458	-0.6449	-0.92723	-0.63103	-1.12853
Mcm5	-0.1074	-0.99064	1.35836	-0.21637	-0.67116	-0.08548	-0.11938	-0.20219	0.607062	0.320066	0.610336	1.52186	-1.97035	-0.32158	0.70184	0.672952	-2.24304	0.497093	0.676622	-0.68198	1.14082	0.635804	-0.55235	-1.11557	-0.16387	-0.53242	-0.36768	0.89218	0.145887	-0.26915	0.550778	-2.70708	-0.88936	-1.12728	1.10311	0.521928	-1.03837	0.633207	0.953636	1.68528	1.14387	0.35667	1.16037	0.067604	-0.17138	-0.63711	0.141059	-1.02456	1.21715
Cox14	-0.09576	2.1501	0.268628	0.248517	1.35371	-0.237	-1.00851	-1.95301	0.762169	-0.32754	-0.24366	-0.64327	0.245831	1.12973	0.690701	0.149655	0.884726	-0.20778	1.41599	-0.91517	-0.42156	-1.78054	-0.8437	-1.89597	1.54835	0.743426	1.46086	-0.66857	0.352812	-1.03777	-1.35185	-0.32575	-0.65172	0.821262	-1.20304	-0.59624	-0.31504	0.196292	0.449337	1.46033	0.391026	-0.4641	-0.66028	0.463332	-0.44363	0.329277	-1.32591	1.52312	-1.65528
Tulp4	-0.98467	-0.28415	-0.27639	0.51115	0.793247	2.1734	-1.60539	0.848278	0.577859	1.55761	0.400645	0.367983	1.94132	0.235849	0.176905	-0.93304	-0.43626	-0.17875	-0.73445	-0.0372	0.806331	0.085235	0.318556	-2.23375	-0.26514	0.215421	0.648149	-1.61965	0.15567	-0.77067	-0.96769	-0.02245	-0.99009	-1.49025	-0.5274	-0.7297	-0.00558	0.774854	0.785123	-0.5977	2.31677	-0.14493	0.231527	1.16367	-0.34838	-0.84603	0.183806	-0.06425	0.575504
Npas2	-1.33563	0.067715	0.08416	1.93508	-0.29151	1.26407	-0.7243	-0.97737	-1.08539	1.54478	1.27371	-0.27174	0.965329	0.078142	-0.50021	-0.17635	-0.52334	0.282489	-0.47106	-1.11855	-1.28013	0.855692	1.54447	-0.19446	-0.91652	-0.94339	-0.60989	-0.74387	-0.36224	1.16802	0.808228	3.1061	-0.15817	0.489753	0.1354	0.755799	-0.42921	-0.88504	-0.8412	-0.93398	-0.58541	-1.40425	-1.26681	0.9673	0.023365	0.999167	-1.62987	0.422787	-1.06992
P3h2	-0.14767	0.636789	-0.46842	1.5782	0.463306	0.69136	-1.53044	-0.95131	-0.84509	-1.00062	-0.4889	-0.88043	-0.26871	1.04196	-0.85036	0.144126	-0.31743	2.93341	0.561739	-0.56377	-1.32761	0.704125	-0.36723	0.1876	-0.08727	0.507851	1.50197	-0.23712	-0.67927	2.35475	-0.41122	-0.23834	-0.10793	-0.81436	0.516691	1.11967	1.32173	-0.58479	-1.02745	-1.37571	-0.69384	-0.59505	-1.49995	0.667529	0.47689	-0.19096	-1.46692	0.97011	-1.63203
Rnf185	-1.65207	-1.03499	0.754055	-0.78446	1.58769	-0.20661	0.477507	-0.20661	1.1298	1.58117	-0.02994	0.529448	0.669207	-0.01908	0.064229	-0.00736	1.09184	0.063497	1.30749	-0.31844	0.580623	0.020025	-1.31533	-1.79642	-0.28857	0.19172	1.91291	0.519459	-0.49283	-1.85293	0.126872	-1.08606	-1.2712	-1.64124	-0.27727	-1.26193	-0.67555	1.2094	0.226366	1.3453	0.830299	-0.4101	0.96497	0.240598	1.67918	-0.48003	-1.47572	-0.33073	-0.35436
Ehd2	0.27707	0.487663	-0.56257	0.400775	0.350313	1.10538	-1.66	0.394597	-1.24338	0.803497	1.07136	0.337036	-1.79022	0.133094	-1.02091	1.6777	-1.12948	1.15793	0.20999	-0.97563	-0.86225	1.30585	-1.1964	-0.73841	0.131806	0.603478	0.74856	-0.00362	0.530371	1.01058	1.66056	-2.13926	-0.71132	-1.00142	0.785425	1.19677	0.057365	-0.30795	-0.87142	-1.19853	0.975588	-0.30467	-1.1816	0.511551	2.57937	-0.81587	-2.01459	-0.60844	-1.53317
Tmem255a	-1.21154	-0.32358	-0.6911	0.437782	-0.30097	1.09784	-1.36485	-1.02818	2.04486	-0.48875	1.03509	-1.22546	2.02295	-0.86493	0.387121	0.195484	-1.40178	-0.1464	1.65178	0.465281	0.304374	0.144244	0.648998	-1.22974	-0.92116	-0.38994	-0.48624	-0.61088	1.28891	-0.48433	-0.54089	1.21435	-1.0185	-1.39293	0.529844	-0.42205	0.319358	1.65032	1.44211	0.491534	-0.82803	1.02512	0.609766	-0.42056	0.395682	0.86851	1.90052	0.593369	-1.30928
Laptm5	0.531885	-0.34749	-0.31803	0.846814	-0.70675	0.672366	1.52799	0.48633	-1.81382	0.649376	1.31998	-0.11123	-1.47368	0.81669	-0.93544	1.12683	-1.7016	0.056941	-0.45353	0.215381	-1.31628	1.14896	-0.51737	-1.26354	0.040089	0.49646	0.877849	1.20255	-0.27563	-0.15363	0.624025	-1.63885	-0.37765	0.068634	1.98093	1.46585	0.422441	-1.35727	-0.74254	-1.46686	0.392823	-0.50877	-1.22081	-0.2302	1.8017	-0.5692	-1.00845	-0.85484	-2.00717
Ly96	-1.39469	-0.15762	0.628326	0.314631	0.892106	0.159312	0.23884	0.018009	-1.37227	1.10007	0.545811	0.140906	-1.04194	0.378575	-0.85933	1.09081	0.972842	1.28731	-0.40467	-1.34261	-1.22938	0.895626	-0.38949	-1.84579	-0.49872	0.566961	0.594129	0.353753	0.223473	1.344	0.942949	-1.01218	-1.87196	0.133385	1.41131	1.43015	0.33819	-0.85263	-1.88427	-1.11898	1.27506	-0.23461	-1.63002	0.014268	1.8189	-0.46295	-1.47624	-0.81517	-2.18011
Lpin1	-0.59781	1.98345	-1.39774	-0.74948	1.07031	0.073937	-0.10937	0.280043	-0.52332	1.06281	0.5641	-0.99934	1.06285	0.273921	-0.96449	-0.56287	2.67396	-1.12237	-0.60489	0.944988	-0.96875	0.248153	-0.56493	-1.14779	-0.14891	-0.06643	0.604966	-0.78916	1.16772	-1.73425	0.849055	0.614512	-1.04232	1.56485	0.060235	-0.92886	1.27703	-0.63641	-0.41313	-0.96913	0.664844	-0.97805	-0.46713	1.37386	0.01777	0.60237	-1.29495	1.618	-0.51297
Nfil3	1.3174	0.704002	-1.34812	0.943504	-0.7938	0.368448	-0.65555	0.954575	-1.68225	0.711215	0.685316	-0.60072	-0.32432	0.105908	-1.6283	1.55964	0.246057	1.01021	-1.36156	0.785757	-1.41387	0.754509	-1.35981	0.325402	-0.16086	0.15385	-0.17278	1.22693	-0.26015	1.20947	0.68831	-0.83565	0.923614	0.678132	1.58619	0.607794	-0.03177	-1.9757	-0.82878	-1.3759	-0.73634	0.361285	0.153182	-0.56675	1.1185	-0.27289	-0.94907	-0.18977	-0.20882
Cmtm3	0.284297	0.204024	-1.05399	0.251626	0.204024	0.937246	-0.84466	0.896154	-1.4527	1.4488	1.18887	0.348969	-1.46955	0.307047	-0.9435	0.953918	-1.87573	0.246879	0.176496	0.45341	-0.54669	1.29767	-0.88267	-1.49073	0.486391	1.16656	1.0113	0.676459	0.939559	-0.62396	1.03833	-2.03545	-0.29164	-1.64678	1.47508	1.0148	-0.10762	-0.75331	-0.96289	-0.55508	0.529047	1.0712	-0.59354	-0.23907	1.87718	-1.17341	-0.95542	-1.62992	-0.84052
Oca2	-0.12177	0.147091	0.555609	0.48106	-1.04787	-1.27746	-0.15805	-0.15805	0.925057	0.082946	-0.53549	-0.32026	-0.34708	0.920312	0.16326	-0.26202	-0.66625	-1.00178	-0.53005	-0.58005	-0.73633	-0.23253	0.442827	4.38339	-1.90248	-1.47067	-0.65393	0.954809	-0.28852	0.313947	0.249997	0.115191	1.61739	0.117711	-0.00311	0.186514	0.746346	0.344688	0.777402	-0.32018	-0.91163	-0.93033	-0.93866	1.12855	0.320746	1.26083	-0.85069	1.31168	-1.22277
Rassf1	0.128328	-0.39441	-0.65203	0.394976	0.611008	0.592199	-0.28927	1.59533	-1.64215	1.61969	0.799196	0.493755	-1.40481	0.624419	-1.22128	1.07437	-0.76931	1.15499	-0.41388	-0.26446	-1.15853	0.623862	-2.39316	-0.45096	0.123974	0.385351	0.5193	1.09286	0.550276	0.828323	1.36283	-2.44171	-0.12285	-0.94824	0.87094	0.487751	0.49455	-0.85839	-0.64271	-0.90363	0.543503	-1.02075	0.026515	0.613613	0.789782	0.992065	-1.02645	1.6158	-1.47335
1700123L14Rik	0.356798	0.420468	-0.3756	-0.54731	-0.00577	1.58002	-0.55882	-0.84021	-1.231	-0.94183	-0.2498	0.057189	-0.24299	-0.02789	-0.8167	0.086417	0.826959	-0.26606	-1.78037	1.06369	0.567875	-0.50264	-0.85423	3.09972	0.270572	-0.76226	-0.98589	0.415499	0.484641	0.49923	-0.16276	-0.69831	-0.01538	2.90751	-0.50936	1.72108	0.070335	-1.0989	0.299111	-0.69645	-0.55657	1.14242	0.593728	1.10032	-0.14079	-0.93792	-0.44666	-0.97514	0.983672
Adam22	-1.22002	-0.84469	0.170408	-0.96376	0.395617	-0.30414	-1.4	1.00357	1.63423	0.439066	-0.67427	-0.53153	1.81408	-0.17731	0.634818	-1.39687	-1.06518	-1.29378	0.967019	0.914821	0.787436	-0.54131	0.759938	-1.18277	0.394928	0.520211	0.554659	-0.64175	0.97534	-1.40064	-0.44977	1.97168	0.175788	-1.88171	-0.26185	-1.20949	1.04476	1.07407	0.88087	0.688115	-0.36057	0.153892	0.136544	-1.4485	1.28935	-0.93118	-0.16305	-1.87722	-0.69724
Mknk2	0.026226	0.475339	0.565827	-0.67906	0.026226	-0.39487	2.1669	0.061323	-1.82753	-0.13432	0.652366	0.550081	-1.40343	0.354726	-1.02152	0.723918	2.31898	1.30405	-1.38011	-0.16697	-0.70533	0.524861	-1.22302	-0.94276	-0.05574	0.334782	0.040369	-0.32732	-0.36529	1.24649	0.784957	-1.14704	-0.94848	2.48996	0.294693	0.068762	-0.49798	-1.12457	-0.92265	-0.499	0.756147	-1.02055	-0.58294	1.48191	0.233061	0.743469	0.115691	1.1998	-0.76324
Ndufb3	-0.50718	1.14593	0.777524	1.5664	1.44622	-0.04155	-1.57254	-0.87299	-1.00545	0.630299	-0.81	0.895641	1.24124	-0.29089	0.222161	-0.86217	1.17345	-0.19424	0.543787	-0.23761	-0.69884	0.360068	0.311915	-2.22314	-0.16298	0.521187	-0.14347	1.38951	1.0757	0.045472	-2.35697	1.29346	-1.53922	0.409142	0.077432	0.784724	-1.22311	-1.34331	-0.28382	0.06674	0.391461	1.17234	-0.25518	-0.22234	-0.94176	0.65945	-1.41182	1.22582	-1.90325
Pdlim4	-0.09413	1.4973	-0.75755	0.957317	-0.94314	1.54919	0.257256	-0.78262	-1.73935	-0.52391	0.886459	-0.60567	-0.26911	-0.30722	-1.09432	1.65024	0.520076	1.63821	-1.04675	-0.42643	-1.41843	-0.34697	-0.40561	1.79078	0.411613	-0.0669	0.247338	-0.79271	0.115386	0.469789	0.646307	-0.988	0.726674	-0.50303	2.56172	0.298314	0.55278	-1.17103	-0.46791	-1.28059	-0.74538	-0.22666	-1.64904	0.698865	2.57344	0.115983	-1.57736	0.455818	-1.37686
Plxnc1	-0.61358	-0.46165	-0.24139	-1.45926	0.269079	-0.13695	1.7203	-1.24463	0.754636	-0.71455	-0.12765	-0.6563	1.06282	-0.28231	1.99727	-0.80592	-1.72144	-1.01133	1.03864	0.675328	1.60464	-0.83409	0.245608	-0.80082	-0.02907	-0.22685	-0.21847	-0.23881	-0.19739	-0.75271	-1.12966	0.85574	-1.17471	-0.12059	0.57025	-0.33924	0.643681	2.75725	1.40151	0.735002	-0.79238	-0.81813	1.5953	0.45172	-0.69868	1.41899	2.04587	0.906904	-0.5425
Gla	-0.27148	-1.05032	1.65715	-0.60792	1.45417	-0.73734	-0.7862	0.631795	-0.63574	2.12489	0.185744	0.679012	-0.67887	0.218962	-0.58758	0.847175	-1.49097	0.822195	0.019206	0.384862	-0.58426	-0.1822	-1.01255	-2.14579	0.599209	-0.2196	1.75677	1.99195	0.728303	-0.4578	-0.17012	-1.07867	-1.09106	-1.34273	0.850619	0.36912	-0.12659	-0.62491	-0.46518	-0.38006	1.40681	-0.83695	-0.06732	0.690864	1.12559	0.105731	-1.91752	-0.28141	-1.2703
Sun1	-1.8515	0.493976	0.189197	-0.69906	1.31852	0.336379	-1.52537	0.364396	1.02995	0.86986	0.650798	-1.1075	-0.37258	0.518245	0.642056	1.6531	-0.25834	-0.1317	0.366088	-1.2765	0.800553	0.405486	-0.29466	-2.06436	0.405561	-0.36243	1.71434	-0.35041	0.052951	-0.24803	1.46579	-1.03796	-1.54361	-1.40433	-1.70301	1.55696	-0.2638	0.141382	0.893728	0.485883	0.139964	0.753514	-0.48052	2.48942	0.220074	0.798835	1.41289	0.734965	0.9753
Erap1	-0.40029	-0.04893	1.34632	-1.26653	0.703555	-0.20391	1.17362	-0.19713	-1.52327	0.628856	0.652713	1.30109	-1.03732	0.974598	-0.89047	0.231777	-0.40133	0.040868	-0.50332	0.613552	-0.84729	0.223125	-0.94261	-2.5001	1.14343	0.771773	1.05978	1.01817	0.416534	-0.17872	0.191595	-2.53805	-0.03645	0.209051	0.967804	0.062357	0.635898	-0.82612	-0.50189	-1.32286	1.80013	0.612556	0.601288	-1.39127	2.50336	-1.82718	-1.56385	-1.40059	-1.90314
Prkcd	0.583827	-0.72921	-0.38404	-0.5687	-0.93391	0.737795	1.77059	0.519835	-1.13246	0.291029	1.14649	0.519393	-1.50069	0.567992	-1.633	0.766065	0.832608	0.644801	-0.94152	0.537616	-1.68573	0.547825	-1.32088	0.122343	0.381011	0.573883	0.608353	0.921119	0.470737	0.421009	0.229403	-2.05712	0.674831	0.26557	1.25533	0.588502	0.932141	-1.75929	-1.09344	-1.85009	0.679978	-0.41002	-1.20697	-0.35307	1.62075	-0.21186	-1.57018	-0.72012	-1.16982
1700017B05Rik	1.17482	-0.58474	-0.43836	-0.01345	1.76982	-0.22371	-0.61459	1.35618	-1.29835	0.820942	1.23829	0.031881	-1.30534	0.823179	-1.02737	1.08742	1.64839	0.005393	-1.04035	0.251951	-1.29445	0.97796	-0.3606	-1.24126	-0.43638	0.10677	0.306225	0.601585	-0.31321	-0.83789	0.505251	-1.75863	-0.66973	0.774477	2.19934	1.07205	-0.32962	-1.45805	-1.21714	-0.5965	0.307762	-1.65639	-1.4491	-1.19997	0.76759	-0.40227	-2.94736	-1.16235	-1.11843
Rnf149	-0.27049	-1.67295	0.060066	0.89932	-0.82958	0.9256	-0.12863	0.899025	0.558032	0.776117	1.26441	-0.25397	-0.8199	-0.43964	-1.01013	1.30065	0.059694	1.42803	-0.06229	0.238917	-1.40111	0.710572	-1.52131	-1.40108	0.336099	1.20276	1.17945	1.85224	0.031151	0.228269	-0.29976	-2.06771	-0.42767	0.163528	1.11549	0.706038	0.246684	-1.88079	-0.66655	-1.41382	0.385232	-0.66025	-0.99296	-0.10825	1.94709	-0.13525	0.037324	0.809085	-1.75058
Nfkbia	0.562624	-0.29404	-0.30179	1.22468	-0.39088	-0.33163	1.1202	0.600763	-2.08873	0.717604	0.286461	0.234579	-1.07553	0.945591	-1.26428	1.16135	-0.34546	1.47582	-0.86334	1.59304	-1.5706	0.386297	-0.93271	-0.96739	-0.02874	0.889157	-0.05176	0.534945	0.038899	0.409452	0.699115	-1.53976	0.263345	1.23304	0.550805	0.686569	-0.27097	-2.02205	-0.70631	-1.83601	1.26762	0.062872	-1.5192	-0.66447	1.0412	-0.24719	-0.91785	-0.97058	-0.81458
Reps1	0.872614	-0.23824	-0.50141	-0.47553	-1.02428	-0.1611	0.894822	0.305419	0.258269	1.55849	0.031623	-0.57775	0.647816	-0.81595	0.501412	0.908518	1.69499	0.192636	0.254452	-0.03509	0.675485	0.502905	-0.34128	-3.23673	-1.18678	-0.84386	-0.87216	-0.46975	-0.37365	0.265635	1.42062	0.423991	-2.36609	-0.95248	0.289765	0.16464	-1.01272	0.77853	0.51394	1.76888	0.55939	1.72351	0.76803	0.246708	-0.05723	1.26714	1.4325	0.797812	2.34405
Cdo1	-0.24773	0.399425	0.638632	-1.73193	1.99921	-1.52518	-0.5413	-0.3643	-0.52088	0.108781	-1.60528	0.515331	0.202571	1.443	-0.39548	-1.58808	0.855465	0.653597	0.134395	0.389237	-0.23923	-1.4495	0.484776	-0.62787	1.25375	0.403597	2.18701	-1.29877	0.277474	-0.58685	-1.14522	0.02176	0.526734	-0.42819	-0.41286	-1.15556	1.64982	1.24151	1.09974	-0.24317	-0.37842	-0.67865	1.12145	0.968845	-0.56592	0.883616	0.230515	0.939907	0.964921
Nup62cl	-0.35199	-0.81705	1.54215	0.135319	-0.37164	-0.5568	-1.07593	-0.14593	0.036047	-0.87673	-0.79447	3.41472	0.066262	-0.70429	-0.66108	-0.51572	-0.36521	0.325506	0.157173	0.441907	0.504716	-0.64688	0.110766	-0.32275	-0.22667	-1.13493	-0.85139	-0.05692	-0.62987	-0.31695	2.83503	-0.45508	-0.50594	0.117051	-0.6521	-0.84048	0.270882	1.58502	1.90227	0.97853	-0.54653	-0.91259	0.433373	0.637844	-0.84651	0.879687	1.2065	1.19184	0.769542
Mertk	1.24625	-1.18167	-1.01103	-1.58212	0.399514	-0.98097	1.28394	1.5515	-0.26697	0.122429	0.863029	-0.18625	0.091935	2.06962	-0.32997	0.899203	0.81122	-1.31946	-0.22018	0.608997	-1.11393	-1.11743	0.690036	-2.09349	0.3663	-0.23551	0.019501	-0.45649	-0.50041	-1.54598	-0.16369	1.16146	0.905797	0.004546	1.82204	0.70706	0.771543	-0.23069	-0.18482	-1.53234	-0.1425	-0.31103	0.097373	0.887622	0.005605	-0.68908	-1.53135	-0.15147	-1.40176
Kcnj2	-0.92815	1.07878	-0.06607	-0.26979	-1.65202	0.372271	-1.10802	-0.44582	2.7201	-0.43828	1.49313	0.760011	0.91231	-0.24816	-0.42555	-0.18782	-0.39828	0.227716	1.12191	-0.91557	0.60293	0.301699	0.14013	-2.40982	-0.53533	-0.16558	0.097817	0.135059	0.410878	1.23252	0.533578	1.55569	-1.86657	-1.07275	0.926859	0.086225	-0.64126	-0.1832	-0.94232	-0.88423	1.075	-1.22514	-1.68408	1.95889	0.287608	0.077048	0.233365	0.988752	-1.42229
Tmem29	-1.04516	-0.14863	-0.00788	-0.75737	1.66704	-0.14863	-1.08199	-0.21519	1.55523	-0.54189	-0.1484	-0.48658	0.979262	0.309285	0.955517	-1.65744	-0.40353	-0.2573	1.30253	-0.22784	1.47494	-0.03358	1.62236	-2.33499	-0.09244	0.269786	0.38975	-1.01386	-0.91179	-0.53469	-0.23269	1.86949	-1.0068	-0.83137	-1.08961	-0.99296	-0.12539	1.38999	1.36942	0.424789	0.748606	1.36866	1.39153	1.73105	0.927635	-0.22357	0.869906	-0.53293	1.32557
Gse1	0.553772	0.303209	0.006348	0.280415	-0.37884	0.093598	0.431027	-1.62231	1.77657	-1.50357	0.116492	-0.19197	0.279679	0.055453	0.894456	-0.96099	0.995028	-0.95104	-0.95751	-1.86905	1.2637	-0.36804	1.4645	1.68671	-0.62639	-0.99207	-1.33127	-0.45608	-0.066	0.242734	-1.45954	0.762587	-0.58922	1.00146	-0.2557	1.34556	0.468795	-0.1233	1.85864	-1.70977	0.531926	1.63572	0.446935	-0.64634	0.094287	-1.69175	1.25264	-0.3783	1.47166
Obsl1	0.285795	0.488694	0.837353	-0.60888	1.82968	0.524658	-1.87281	-0.10707	-1.42418	1.34049	0.153992	0.840729	-0.91525	0.888127	-1.32321	0.583026	-1.38031	-1.01081	-0.7881	0.210804	0.083226	0.487117	-0.67563	0.617958	1.32004	1.42666	1.10632	1.23348	0.00763	-1.0137	-0.67116	-1.14071	0.710163	-1.04479	-0.01536	0.038035	0.67481	-1.35428	-1.17483	-0.92577	1.75805	-1.13827	-0.39283	2.137	0.466538	0.254929	-1.04722	0.944537	0.126776
Cd163	2.44052	0.246008	-1.17684	-0.74972	-0.63174	-0.80292	-1.14583	2.13796	-1.20265	1.46394	0.258982	-0.17647	-1.1526	0.911512	0.259013	1.42857	-0.23218	0.093096	-1.71256	0.428288	-0.89644	1.36281	-1.00818	0.083453	-0.53397	-0.61163	-0.93128	-0.53638	0.933971	-0.26904	0.591974	0.057023	0.218607	1.35565	-0.09985	0.887137	0.906667	-1.31447	-1.01176	-0.61013	0.741476	-0.68998	-1.16011	-0.56782	1.25716	0.789878	-1.72907	-0.02371	-2.00821
Rexo5	0.57318	-1.32971	-0.21157	-1.60402	0.115499	0.393691	1.75624	0.115499	0.635265	-1.16136	0.64608	1.08757	-1.56236	0.401197	0.933586	-0.33492	-1.3292	-1.60112	0.877153	-0.12558	1.89446	-0.01155	-1.54314	-0.38254	0.41504	0.120552	0.202143	0.11296	-0.42366	-0.13179	-0.24236	-1.84146	0.154515	-0.74056	0.673875	-0.24782	-1.33945	0.702936	1.05046	1.52839	1.77389	-1.14634	1.85771	0.605805	-1.27254	-0.82305	2.07322	-0.71884	1.19422
Sh3kbp1	-0.43324	0.857765	-1.00652	0.854857	-1.43033	1.10633	1.54387	-0.30932	-1.3659	-0.62763	1.97961	-0.59257	0.364628	0.093489	-0.98744	1.50333	-0.16729	1.56049	-0.099	-0.55475	-1.02353	1.14092	-0.74152	-0.65175	-0.70572	-0.46518	0.082018	-0.31403	-0.6428	1.24768	2.11351	0.223476	-1.12809	0.172114	0.902809	1.15552	0.274346	-1.25891	-1.2788	-1.22003	-0.17239	1.34101	-1.49549	-0.00169	1.1966	-0.43014	-0.83987	-0.93279	-1.07475
Thoc7	0.804202	1.30082	0.157711	-1.07898	-1.55541	-0.21909	-1.2685	1.01571	0.845473	-0.02857	-0.21463	-0.17169	0.072706	-0.97465	0.811467	-0.16535	-1.27679	0.383502	1.28047	0.28594	1.69963	-0.10264	1.01196	-2.7343	0.55097	0.136549	-0.50004	-1.15253	-0.99272	0.876977	-0.02442	-0.58484	-0.70513	-0.21884	-1.1018	-0.18548	-0.54564	1.10291	1.70929	1.94206	-0.1863	0.806899	0.03085	-0.34621	-0.56642	0.002143	-0.86627	-0.01286	-1.05217
Zfp532	0.360644	0.034892	-0.32108	0.442486	0.200232	0.39314	-2.79039	-1.13326	1.39572	-1.03861	-0.94954	0.028002	0.617044	-0.43106	1.438	-0.67322	0.125229	-0.62532	0.627517	-0.89614	1.85511	-0.27816	1.30229	-0.5948	-0.3005	0.10672	-0.27594	-0.26619	0.879304	0.242145	-0.84289	0.885786	-0.22007	-1.59322	-0.7502	-1.62357	-0.25106	1.62444	1.46888	1.69648	0.131136	0.980376	1.42785	0.513417	0.631563	0.024553	0.453451	-1.13766	1.81593
Syde2	-0.22005	-1.14177	-0.0389	0.437132	-1.14048	1.67254	-1.05092	-0.83543	0.681258	1.48379	0.677651	-0.04773	-0.95966	-0.99472	-0.9441	0.989668	0.970695	0.674817	-1.20715	0.152829	0.25851	2.07008	-0.16396	0.100199	-1.46439	-0.90372	-0.84464	-1.07812	0.739585	0.32248	2.7325	-0.71356	-0.81558	0.861706	-1.3939	0.367798	-0.70897	0.196459	-0.05291	0.662724	0.668238	-1.17017	-0.44112	0.950123	-0.45622	2.65209	0.071613	1.98723	0.355932
Ankef1	-0.13045	-1.02906	1.01494	-0.82425	-0.13045	0.239005	-0.29261	-1.19831	1.89168	0.175373	-1.43229	0.532566	0.925078	-0.81007	1.35093	-0.74291	-1.31975	-1.01145	2.33569	-1.0921	1.29827	0.144606	-0.15348	0.424739	0.522764	0.237503	0.078126	1.4877	-0.99514	-0.79163	-0.41332	0.480399	0.222482	-1.4987	-1.32872	0.146589	-1.49577	1.6477	0.605519	0.640284	0.288495	0.162224	0.076593	0.103929	-0.52743	1.12472	-0.68181	1.53803	-1.22177
Zfp334	0.625555	-0.0356	0.09213	-0.61858	0.88243	-0.92788	-1.58869	-1.4421	1.65064	-0.39039	-1.16198	-0.29695	1.24959	-0.11869	1.24907	-0.94641	-1.51266	-0.69346	1.20116	-0.29253	1.54719	-0.1238	0.744083	-0.98546	0.272511	0.560703	0.055072	0.072957	1.74287	-1.15708	-0.55517	0.487903	-1.16613	-1.64883	-0.20498	-0.96473	-0.32365	1.3159	1.3908	1.34142	0.673759	-0.32031	-1.9479	0.842133	-0.05843	0.955257	2.11634	1.20095	-0.19973
Zfp423	-0.58048	2.11154	-0.26977	-0.26977	-0.55072	0.619334	-1.42398	-0.49323	1.2319	-1.05637	0.521531	-0.89319	1.43355	-1.36888	-0.86237	1.9183	-0.07817	-0.87589	0.13441	0.245222	0.744745	-0.74139	0.100227	1.36416	-1.29289	0.997306	-1.06221	-0.9877	-1.6913	0.695559	0.845774	0.450938	-0.70543	-0.12947	-0.64796	0.383686	-0.50876	1.09051	0.618856	1.86787	-0.88547	-0.90297	1.1428	0.411369	0.803181	-0.22679	0.548945	-0.44733	1.24515
Mkl1	0.301193	-0.14783	-1.12503	-0.15319	-0.89446	0.715111	1.08532	0.834653	-1.50018	1.75001	0.975023	-0.22236	-0.93965	0.516241	-1.2491	1.56623	-0.26719	0.910777	-1.42801	-0.95627	-1.14699	1.69603	0.852286	-0.13245	-0.54782	-0.01575	-0.14302	-0.65178	-0.13943	0.542462	2.47006	0.319783	-1.24789	-0.42811	0.53273	1.47314	-0.03412	-0.27491	-0.88313	-1.64138	-0.37101	-0.74549	-1.27648	-0.92955	-0.41171	-0.8338	-1.26641	0.252964	1.2532
Coro1b	0.383927	-0.80334	0.314966	-0.30092	0.777053	-0.03237	1.18192	0.995238	-1.76946	1.11154	0.936586	0.317396	-1.98236	1.11266	-1.06877	0.845609	-0.44695	0.212099	-0.88556	-0.36547	-1.02342	0.846443	-1.23065	-0.91899	1.22668	0.551778	1.33176	1.36015	0.339236	0.069068	0.158528	-2.1432	-0.08549	0.132165	1.37079	0.879555	0.345662	-1.35284	-1.54273	-1.06922	0.220928	-0.88359	-0.25794	0.980131	1.03786	0.527257	-1.3134	0.830216	-1.71211
Atp5s	-0.60889	0.335219	-0.10848	-0.75528	-0.63135	0.272991	-1.02414	-0.02862	2.2586	0.778125	0.056214	-0.01694	1.58208	-0.78333	1.26178	-0.42658	-1.25974	-0.2037	1.70659	-0.47445	-0.0768	0.578802	0.349812	-1.88606	-0.86339	0.13999	0.126051	-1.42923	0.417894	-0.90028	0.713737	1.50444	-1.70002	-1.58361	-0.26602	-0.6777	-0.56346	1.69027	1.12035	0.952031	0.42309	-0.66734	1.16867	-1.63155	-1.68639	-0.25198	2.46734	0.642658	0.50323
Abat	-0.70571	-0.75564	0.276518	-1.03756	0.854047	0.034003	-1.02255	-1.20201	1.79361	-0.27674	-0.29632	-0.21441	1.83776	-0.7437	1.46919	-1.18388	-0.9034	-1.34019	0.889133	-0.25822	1.14542	-0.36059	1.16423	-0.50944	-0.36681	0.307564	0.042246	-0.65128	0.329064	-1.48753	-0.33191	1.52779	0.168385	-0.64577	-0.31883	-1.13314	-0.31325	1.97724	1.85844	1.27052	-0.88629	0.674395	1.15667	0.197589	-1.01649	-0.39089	1.16919	-0.08353	1.69472
Med13l	1.73873	0.616888	-0.84455	0.846669	-0.80647	1.42259	-0.30564	-0.68385	-1.7182	-0.33151	1.47608	-0.30543	-1.01608	1.28167	-0.68175	1.52574	-0.74431	0.322502	-1.5873	0.99796	-1.52137	0.223658	0.323978	-0.17166	0.458537	0.976086	0.391547	0.51361	-0.06165	0.904496	0.992609	0.773467	-0.58154	-0.86295	-0.64321	1.46552	0.253328	-1.1847	-0.46995	-2.078	-0.90552	0.106034	-0.15326	0.287722	0.153385	0.492923	0.037716	0.808072	2.24818
Alms1	-0.16158	-2.05292	0.956409	-0.16158	-0.37214	0.384316	-0.16158	-0.89615	1.07234	-0.8574	0.37636	0.641051	0.19007	-0.4524	1.47232	-1.15348	-1.1183	-0.77594	1.04609	-0.85951	2.22071	0.298371	0.023902	-0.32351	-0.44135	-0.23079	-0.70499	0.008741	-0.08858	-1.60855	2.04855	0.513071	-0.83455	-1.25839	-0.53448	-0.34831	-0.93405	1.47059	1.48277	1.6693	0.455558	0.726395	1.629	0.56021	-0.43413	-0.1155	0.975173	-0.0959	1.06746
Pds5b	0.238184	-0.52644	-0.28266	-0.25794	1.06221	-0.45217	-0.41915	-1.23547	1.19669	-0.70646	-0.39057	0.255872	1.14145	1.27045	1.2071	-0.70536	-1.8165	-0.88283	0.68749	-0.84907	1.33553	-0.04833	0.684977	-2.34715	0.827188	0.193111	0.088202	-0.59554	0.688072	-1.70139	-0.30829	0.901767	-0.02653	-2.14832	-0.778	-0.35535	0.532755	1.44989	1.14002	1.25453	0.678067	0.640283	0.355485	0.335627	0.377531	0.299915	0.707202	-0.30956	1.90149
Pla2g15	-0.61182	0.779935	0.18491	-0.8508	0.314323	1.22364	0.193504	0.258325	-1.69051	0.073869	1.82783	-0.63241	-0.65538	1.39795	-0.59202	0.951175	-0.47209	-0.69934	-0.50378	0.128901	-1.29378	0.277404	-1.12279	-1.37595	1.69247	1.04597	1.42751	0.499034	0.8681	-0.8157	0.150281	-1.29041	0.217563	-1.5015	1.4702	0.78751	1.22981	-1.27966	-0.64192	-1.47523	0.504875	-1.42683	-0.94266	0.732314	1.62443	-0.21655	-1.38031	-1.02605	-1.47569
Tns3	1.39476	-0.68623	-1.28994	1.73361	-0.16048	0.770002	0.239887	-1.0254	-1.58005	0.002056	1.0507	-0.5399	-0.53169	0.155323	-1.7936	0.862967	1.07915	-0.15524	-1.29885	-0.66073	-1.18707	1.45635	0.418064	-0.23202	0.334216	1.01404	0.497992	-0.1266	0.503099	0.17774	0.042315	-1.72079	-0.70656	0.739752	1.10658	1.64569	0.194293	1.25764	-0.52006	-2.06902	-0.392	-0.48319	-0.21592	0.218089	2.01649	0.306079	0.575166	0.38095	-1.55378
Enc1	-1.39509	0.481514	-0.28327	-1.10047	-0.04058	1.01631	-0.97846	-0.73051	1.21885	-0.33925	-0.27352	0.837582	0.881389	-1.99098	0.216983	-0.47692	0.013524	-0.49165	-0.00666	0.036605	2.24903	0.187059	1.27924	-1.37136	-0.50046	0.30648	-0.64552	-1.15162	-0.42873	-1.26639	-0.11436	2.34156	-0.07057	0.187297	-0.67879	-1.05978	0.193258	1.40258	0.689492	2.05981	-0.20363	-1.43272	0.487998	0.014826	-1.4372	-1.48165	0.719805	-0.30346	1.71012
Lmna	0.334124	0.298199	0.182809	1.0048	-0.13836	0.773346	-2.21152	0.783613	-1.69011	1.0007	0.807421	0.550142	-1.49309	0.303344	-1.51086	0.901799	-0.60243	1.11861	-1.10642	0.179087	-1.29015	0.83365	-1.22022	0.157217	0.653805	0.606366	0.444755	0.366729	0.360405	1.36395	1.11583	-1.50489	0.410665	-0.10559	0.200318	1.31544	0.513674	-1.04208	-1.30448	-1.92653	0.565943	-1.41192	-0.03067	-0.35123	2.15426	-0.95163	-1.04322	-0.76107	-1.345
Grcc10	-0.45998	-1.06006	0.04442	-1.32351	0.846947	-0.67547	0.728789	0.751145	2.0708	0.655798	-0.18711	-0.45947	0.638029	-0.25946	0.374301	-0.48448	-0.67205	-1.39188	1.25683	1.33777	0.854631	-0.57147	1.03713	-2.47387	0.522407	0.820508	0.225654	-0.6485	-0.79178	-1.82002	-0.69505	0.735351	0.120409	0.382076	-0.48138	-1.06502	-1.00756	1.09264	0.889615	1.84752	-0.70464	1.87307	1.09646	0.47962	-0.02786	-0.57462	0.295159	-0.591	-0.55543
Tbkbp1	0.751541	0.662513	-0.86727	1.17962	-0.32148	-0.83163	-0.59975	0.236653	0.358731	1.49586	0.147674	-0.56099	0.852272	-0.91105	-1.42925	0.324402	-1.05316	-0.86599	-0.47957	-1.36372	-0.92617	1.31217	1.3064	1.49231	-0.23627	1.22866	-1.03355	0.757033	-0.3013	-1.67192	1.14096	1.41878	0.028954	-1.18831	0.378513	0.538152	0.121575	-0.63166	2.00604	-1.37663	-1.08914	-1.09204	0.28795	0.528946	-1.55634	-1.25728	-0.24918	-0.07727	-0.30242
Lrrn1	-0.86315	0.813916	0.636918	-1.25179	-0.11637	-0.14922	-1.30372	-0.99475	1.60308	-0.34534	-0.64087	-0.93232	1.58267	-0.71844	0.316434	-0.16204	-0.69645	-1.24614	1.28571	1.73638	1.02656	-0.1978	0.915308	-1.12435	-0.41389	-0.50081	0.613111	-1.02772	0.422297	-1.51543	-0.53276	1.84307	0.004803	-1.54603	0.576095	-1.02828	1.44034	1.14092	0.093057	1.30425	-0.04726	0.838485	0.683585	0.922025	0.661976	1.00822	1.14601	0.506158	-0.62478
Idh1	-1.3643	-0.15282	-0.41191	-0.37887	0.813894	-0.17683	-0.93641	0.421287	1.61047	0.284703	0.29861	-0.74682	-0.18211	0.201656	0.91651	0.226618	-1.6451	0.751277	1.19837	-0.1727	1.65634	0.0852	-0.82358	-2.50194	0.956816	0.693433	0.747001	-1.22403	0.835544	0.987137	0.206004	-1.98788	-0.70676	-1.43221	0.244344	-0.44098	-0.18797	0.60633	0.975465	1.75238	-0.99619	-1.04414	0.085486	0.941397	-0.96781	1.31982	-0.08507	1.52462	0.310071
Racgap1	-0.26408	-0.66984	0.085136	-0.32605	1.22599	-0.393	-1.04957	-0.71979	1.44652	-0.25124	0.279509	0.837621	-1.35103	-0.46908	1.0715	0.872124	-2.56252	0.548093	0.813228	-0.43722	1.15857	0.696592	-0.18637	-1.70304	-0.04374	-0.97197	0.013715	0.922226	0.67786	0.146746	0.4212	-2.06412	-0.63144	-1.55575	0.912548	0.04326	-0.91282	0.611237	1.18837	1.72814	0.862484	-0.20736	1.41641	-0.38071	-1.80617	-0.51766	0.873804	-0.25258	1.30425
Fcgr2b	0.819606	-0.39973	-0.02619	-0.79405	-0.16148	0.465417	0.545283	1.23217	-2.17347	0.781439	1.11154	-0.08655	-1.30828	0.971791	-1.02424	1.21525	-1.51052	0.504678	-0.56306	0.080321	-1.55306	1.04337	-1.02081	-0.09367	0.306338	0.721172	0.607877	0.946779	0.761304	0.399605	0.670528	-1.888	0.218853	-0.357	1.52127	0.930456	0.690217	-1.49667	-0.62037	-1.98718	0.519059	-0.92502	-1.37629	-0.79116	1.94111	-0.16576	-1.22052	-0.88239	-1.8054
Tmem174	-0.9886	0.217416	0.456843	2.31199	0.217416	-1.23383	0.839723	0.217416	0.217416	0.578183	-0.46015	0.006991	-1.08123	0.621314	-0.66559	0.717707	0.07747	0.844849	-1.02077	0.395133	0.717707	-0.90849	-1.28371	2.65108	-1.01787	-0.33109	0.0146	0.99983	-1.18631	1.61917	0.242417	-0.59509	-1.03787	1.17168	0.009108	1.34855	-1.15721	-1.08983	-0.34836	-0.61152	-1.47649	-1.2863	-1.83453	-1.48097	-1.1147	-0.90622	-0.80684	-1.17569	-0.59443
Coa7	-1.66367	1.62464	0.134411	0.121133	1.60695	-0.69258	-0.23971	-0.36623	1.43827	0.942973	0.477962	1.3316	0.11336	0.560784	1.2253	-1.69135	-0.48929	-1.11527	0.748489	-0.99571	0.729014	-0.72005	0.694104	-2.35002	0.766815	0.096946	-0.7694	-0.91663	-1.42607	0.041057	-1.08511	-0.61911	0.201351	0.026755	0.349426	-0.8141	-0.98804	0.233865	1.27844	1.23003	0.968662	-0.11008	1.10976	-0.53234	-1.37787	-0.86333	0.182471	-0.9867	-0.21517
Ufd1	-0.61581	-0.5665	-0.15084	-0.73241	0.024255	-0.29083	-0.29083	-0.29083	2.59605	1.65157	0.334814	0.114509	1.48884	-1.15809	0.334874	0.609872	-1.66941	1.02235	1.74968	0.68254	0.127598	1.18925	-0.05519	-1.49248	-0.69153	0.599991	1.04144	-0.36648	-0.8853	-1.1134	0.815252	0.718942	-1.7838	-1.87942	-0.63063	-0.7472	-0.5711	0.376634	0.092009	0.616952	-0.20534	0.882728	0.966771	0.094588	0.110003	-0.82622	-1.84613	-1.4632	-1.46544
Mon2	0.514213	-0.83447	-0.80303	0.808981	-0.07677	1.01038	-0.62615	1.51437	-1.42416	1.08241	1.03179	0.659641	-0.28619	0.935466	-0.26963	0.469882	0.452887	-0.09662	-0.81285	0.205167	-1.12154	0.694596	-1.23644	-2.9251	0.642335	1.72704	0.695122	-0.79117	2.04383	-0.38055	0.722256	-0.94965	-0.27546	-0.07475	0.717893	0.682524	0.128227	-0.56219	-1.04975	-1.45392	-0.68862	1.44811	-0.08834	0.696916	1.55773	-0.02872	1.68191	0.813098	2.08714
Dcxr	0.085499	0.944019	0.487717	-1.71477	1.17092	0.067769	-1.05358	0.887261	-0.66826	1.49226	0.958391	0.571222	-1.99503	-0.49563	0.65502	0.26855	1.43107	-0.70498	-0.67871	1.08346	-0.66741	-0.20757	0.225291	-1.40635	-0.06236	1.55619	0.696569	0.529245	-0.84578	-0.7392	0.578621	-2.49985	-0.63904	1.75036	1.16588	-0.02604	0.067554	-0.86602	-0.56836	-0.50183	-0.33212	-0.46472	1.78714	-0.11069	-0.08993	-1.01498	1.74314	-0.396	0.166759
Camk1d	-0.09153	-0.94202	-0.60596	0.074108	0.242395	0.60379	1.3412	0.536402	-1.36886	-0.47863	1.11465	-1.03249	0.813668	1.40913	-1.58532	0.728916	-1.04952	1.20783	-0.82088	-0.58183	-0.676	0.277146	0.788227	-1.14325	-0.0453	-0.57506	-0.22073	-0.87064	1.4286	1.1102	1.18972	2.43701	-0.31597	-1.52368	0.923882	0.564118	0.353159	-0.68133	-1.21302	-1.60665	0.284544	-0.93283	-0.09962	-0.2109	1.08298	0.25564	-1.0883	0.387733	0.649447
Pih1d1	-1.38184	0.307587	1.44225	1.23411	1.32282	-0.37037	-0.06167	-0.63484	-0.42577	1.03187	0.917176	0.600768	-1.32556	-0.00223	0.17706	1.26835	-0.35583	-0.16317	0.829233	-0.99782	-0.03689	0.941411	-0.10884	-2.65465	-0.27353	0.670665	0.283756	0.194694	-1.59954	-1.69357	-0.36254	-0.73369	-1.61139	-1.10416	1.26418	1.14106	0.080791	-0.10889	-0.1409	1.21074	1.22918	-0.22087	-0.86253	0.99301	0.004773	1.1221	-1.04061	1.52233	-1.1254
Gpat3	-1.6337	0.369888	1.55491	-0.5419	0.944702	-0.08342	-0.10404	0.881162	-1.45167	1.35701	-0.1608	-0.0004	0.088062	-0.27465	-1.63484	2.0035	-0.20197	0.707912	-1.49196	0.074184	-1.19474	0.488206	-1.25025	-0.31059	0.84114	1.48509	0.917129	1.35683	0.706515	0.189019	1.03359	-0.19624	-0.44428	0.054328	0.946848	0.287454	-0.27625	-1.95177	-0.76636	-1.5934	-0.72423	-0.6191	-0.97238	0.525871	0.73002	0.094686	-1.24581	0.847412	-1.3473
Lpin2	0.327744	-0.56635	-0.23284	-1.72571	1.51229	-0.20995	0.902687	-0.96516	1.67632	-0.12802	0.248132	-0.86951	1.75709	0.518371	0.849083	-0.54375	-0.98264	0.436286	1.00316	1.04325	0.727994	-1.14054	-0.786	-2.50462	0.463027	0.048738	1.07705	1.65795	-0.96524	-1.47328	-0.39236	1.37034	-1.31312	-0.13667	0.292173	-0.61774	-0.21593	0.519891	0.255964	-0.14318	-0.77494	-1.00804	0.646087	0.835073	-0.57548	1.50764	-1.11039	2.01356	-0.45863
Rab29	0.137721	-0.22176	0.334313	-0.94687	0.595629	0.780116	1.44973	0.197618	-1.77611	0.673283	1.40408	0.274562	-2.12204	1.25367	0.206977	0.465977	-0.04145	-0.14996	-0.01328	-1.48695	-1.23078	0.152823	-1.12917	-1.37344	1.25431	0.42116	1.60274	0.500589	0.472084	0.356995	0.074093	-2.42882	-0.30715	-0.92759	1.10408	1.1411	0.353985	-0.80209	-0.93282	-0.25967	0.942306	-1.54157	1.44079	-0.88245	-0.83606	0.995937	-0.9788	1.08088	0.227984
Rpl37	-1.21866	-0.70767	-0.47224	-0.6209	-0.5738	-0.14996	1.94023	-1.41145	2.12412	0.244636	-0.4766	1.2995	-0.83211	0.007461	1.80379	-0.60372	-1.12731	0.415662	1.0966	-0.8002	1.05084	-0.16221	-1.92331	0.847781	-0.90942	0.607119	-0.77051	0.519492	-0.79534	0.11775	-0.20727	-2.1975	0.518429	0.987793	0.254222	0.033053	0.936826	0.093582	-0.12791	1.35828	-0.16907	0.232678	1.33136	-0.10138	-1.45174	-0.48485	1.62488	-0.82845	1.90348
Trmt1	1.47064	-1.46013	0.13973	-1.17602	0.313048	0.008596	0.675761	0.860877	0.399361	1.74982	0.628388	1.00077	-0.609	-0.50366	0.349795	0.62361	-1.81097	-0.81257	1.15776	-1.24838	-0.04428	0.516793	-0.62247	-1.07637	-0.11173	0.705721	-0.32742	-0.11999	-0.6328	-1.7171	1.15689	0.679803	-2.33376	-1.01313	-0.23872	-0.22147	-0.91162	0.80373	1.02921	1.36575	1.35553	0.834245	0.248573	1.13244	0.346369	-0.76619	0.731163	-0.47916	1.46711
Scai	-0.41574	-1.30034	-0.38988	-0.30867	-0.50304	-0.3143	1.11872	-0.43206	1.71874	-0.08216	0.222884	0.018747	1.69759	-0.1522	1.15908	-0.74117	-1.13862	-0.70396	1.09722	0.099462	1.31063	-0.02037	1.07603	-2.5646	-0.45214	0.426461	-0.18256	-0.57545	0.13646	-1.59909	0.389861	1.9345	-0.63468	-1.16092	-1.03359	-0.98976	-0.74805	1.36691	0.88305	0.83239	0.954657	0.267022	0.30911	1.47206	-0.54155	1.86422	1.36751	1.49177	1.30982
Prom1	-1.96238	0.088408	1.33213	-0.63118	1.43339	-0.42247	-1.94112	0.082788	0.032254	-0.17636	-2.13552	0.344673	-0.73855	0.61774	0.971557	-0.24718	0.01761	-0.33935	0.963994	0.593761	0.962915	-0.37537	0.174333	-1.16455	0.465571	-1.02138	0.925533	1.09558	-0.15295	-1.16066	0.357663	-0.58614	-0.45408	1.06619	-0.93875	-2.13843	1.0562	0.982665	1.5036	0.845575	0.672287	0.141452	-1.90864	0.074813	-0.69973	0.599862	1.93969	0.782959	-0.39083
Tmem219	0.284484	-0.65063	-0.51493	-0.2223	0.645935	0.892592	0.732472	0.958762	-1.57997	0.561253	1.18399	0.664068	-0.77125	1.5259	-0.98538	1.23847	1.2792	-0.52096	-0.52224	-0.1666	-1.03976	0.430325	-0.74077	-2.45092	0.525223	1.0243	1.65968	1.3921	-0.61661	-0.67188	-0.19292	-2.22323	-0.39377	0.350634	1.10604	0.695017	0.142489	-0.9	-0.62299	-1.09451	-0.41131	-0.80755	-0.20775	1.54604	2.51931	0.485386	-0.38921	0.972811	1.5597
Tmem108	-1.30005	-0.16514	0.671601	-0.88439	0.235059	-0.32369	-0.49597	-1.04535	2.10479	-0.85352	0.036808	0.746574	2.22663	-0.25081	-0.13768	-1.07191	-0.50384	-0.71206	0.160025	0.312272	-0.32479	-0.8644	2.32791	0.403241	0.209983	-0.87236	0.760742	1.36773	-0.28353	-1.47857	-1.30915	1.98498	1.68584	-0.81882	-0.10235	-0.89184	0.367501	0.127718	-0.00497	-0.2466	-0.78763	-0.86813	-1.10052	0.492715	0.572819	0.267812	0.489137	1.78013	-0.89763
Pdlim5	-0.27275	0.733237	0.307909	-0.79236	0.163754	0.391653	0.39035	0.565513	-2.53216	1.82364	0.220552	-0.48405	-0.19024	0.074676	-1.8717	0.79845	1.41021	1.63075	-0.11223	-0.29007	-0.43719	0.343292	-1.27959	-1.49281	0.112441	-1.04447	0.409659	-0.35601	-0.75865	1.98682	1.44758	-0.91025	-0.15845	0.684966	0.137115	-0.09914	0.395725	0.047536	-0.69123	-1.70684	1.40438	-1.22584	1.20869	0.827339	0.591801	1.89822	1.48634	1.65306	0.581071
Phactr2	-0.6689	-0.68143	-0.48187	-1.40015	1.70018	-0.12293	-0.63504	0.807188	1.06094	0.990683	0.96499	-1.00432	1.26457	0.813625	-0.22481	-0.71151	0.020959	-0.48002	0.021146	2.27449	-1.03238	-0.26444	-0.11119	-1.2214	0.219655	1.57614	0.248219	-1.95375	-0.38589	0.176457	-0.22348	0.325928	-0.5079	0.127306	1.56944	-0.68631	2.12824	-1.20872	-0.8544	-0.30962	-1.1197	0.9093	-0.74497	0.978717	0.306084	1.29739	-0.07973	1.34274	-2.42215
Bst2	0.071941	-0.46163	0.754044	-0.15116	1.10492	0.612813	-0.21261	0.098424	-2.27151	1.01528	1.07652	0.847256	-1.47805	1.423	-1.44078	0.95624	-0.54678	-0.41045	-0.82089	0.572773	-1.02909	-0.23861	-1.61203	-0.04219	0.798088	1.69786	1.06587	0.940843	0.104055	-0.63743	0.429366	-1.85867	0.806408	-0.57863	0.356962	-0.0465	0.728269	-1.96644	0.034292	-0.82786	1.13608	-0.3368	-0.8515	-0.11686	1.11887	-1.01653	-1.2089	-0.92093	-1.21732
Bche	-0.04396	0.908656	-1.39	-0.39562	-0.6029	-0.76514	-0.21778	-0.23548	1.12206	-1.07692	-0.78879	-0.81917	0.079468	-1.50574	-0.79198	-0.73393	0.362096	0.022528	2.31358	0.01627	1.47599	-0.63934	1.31906	0.276645	-0.4204	-0.92319	-0.60464	-0.34167	-0.93041	1.22377	0.931529	-0.36408	0.006663	0.127171	-0.90853	-0.29172	-0.05061	1.89735	1.0957	2.70309	-1.03963	0.481862	1.27244	-0.61888	-0.61589	-1.37379	0.892608	-1.51577	1.4059
Arhgap42	-1.45749	-0.26516	-0.74395	-0.63077	0.307192	0.455245	-1.47769	0.828457	1.62626	0.126257	-0.0324	-1.1226	-0.43247	-0.57777	1.0252	-0.4535	0.965768	0.245805	1.65742	0.08206	0.905244	0.698474	0.520673	-2.42916	-0.28195	-0.09115	0.648908	-1.69203	0.051511	-0.39215	0.80302	-0.57026	-1.38713	-0.64071	-1.1365	-0.47808	0.582146	1.91928	1.97348	0.667346	0.203181	0.702734	0.711346	-0.40104	0.389682	0.95367	-1.02269	0.479389	1.54685
Xpr1	-0.99326	-0.39346	-0.45805	2.47714	-0.72174	-0.45805	-0.51342	-0.89723	0.912495	-0.70124	-0.20842	-0.28606	1.63071	-0.77959	1.36218	0.391658	0.753621	-0.46577	0.397095	-0.47622	0.773199	1.47518	-0.05255	-2.1713	-0.68394	-0.85544	-0.63234	-0.89788	-0.05023	0.435236	-0.31022	0.613225	-1.94309	1.26004	-0.42261	1.87145	-0.98892	1.19683	0.472135	0.680474	-0.34165	-0.72311	1.53309	1.20866	-1.63861	0.58826	0.149888	-0.01475	1.12912
Slc25a18	-0.76174	-0.93331	0.117254	-0.55204	0.821189	-0.85423	-0.7457	-0.83175	2.04449	-0.20793	-0.70814	-0.74523	1.84665	-1.00916	1.43491	-0.69789	-0.60374	-0.52482	1.9701	-0.27686	0.273751	-0.79614	1.2265	-0.41596	-0.32059	-0.91209	0.240347	0.236071	-0.85518	-0.46875	-0.81523	1.84605	0.452595	-0.5116	0.122075	-0.85531	-1.08484	1.73467	1.4971	1.41513	-0.79065	-0.70114	2.03851	1.35364	-1.15363	-0.20716	-0.18074	-0.20686	0.992788
Tsku	0.166547	1.06596	-0.64208	1.72827	-0.42004	0.757116	-1.98887	-0.04941	-0.96355	0.121773	0.545629	-0.65011	-1.60634	-0.886	1.05786	2.24009	-1.07578	0.995708	0.367757	-0.97042	0.204393	0.744448	-1.18284	0.562598	-0.56591	0.388463	-0.31836	-0.93696	-0.24437	0.674601	1.02855	-2.2802	-0.18745	-0.87037	1.45967	1.59184	-0.25992	-0.018	0.381124	-0.23998	0.274579	1.20883	-0.83983	-0.26351	0.849751	-0.52248	-2.13423	-0.46065	-1.01343
Vcpkmt	-0.85242	0.953413	1.26124	0.101742	-1.17385	0.590621	-1.22351	1.40055	-1.37088	0.689742	0.524347	0.61641	-0.83362	-0.04545	-0.63637	1.59978	-1.02404	0.703938	-0.90827	0.037023	-0.84658	0.813597	-0.84787	-0.69878	0.580112	1.80456	-0.48379	-0.99267	-0.22558	0.656382	1.09873	-0.11716	0.212348	-1.16622	-0.15668	1.2195	-0.14861	-0.81891	-1.67558	-1.0496	2.43241	1.17272	0.501119	0.96672	0.305694	0.61556	1.44938	0.770864	0.259507
Mrpl14	1.2453	1.66096	-0.29771	0.676935	-1.07649	-0.61112	-0.65533	-0.38603	0.259719	0.7082	-0.33963	0.384075	-0.28637	-1.08823	-0.50946	0.138729	1.92276	1.23185	-0.10552	-2.28636	-0.72222	-0.2996	0.106097	2.03339	0.371439	0.26991	-1.53444	-1.62147	-0.05335	1.61146	0.592355	-1.59679	-0.54724	0.466488	0.814081	0.46967	-1.26624	-0.69877	0.668258	0.788015	-0.4373	-0.06411	-0.33674	0.270295	-0.95346	0.432136	-1.3823	0.858213	-1.46757
Brpf3	0.496581	0.33289	1.23161	0.33289	0.650366	1.04036	-0.38559	-0.28891	-0.76971	-0.48191	0.330998	-0.55101	-0.32152	1.08686	1.90122	-0.65974	-0.80861	-1.18902	-0.30579	-2.30626	1.02513	-0.38881	0.376896	-1.08982	1.03999	-0.0943	-0.01401	-0.46867	1.73282	-1.47155	-0.69825	0.233245	-1.68468	-1.51311	1.09959	-0.44301	-1.16472	1.18177	0.650174	0.869885	1.4857	-0.7735	-0.48892	0.574377	-1.25734	-0.51128	0.71592	0.802481	-0.44142
Tuba1b	-0.73198	-1.60764	1.21835	-0.89869	0.494166	-0.24702	-0.43325	-0.41011	2.00662	0.273301	-0.36208	-0.12358	1.11619	-0.8968	0.96912	-0.32339	-1.01107	0.286021	1.0436	-0.77721	1.098	-0.58023	1.11967	-2.01968	-0.61185	-0.1711	0.492951	0.502411	0.831463	-0.66134	-0.68836	0.427534	-1.40589	-1.91254	1.00078	-0.8087	-0.51314	1.27408	1.01252	2.00656	0.022332	-0.53834	1.15988	0.541832	-1.3895	0.166621	0.938545	-0.65377	1.61907
Rnls	-0.16595	-0.22725	0.517136	-0.59652	-0.57368	-0.58473	-0.32261	-0.72372	2.31371	-0.47549	-0.13144	-1.74287	-0.21125	-1.01924	1.09905	-0.8244	0.936428	-0.0634	1.80369	-1.44279	1.16227	0.760902	-0.53656	0.396191	-0.77003	-1.31173	-0.58694	-0.66829	-0.13275	0.159121	-0.10631	-1.4423	-0.53966	0.375211	0.356995	1.20168	-0.39209	2.38155	1.08392	1.74982	-0.7057	-0.39876	-0.77962	0.663562	0.554302	1.6691	-0.37882	0.005943	-2.09324
Loxl1	-1.40908	1.26817	0.366526	0.824839	-0.14812	0.962995	-1.7464	-0.88139	-0.52765	-0.36419	1.29096	1.42031	-1.23822	-0.00305	-0.0904	-0.15713	-1.08559	-0.45735	-0.1211	-0.11822	-1.10599	1.13988	0.268173	-1.31938	1.23998	1.29201	0.671802	-0.20963	0.825412	-1.18122	-0.19272	-1.53828	0.337235	-0.6722	0.957544	-1.05051	0.203627	1.34415	1.20064	-1.63301	1.63657	-0.09046	-0.28126	1.02529	1.59463	0.757557	-1.70553	1.25612	0.027099
Ube2l6	-0.00538	-1.01776	1.32881	-1.36637	1.46744	-0.93457	-0.21934	0.196265	-0.08133	1.31788	-0.0144	0.904218	-1.76466	0.857156	-0.26434	0.030624	-1.53883	-1.15421	1.39813	0.637508	0.291008	-0.22546	-0.10299	-1.64749	0.413934	0.542896	1.17726	1.09505	0.201283	-1.87635	0.059731	-1.45196	-0.24821	-1.54654	0.641935	-0.6599	0.294271	1.89875	0.454573	-0.0325	0.943861	0.280541	1.28844	-0.65238	0.802961	-1.81035	-0.14399	-1.62408	-0.52574
Dlgap4	-0.31885	0.820831	0.514834	0.570828	0.637262	0.772078	-1.05612	-0.81847	-0.46459	0.316015	0.127593	-0.79077	0.763394	1.62912	-0.77059	0.52787	0.092679	0.364276	-1.06855	0.12033	-1.11297	-0.31596	2.23387	-1.13941	-0.70217	0.704712	0.01259	0.081444	0.472558	0.47297	-0.25625	2.77772	0.402428	-1.66693	0.734806	-0.40965	0.417335	-1.70105	-2.3235	-0.71515	0.063469	-1.22319	0.3074	0.088993	-0.43013	2.10808	-1.19667	0.958239	1.06244
Fbln1	-0.74282	0.917802	-0.08483	-0.74271	0.899087	-0.25114	-1.52318	-0.76444	0.234156	-0.55313	-1.35247	0.312941	-0.98494	1.40748	1.06799	-0.99623	-0.88555	-0.03315	0.597265	0.037318	0.921259	-0.44882	-0.07954	-1.10789	1.48446	1.38476	1.38213	-1.03749	2.25812	-0.50848	-0.76201	-1.38081	0.580961	-1.39572	-0.12764	-1.43287	0.830025	1.59769	0.748372	0.598576	-0.06454	0.375948	0.739625	0.307814	2.18124	-1.87645	-1.34116	-1.26363	-0.41971
Dcdc2a	-0.50344	1.01158	-0.31473	-1.0416	-0.54017	-0.31473	-0.31473	-0.5301	2.16977	-0.57393	-0.23825	-0.49199	3.24489	-1.1346	0.592128	-0.18867	-0.00937	0.078169	-0.8607	0.063757	-1.17193	0.288845	1.2641	1.03216	0.101671	-0.15872	-0.6901	-0.95962	-1.11727	-0.06165	1.32326	0.623115	1.05357	-0.2894	-1.35025	1.66947	-0.14664	0.073709	-0.11591	0.405811	-1.8775	-0.67794	-1.04401	0.717962	0.399668	1.65135	-1.01881	1.38074	-1.05524
Mid2	0.395913	0.026487	-0.40148	-1.09781	1.02089	-0.59831	-2.01853	0.045942	1.5401	-0.36958	0.012696	-0.82985	1.95549	-0.94612	-0.23857	-1.10632	2.097	0.875562	0.388309	0.354791	-0.58579	-0.55617	0.453452	-0.53762	0.141538	1.62809	1.24789	-0.59556	1.0105	1.48895	-1.50026	0.939607	0.258341	-1.64946	-0.86786	-1.48411	0.388636	-0.5415	0.021115	-0.23281	-0.13357	0.350727	-0.99854	-1.37579	0.771717	-1.43878	0.193542	-0.98805	-0.56063
Dnajc7	-0.11107	-1.44716	-1.06819	0.015073	-0.8491	-0.12498	2.24843	-0.02079	1.36322	-0.0152	0.166505	0.090476	1.51201	-0.81348	0.860801	-0.61853	-0.18393	0.388228	1.5908	-0.6435	1.3839	0.334967	0.680167	-2.03628	-1.24785	-0.43417	-0.83964	-0.24638	-0.56813	-0.67845	0.310829	0.89581	-1.32687	-0.89966	-0.28907	-1.18382	-0.69321	1.53924	1.27395	1.57974	0.105312	1.74717	0.060106	1.62783	0.744103	1.207	1.4306	1.18635	1.91295
Rdh10	-1.1778	-0.30729	3.01968	-0.22703	-0.10488	-0.56205	-0.73443	0.244913	-0.80443	-0.39847	-0.30387	0.154795	-0.37062	-0.16457	0.443175	-0.29702	-0.08187	0.580388	0.03228	0.729115	-1.21886	0.779682	-1.21425	-1.71011	1.37937	1.18568	1.33106	-0.38948	0.567999	-0.54872	-0.99253	-1.48912	-0.51853	1.26998	-0.23663	-0.98174	0.299555	1.17379	-0.58556	-0.19524	2.42363	-0.88824	-1.42352	0.900415	0.122658	0.505111	-1.4198	1.06619	-1.53415
Ctsh	-0.11609	-0.74027	0.701364	-1.47996	1.32131	0.025653	0.873026	0.230114	-1.5774	0.250565	0.792667	0.307282	-1.32982	1.47803	-0.75745	0.334206	0.04173	0.499957	-0.49567	0.825419	-1.15223	0.225771	-1.05468	-1.89682	1.35243	0.32707	1.9097	0.719213	0.576094	-0.67901	-0.1682	-2.14112	0.38626	-0.46968	1.14178	0.295406	1.26418	-0.88457	-0.62152	-1.36813	1.0534	-1.1822	-1.10569	0.183527	2.11165	1.83634	-0.58807	0.01676	-1.56842
Myo1e	-1.33659	-0.66177	0.737186	1.23805	-1.13258	1.63905	0.574064	-0.82463	-1.14578	-0.86643	1.51409	-0.35355	-1.59247	0.079473	-0.53072	1.47526	-0.14472	0.636697	-0.38492	0.00333	-1.13462	1.54523	-0.78214	-0.06271	0.25744	0.464388	-0.05109	-0.80487	0.561321	0.777028	1.93161	-2.05157	-1.22454	-0.0733	0.754348	1.53763	0.754817	-0.38865	-0.28041	-1.07879	0.425856	-1.18732	0.313854	-0.37133	1.69669	-0.74629	-1.07907	0.919653	-2.06637
Tfip11	-0.89632	-0.99441	0.781171	0.027556	1.09925	-0.67419	0.691096	0.899968	2.07931	2.36313	0.298533	-0.05453	-0.46819	-0.90767	-0.25371	0.425669	0.995037	-0.57317	-0.34317	-0.95489	-0.69503	-0.36919	-0.67324	-1.11785	0.874631	-0.85851	-0.73595	1.26706	0.49593	-0.7694	0.042359	0.433038	-2.47173	-1.71084	1.10179	-0.21272	-0.8602	1.18847	0.118199	1.23126	0.18147	-0.11075	1.35615	1.39864	1.12531	-1.545	-1.48907	-1.37744	0.2705
Usf2	1.24262	1.92634	-0.76796	1.38407	-1.50275	0.216347	1.08185	-0.08944	-0.16226	0.828387	1.1604	-1.03273	-1.37641	0.715416	-0.71269	-0.63344	0.539698	0.598331	-1.24352	-0.42166	-1.02282	-0.73224	-0.06529	-0.1527	0.414736	1.34031	0.397043	-0.07806	-1.0645	0.514134	0.609487	0.322055	-1.84752	0.184687	1.13568	1.99715	-0.01144	-2.12072	-0.468	-0.17932	-0.92326	-0.98114	-1.99297	0.461234	0.498455	-1.15526	-2.27426	-0.83685	0.224285
Vgll3	-0.14011	0.418047	1.3687	-0.8664	-0.25784	0.931249	-1.92133	0.473735	-1.19742	1.02683	0.889504	1.72708	-0.81207	0.187556	-1.55165	0.864033	-0.82861	0.209256	-0.70136	0.570956	-1.2307	0.6109	-1.13315	-0.24376	0.411864	1.25732	0.628955	1.059	0.404763	-0.02451	-1.13395	-1.30133	-0.06377	-1.02705	2.02138	0.353898	0.794509	-1.63711	0.097697	-1.21558	0.980498	1.83506	1.3166	-0.57915	0.212732	-0.7992	-0.84473	-0.88188	-0.73063
Eps8	-0.60416	-0.5937	0.155366	1.05741	-1.42408	1.22004	-1.06835	0.315636	-0.40604	-0.12329	1.00488	-0.6088	0.827204	-0.70857	-1.13496	1.9765	0.303405	1.25306	-0.84361	-1.07583	1.2086	1.39614	-0.5253	-0.68221	-1.28991	-0.90226	-1.28553	-1.33073	-0.54529	0.871063	0.778452	0.355019	-0.86796	1.03339	-0.14702	1.64377	-0.94642	0.353278	-1.05135	0.711443	1.7007	1.14701	0.505745	-0.08248	1.32891	0.526718	-1.43691	-0.4115	-0.49221
Cwf19l1	-0.83513	-2.04402	0.154261	-0.19365	-0.11188	-0.73419	2.06493	0.298032	0.829909	0.602438	-0.47307	1.62057	-0.1397	-0.83627	0.892509	-0.01486	-0.95772	-0.02368	1.38943	0.320726	1.99811	0.68756	-0.38933	-1.66281	-0.75764	-1.20231	-0.48231	-0.28596	-0.26921	-1.09824	-0.01656	-0.79138	-0.88967	-1.61469	0.383874	0.172879	-0.08153	1.29514	0.502692	2.06452	0.628214	-0.15276	1.01628	-1.52621	-1.45107	-0.4219	0.591952	-0.31265	-1.00028
Rab31	-0.02057	-0.14182	-0.56676	1.11687	-0.00257	1.13888	-2.06253	1.00098	-0.7691	0.908364	1.54297	-0.96188	0.02405	-0.49933	-0.34355	0.539104	-2.33688	1.26735	-0.34818	0.210338	-0.82396	1.6123	-0.22003	-1.02324	-0.01277	0.326642	0.704427	-0.73916	0.378899	0.295581	2.07994	-0.70331	-0.38118	-1.53016	0.290282	1.74439	-0.45961	-1.01078	1.02243	-0.62697	-0.61946	-0.68866	1.57561	0.239448	1.63522	-0.4725	-1.70184	-0.27617	0.091553
Nrde2	-1.34635	0.508947	0.498908	0.36246	0.100324	-0.23619	2.36454	-0.70164	0.65006	0.534824	0.173227	0.4325	-0.60925	0.43621	1.85155	-0.75416	-1.02138	-0.2044	0.500982	0.613729	1.04139	-0.70922	1.50551	-1.66193	-0.34987	0.659604	0.499445	0.580944	-0.3595	-0.3397	-1.19109	-1.50559	0.522536	-0.45686	-0.16365	-1.84803	-1.58127	0.454505	1.96462	0.191865	-1.40859	-2.25835	0.732033	-0.85258	-0.69887	-0.85515	1.59843	-0.84045	0.796296
Fut11	-0.81172	-0.77229	0.227412	0.291913	1.3948	0.667296	-1.02413	0.03293	-0.0186	0.755101	1.4552	0.855816	-0.88539	0.912846	-0.30242	1.00499	-1.62532	0.09295	0.052928	0.439643	-0.07756	0.318008	-1.43347	-2.71005	0.802404	0.348378	1.50417	-0.50823	1.6312	-0.99671	0.924978	-1.13594	-0.87171	-2.09931	0.886331	0.136199	-0.0563	-0.31272	-0.45975	0.251649	1.1145	0.718705	-1.28181	0.050208	1.32717	0.42298	-0.45697	0.078055	-1.44357
Ftsj3	0.457076	-0.65046	0.626082	-1.13728	-0.46664	0.13932	-0.0212	0.909944	0.048749	1.51218	0.188175	1.97798	-0.58864	-0.52	0.760749	0.266222	-1.57582	0.941769	0.881074	-1.57678	0.816901	0.719854	-0.8534	-1.65554	-0.51126	0.096897	-0.01198	0.906337	-0.16612	-0.15583	0.956459	-2.17606	-1.85757	-1.55212	0.184677	0.048714	-0.79337	0.698076	0.453744	1.67462	1.00447	0.635384	1.0121	1.16994	-0.02976	-0.37966	1.96446	0.249925	-1.33691
Ccdc146	0.084816	0.415892	-1.48009	-0.30852	0.79946	-1.15907	-0.49536	0.699447	1.15674	-1.36475	-0.65796	0.238625	3.17269	-0.55488	-0.64166	-0.54235	-0.65308	0.387871	0.159777	-0.96078	0.224846	-0.97906	0.339947	1.95625	0.411952	-1.2587	-1.05183	1.75605	1.13764	-0.32444	-0.82246	0.063822	0.253233	0.923671	-0.93266	-0.53586	-0.08246	-0.21233	-1.12726	1.31468	0.648155	0.971261	-0.89681	0.654808	0.973442	0.528451	-0.24597	1.24698	-1.20806
Upf3b	-0.47853	-0.5881	0.569957	-1.67509	-0.39429	-0.53375	1.19249	-0.00181	1.79272	0.195143	-0.18446	-0.51166	1.35586	-0.56893	1.68915	-0.68994	-0.56506	0.126185	1.67074	-0.74943	1.46608	-0.02076	0.188995	-1.4128	-1.12781	-0.21462	-0.5149	-0.57725	0.115297	0.467539	-0.72499	-0.26985	-1.88637	-0.3945	-0.54774	-1.18069	-0.32625	1.74473	1.73794	1.78771	0.039066	0.567543	0.41036	-0.33174	-0.78483	-0.46233	0.701449	-1.34642	1.33518
Gjc1	0.341358	-0.85658	-0.64771	1.71996	0.183379	0.371394	-1.7259	1.0605	0.183379	1.70476	0.791683	-1.55289	-1.22879	0.233489	-1.44844	0.327192	-0.64138	0.921397	0.71496	-0.19751	0.682181	0.536864	-0.2427	-0.46971	-0.34466	1.52544	-0.48688	-0.08329	0.224824	-1.55873	2.34469	-1.64149	-0.85762	-0.53341	-0.4691	0.760423	-0.14194	-1.28574	-0.10444	1.3014	0.589653	1.05884	0.21801	0.624642	-1.16271	0.03561	-1.49326	0.013177	0.572056
Scin	-1.23398	0.92648	-0.53573	2.10549	0.321904	-0.81675	-0.5031	-0.41823	-1.34271	-0.32608	-0.58669	-0.25387	-0.81883	1.15205	-0.99496	0.138192	-0.7447	1.95805	-0.46133	-0.21954	-0.93308	1.82737	-0.99986	-0.07947	0.995946	-0.38935	2.02498	-0.64915	1.32282	0.945536	0.60892	-1.03716	-0.13576	0.8209	0.624862	0.766348	0.861067	-1.34283	-1.30507	-0.52139	-0.75128	1.91846	-0.96274	0.475102	0.188365	-0.32303	1.49077	-0.41568	-1.63876
Tspan6	-1.36395	1.47483	0.168712	-0.20825	0.063168	-0.41839	-1.70308	-1.27311	1.20252	-0.90262	-0.11251	-0.63871	0.363114	0.761293	0.714165	0.244056	-1.60466	0.314115	0.934677	0.971588	0.982965	0.397275	-0.35539	-2.38855	0.700066	2.2101	1.18982	1.07008	-0.96526	0.110649	-0.22342	-1.31254	0.104104	-0.75801	-1.27565	-0.93758	-0.14231	0.794641	0.541894	1.01416	0.255987	-0.68144	-0.21	0.49572	-1.16779	0.677242	-0.08009	0.163788	-0.91265
Rad9b	-0.577	-1.64849	-0.62749	-0.69359	-0.40006	-0.40091	0.934212	0.467931	2.12977	0.867803	-0.24302	0.017952	0.31793	-0.99163	0.639865	-0.2797	-1.22828	-0.95255	1.78114	-0.71964	2.19389	0.574496	0.201372	-0.62885	-0.95882	0.256979	0.10859	-0.51555	-0.7129	-0.9777	-0.21886	-0.00158	-0.97403	-1.17596	-0.25212	-0.91447	-0.13481	1.80448	2.00184	1.63798	0.291769	-0.59884	0.461352	0.937191	-0.82304	-0.69038	-0.20592	-1.07167	-0.22013
Mrc2	-0.41173	0.52573	-0.64836	1.09009	-1.15411	2.19382	-1.35847	-0.28397	-1.17507	-0.28673	1.99544	0.13924	-1.19907	0.505447	-1.13009	0.052661	-0.81145	0.020219	-1.16428	-0.27221	0.091485	1.02828	-0.98265	0.64483	0.67446	2.13725	0.945392	-0.91815	1.16892	0.637384	0.918448	-1.04079	0.344744	-1.36553	-0.2854	0.540859	-0.25414	-1.04103	-1.34194	0.569545	0.900916	-1.06136	0.317715	-0.48471	2.14446	-1.63628	-0.52417	-1.42947	1.95315
Daam1	-0.29918	-0.18294	-1.4838	0.408074	0.815308	0.986104	-1.87279	0.331282	0.823513	1.36058	1.03123	-0.88001	0.917153	-0.6433	-0.28297	1.24457	0.056255	1.30025	-0.09964	-0.65912	0.012495	0.5718	-0.75633	-2.32542	-0.2315	-1.53567	-0.47871	-0.76787	-0.85391	2.26052	1.43041	0.822835	-1.21064	0.680782	0.212307	1.07428	-0.18909	0.20463	-0.50802	-0.1529	-1.13057	1.12448	0.489703	0.523176	1.35947	-0.35672	2.09486	-0.18022	1.48989
Clec14a	-1.62751	1.52627	-0.21689	-1.16047	-0.19058	-0.26564	0.820677	-0.79821	0.568484	0.262982	0.540372	0.119418	-1.05835	1.93972	-0.76751	-0.14221	-0.21198	-0.30895	0.808979	1.93169	-0.57763	-0.26436	-0.92035	-0.74306	0.96208	-0.85309	2.04068	-0.67375	-0.74838	0.231131	-1.27781	-0.20867	1.06881	0.073769	1.31843	-1.18429	2.17132	-1.11776	-0.42728	-0.8147	0.174618	-0.8666	-0.21851	0.263241	1.82957	0.22808	-0.80365	0.328525	-1.81736
Neil1	-0.72583	-1.18525	0.733721	-1.83096	0.854403	0.524609	2.49967	0.049174	0.830641	2.62331	0.83485	-0.83366	-0.98232	-0.02161	0.402254	1.08171	-0.88695	-0.83403	0.39394	-1.92324	-0.12805	0.594531	-1.06302	0.385987	-0.43028	0.854723	1.75468	-0.1661	-0.5105	-1.06999	-0.07692	-0.72314	-0.79897	-0.94706	-0.03947	0.179531	1.02334	-0.3038	-0.09569	-0.01312	-0.03113	0.653029	-0.65174	-0.82797	0.026497	-0.94405	-0.94815	0.321546	0.419023
Fbrsl1	0.410222	0.106873	-1.05767	0.463638	-0.41177	1.36325	1.71819	-0.7348	0.501921	-0.7482	0.80679	-0.19832	-0.54304	1.14514	-0.93517	0.004417	0.272398	-0.0143	-1.09591	0.903626	-1.71764	0.270434	1.76586	-0.451	-0.60775	0.818532	1.27437	0.996594	-1.00093	0.412917	-0.5637	1.10996	0.65611	-1.43849	1.40746	0.304102	0.62115	-1.34077	-1.08467	-2.18961	-1.20024	0.901904	0.104128	1.66622	0.638419	0.802972	0.306527	0.909413	1.60633
Tex264	-0.65399	-0.08816	1.69125	0.047022	0.279626	-0.13067	-1.26253	0.922934	-0.95261	2.34219	-0.00298	0.383155	-0.18962	0.583586	-1.22536	0.950047	0.166637	0.512437	-1.25307	0.596508	-1.79449	0.388778	-0.53504	-1.13902	1.06091	0.968429	1.52525	-0.74339	1.01391	0.686295	0.394742	0.567896	-0.08205	-0.72409	-0.10845	0.088514	0.564884	-1.8722	-1.44731	-2.0118	0.481835	-0.55047	0.8228	0.585632	0.911853	-0.33134	-0.84893	0.775356	-0.88279
Prkcq	-0.46748	1.42744	0.377519	-1.20447	-0.94501	-0.61408	3.08812	-0.8288	-0.46748	-1.42728	-0.39757	0.736201	1.56428	1.20213	0.042244	-0.55048	-1.51712	0.188904	-0.76949	0.809411	-0.74811	-0.34903	0.289601	0.365223	-0.70483	0.225002	-0.63276	-0.79621	-0.32155	-1.06521	0.406014	1.15535	0.436733	2.41452	0.577899	-0.52889	0.595768	-1.15714	-0.53924	-0.12762	0.257495	-1.84291	-0.32102	1.29628	-0.87066	0.865602	-0.99958	1.13985	-1.00072
Cyp7b1	1.66945	-0.86464	0.925695	1.06672	-1.03766	-0.04624	-0.78662	-2.01143	0.47997	-0.87747	-0.2345	-0.32691	1.78695	-1.0915	-0.30254	-1.13151	-0.95576	2.47754	0.416971	-0.14006	0.176222	-0.12086	0.151829	-0.59234	0.50844	0.689433	-0.3443	-0.77424	-0.99793	1.4458	-0.9378	1.70277	-0.56181	-0.97513	-0.65596	0.439687	-0.9664	0.614329	-0.09295	1.2587	1.01605	-0.76739	-0.35739	-0.59271	-0.31882	0.3213	0.448746	0.399275	-0.84216
Pafah2	-0.43522	0.084012	2.25789	-0.88238	1.85641	0.374776	-1.31605	-0.24401	0.084012	1.15589	0.183715	1.8388	-1.7354	0.954429	-1.01178	-0.35801	1.65953	-0.13275	0.155818	-0.01288	-1.45427	0.026524	-0.98158	-0.86437	0.645925	0.359265	1.49131	-0.06882	0.86064	-0.8069	-0.10832	-1.53527	-0.50329	0.888222	-0.27253	-1.3775	0.038159	-0.4192	-0.35536	-1.07799	1.03856	-1.11917	-0.31	-0.92936	-0.10543	-0.86542	-0.76252	-0.44376	-0.7358
Mfap4	1.66627	1.18711	-0.50884	-0.60436	0.993737	-0.59081	-1.43397	-0.89321	-1.09915	1.14525	-0.23228	0.908099	-0.85636	-0.62556	-0.92448	-0.24078	-0.7094	0.170605	-0.96065	1.33193	-1.04851	1.70651	-0.49326	-0.54718	1.0012	1.79081	0.693988	1.32604	-0.97224	-0.55709	0.328978	-0.50535	0.481813	-0.90615	0.941235	1.56645	0.846629	-1.46324	-1.17927	-0.99992	0.265387	-1.35714	-1.06905	-0.57744	1.04754	-1.22329	-0.82065	-0.75476	-1.03685
Zfp608	-2.11967	-0.10654	-0.25448	0.179403	0.121786	-0.13299	0.316699	0.431765	0.993242	-0.30505	0.509735	0.15442	0.297711	-0.05277	1.95704	-0.94625	-2.02473	-0.57211	1.05639	-0.00436	0.606814	0.63899	0.633169	-2.19752	-0.67548	-0.90498	-0.15454	-1.05463	0.870859	-0.7329	1.8711	-0.44534	-0.88928	-1.37776	0.367456	-0.17113	-0.51227	1.40221	2.03818	0.560541	0.627264	1.61763	-0.43499	0.064864	0.51543	0.409924	1.28292	0.212317	-0.82752
Cd48	0.290369	-0.04307	-0.83398	-0.32195	-0.36188	0.528153	2.26921	0.297304	-1.80503	0.352844	1.67351	-0.15096	-1.35341	1.27105	-0.81185	1.014	-0.74565	-0.19891	-0.5668	-0.42934	-1.05028	0.818123	-1.24569	-1.01016	0.947784	0.685254	0.557109	0.78985	0.127932	-0.14576	-0.08201	-1.77244	0.24704	1.17596	1.60424	1.47762	0.594146	-1.42153	-0.59732	-1.47353	-0.29996	-0.74271	-1.39615	-0.72467	1.86437	-1.49591	-1.20317	-1.49603	-0.9616
Lnx2	-1.50315	-0.86445	0.22861	1.13169	1.53544	-0.37372	0.799908	-0.46881	-0.61594	-0.22528	-0.33484	0.120925	-1.54709	0.189457	0.649282	0.80211	0.835397	1.16719	0.675866	-1.68444	0.001133	0.493318	1.07087	-1.90369	-0.51014	0.054881	-0.44477	-0.4324	-0.83014	1.36922	0.223574	-1.4807	-1.85738	0.313909	-0.20803	0.982307	-0.76977	2.47693	-0.277	0.194682	1.01504	0.67278	-0.51642	0.386248	1.32786	0.696584	-1.3014	1.6157	-1.11122
Zfyve27	-0.28824	-1.4649	0.79454	0.330429	0.881968	0.330429	0.330429	-1.23401	1.8458	1.07473	-0.21391	0.25281	1.88504	-0.45146	0.06048	1.22142	0.000941	-0.57598	0.671739	1.37403	-0.05701	-1.21337	-0.11883	-0.89766	-0.36276	1.32554	1.16427	-0.40036	0.905556	-2.08044	-0.1187	0.997619	-2.11192	-1.05946	-0.40415	-1.65119	-0.89415	0.123197	0.579165	0.101004	-0.65262	0.259007	0.124857	1.55542	1.08409	0.622445	-0.20879	1.68952	1.03848
Parm1	-1.06658	1.28263	0.223897	0.445402	0.619115	-1.05353	-0.1002	-1.56265	-0.26921	-1.17577	-0.85807	-0.59775	2.0432	-0.77046	-0.42258	-0.04872	1.08804	0.641306	-0.97754	1.88548	-1.15236	0.037939	0.444214	-0.24765	0.575374	-0.23431	0.177643	-0.27135	2.35042	0.438106	-0.19182	0.89545	-1.08157	0.732744	0.760574	-0.45686	1.9187	-1.49313	-1.02582	-1.06767	-0.4346	0.24898	-1.19541	0.797888	-0.13129	0.542153	-1.42703	0.888676	-1.37064
Gna15	1.16262	-0.9294	-0.12881	-0.61395	-0.62896	1.48682	0.559613	0.244779	-1.52743	-0.37106	2.07517	-0.5306	-1.19705	0.507837	-0.89905	0.986212	-0.62714	1.63563	-0.33761	-0.94593	-1.2195	0.616373	-1.05864	-0.08664	-0.24293	0.131473	0.53789	1.10582	-0.24952	1.64363	0.547901	-1.46529	-0.03831	-0.11487	1.97385	0.985013	0.898802	-1.25329	-1.13659	-1.15919	-0.33765	-0.94092	-1.35706	0.060954	1.76806	-0.23213	-1.45756	-0.35523	-0.7883
Gpr75	-0.75132	0.56633	-0.68745	-0.18478	0.406012	-0.26072	-1.10198	-0.58348	1.7069	-0.93626	-0.56494	-0.96309	2.36608	0.925569	0.207019	-0.68545	0.203003	-0.85087	1.08406	-0.02239	1.30973	-1.02096	0.776358	-0.84372	-1.27541	-0.56148	0.176283	0.284117	0.049282	-1.22052	-1.18497	2.59753	0.725416	-0.23967	-0.4532	-1.07892	1.13111	0.607615	0.998443	0.746824	-1.39612	0.050001	-1.06776	-2.31961	-1.15042	-0.59311	0.563034	0.07253	0.076749
Pafah1b3	-1.38127	0.051971	1.05279	0.000374	-1.41692	-1.33901	0.46492	0.920191	1.51668	2.11025	-0.68834	1.35306	0.777481	-1.31862	-0.38711	-0.37905	0.383516	0.454568	-0.53933	-0.92244	1.21448	-0.36604	-1.22497	-0.70465	-0.19744	1.18688	-1.0267	0.226552	1.54603	0.197482	0.05731	-1.10637	-1.73149	0.588662	-1.14432	-0.35957	-0.43943	-0.47558	0.451944	1.71	0.883503	1.76585	1.01418	0.642867	-2.67428	0.635778	1.53642	0.098999	1.01042
Lat2	0.96178	-0.62312	-0.79803	0.829285	-1.09032	0.719899	1.34673	0.471208	-1.84387	0.355012	1.86139	-0.62016	-1.20936	0.729063	-0.85886	1.03526	-0.74007	-0.59744	-0.82322	-0.15625	-1.18619	0.852979	-0.81703	0.475066	0.379059	-0.21813	0.165522	1.41394	-0.38615	0.452522	-0.10941	-1.44888	0.867629	0.496698	1.45692	2.23422	0.535794	-1.25998	-0.76515	-1.47342	-0.61493	-0.70645	-1.21109	-0.65253	1.17756	-0.6098	-0.626	-1.14264	-0.46924
Rsu1	0.117237	0.501196	0.225598	-0.22094	0.711041	0.501588	-1.38472	0.839749	-1.63194	1.1861	0.821349	-0.19854	-1.60887	0.488123	0.43381	1.18249	-1.63299	0.338356	0.59955	0.112768	-1.30493	0.805581	-0.51936	-1.8756	0.532624	0.952377	1.17903	0.729424	0.66667	-0.01174	0.496656	-2.43587	-0.99923	-1.42561	1.12837	1.25107	0.390104	-0.14336	-0.85607	-0.76153	0.820436	0.833015	0.386669	-0.73466	-0.01904	-0.51326	-0.93965	-0.47645	-1.11184
Il4ra	0.245167	0.033688	-0.22056	-0.41052	-0.92357	0.262159	1.64483	1.0717	-2.01487	0.567843	1.05705	-0.05465	-1.04957	0.771711	-1.12945	1.22696	-1.24128	1.42084	-0.71527	0.450642	-1.3379	0.759621	-0.7383	-1.16131	0.178481	0.678859	0.013475	0.672464	0.25268	0.931077	0.35981	-1.93558	-0.15601	0.421403	1.82439	1.29641	0.400009	-1.30227	-0.98232	-1.57502	0.407171	-0.89603	-1.43784	-0.30268	3.52239	-0.64922	-1.35763	-0.25422	-1.44134
Fam151a	-1.00172	2.12072	1.15282	-0.11227	1.5409	-0.21339	-0.53984	-0.49628	-0.99041	-0.09426	0.755607	0.647817	0.553799	-1.74748	-0.4068	0.278242	1.75504	0.45683	-1.30618	0.041761	0.209407	-0.27055	-0.6966	0.135957	-0.47804	0.74631	-1.08559	-0.84167	0.022061	0.386822	-0.82701	0.074706	-1.92161	0.97502	-1.70821	1.18315	1.1336	-1.1472	1.97171	-0.17206	-0.08512	-1.33091	-0.43436	-1.891	-2.0344	1.06304	-0.86011	0.569167	-0.53625
Tcerg1l	-0.73913	1.11672	-0.18841	0.452394	0.560491	-0.90848	-0.51368	-0.83339	0.300728	-0.70404	-0.34598	-0.77898	2.87149	2.67998	-0.34093	-0.86763	-0.91854	-1.15129	-0.59536	0.598393	-0.64995	-0.84675	0.020985	-0.56239	0.846041	0.670097	0.280671	-0.91519	0.157512	-0.44212	-0.67733	2.41872	-0.46054	-0.32255	0.542076	-0.30244	1.88669	0.278415	-0.30644	-0.55367	-0.75619	2.58597	-0.80733	0.888454	-0.96669	0.003366	0.364347	0.356134	-1.2371
Ccdc102a	1.3097	0.139645	0.674458	0.055703	0.460419	0.085423	-1.73129	0.979382	-1.37679	0.84649	0.372832	0.577821	-1.85444	0.117126	-0.4416	0.333362	-0.85945	-0.50502	-1.29775	-0.27682	-1.16875	0.049415	-0.863	1.95749	1.16815	1.12805	0.871475	1.32241	0.327776	-0.66574	0.736083	-1.81011	1.40891	-1.02757	0.634463	0.178147	0.320373	-1.33131	-1.08226	-0.88766	1.12446	0.767605	-1.03136	0.592534	-0.76818	1.15234	-0.32644	1.3513	-1.15708
Dnajb11	-0.89495	-0.22791	1.94227	-0.25383	0.918608	-0.30232	0.189734	-0.60761	-0.87231	0.051747	0.367149	1.21045	-0.51293	1.15844	-0.69621	0.009296	1.94524	0.569063	-0.42321	0.534558	-1.42166	-0.25447	-1.42762	-1.83596	1.31987	0.249895	1.74053	0.137537	-0.05636	-0.32796	-0.14048	-2.06828	0.181371	0.682941	0.627283	0.499951	0.503757	-2.06285	-0.66917	-0.90788	1.12427	-0.28862	-0.27714	-0.47565	-0.24519	0.901679	-1.23129	0.771209	-1.69092
Vill	-0.51149	0.347289	2.72247	-1.18442	-0.07355	-0.38038	0.441447	-0.22881	-1.03875	-0.97315	-0.25295	0.415903	-0.78125	0.595753	-1.29383	-0.12906	1.27369	-0.11677	-1.64666	0.445749	-0.83855	-0.53627	-0.69069	1.60334	1.80545	0.671929	0.114829	0.116325	-0.65811	0.037688	-1.15481	-1.29334	1.32736	1.68624	0.271755	0.936107	1.23268	-1.38029	-0.49122	-0.65702	0.265357	-0.47197	-1.30362	-1.43556	1.49009	-0.2861	-0.84321	-0.46018	-0.78885
Vpreb2	1.22105	0.892372	0.531622	1.15333	-0.56828	0.389608	-1.71904	0.215073	-1.34606	-0.74869	-0.84064	-0.00199	-0.79749	0.546579	0.138114	1.32835	1.04226	-0.73509	-1.61586	-0.66567	-1.08265	-0.86074	0.607738	2.49999	-0.69885	-0.22927	-1.60393	1.01303	-0.78257	0.263489	1.24199	-0.75237	1.62152	1.0055	0.274479	1.21207	-0.33062	-1.0109	-0.58509	-0.11401	-0.10835	-1.71965	0.363442	-1.52774	-0.19583	1.3097	-0.1855	-0.48486	-1.15788
Pag1	1.01741	-0.97497	-0.3591	-1.87258	-1.14283	-0.37328	1.94022	0.312893	1.47976	-0.34284	1.20192	-1.20109	0.185767	0.777084	0.393046	-0.00861	-0.59812	-0.49717	0.337782	1.25465	-0.9434	-0.92045	-0.4338	0.491128	-0.67789	-0.36453	-0.12461	1.8387	-1.51661	-0.69211	-1.09423	-0.26877	0.530803	0.612804	1.09398	-1.23457	0.222674	0.432751	2.50203	-0.15492	-0.82895	-0.49568	1.32315	0.195648	-0.55125	0.88613	-1.07587	0.078756	1.18916
Fth1	1.04066	0.853493	-0.26154	-0.20024	-0.62965	0.548098	0.982264	0.100953	-2.11776	0.110079	0.795326	0.003968	-0.01062	0.823609	-1.79057	0.750537	-0.73329	0.321741	-0.17581	1.0411	-1.73747	-0.82137	0.344909	-1.58513	1.14386	0.424244	1.09383	1.08415	1.08681	-0.48637	-0.59177	0.841061	0.897604	-0.54452	0.912382	0.922834	0.86181	-2.0513	-0.98969	-1.88675	-0.37148	-1.54674	-0.34554	0.500394	0.230783	1.25962	-1.42905	0.050068	-1.94058
Thy1	-1.71295	0.915567	0.026104	0.796352	0.314749	0.225003	0.372113	-0.92267	-1.27122	-0.42244	0.303055	-0.47173	1.4799	-0.23654	-0.40932	-0.45248	-1.76121	-0.79075	0.204149	0.84131	-1.39393	1.69963	1.45431	-0.39351	0.371424	0.234884	1.25287	-0.77755	1.24377	-0.6633	-1.3051	2.00831	0.537511	0.303544	0.499912	0.436837	1.06871	-1.84849	-1.18736	-1.02768	0.458245	0.593496	-1.30553	1.11275	3.40609	-0.36453	-1.60232	-0.6755	-0.12596
Csf1r	0.992753	-1.01081	-0.54088	0.822909	-0.58836	0.948923	0.275605	0.786798	-1.72399	0.023369	1.79309	-0.34205	-0.83485	0.897254	-0.77699	1.27548	-1.32656	-0.3995	-0.49953	0.038473	-1.62337	1.35397	-0.92575	-1.11782	0.587365	0.449557	0.662625	0.96786	-0.04434	0.304284	0.501083	-1.28196	0.005851	0.084723	1.94618	1.62373	0.601742	-1.25254	-0.58895	-1.91145	-0.15393	-0.35473	-1.23145	0.268774	2.48369	-0.47765	-1.01576	-0.97248	-1.21673
Enoph1	0.384641	-1.50715	1.03818	0.19614	0.962319	-0.57841	-0.5548	0.359113	0.750369	0.367043	0.226774	1.15129	2.12004	-0.41083	0.022024	-0.50505	-1.74168	0.147016	1.83961	-0.01581	0.127903	-0.3281	-1.26443	-1.36695	0.606726	-0.71808	1.28633	0.9186	-1.15778	-2.03444	-1.16547	0.633207	1.16994	-0.51034	-0.28441	0.332813	-1.86211	-0.57182	0.30112	0.6225	1.01396	-1.01116	1.52539	-0.14015	-2.52497	1.06367	0.216038	0.902409	1.21345
Rgs16	0.494324	-0.73253	-1.08049	0.3325	-0.92751	-0.55093	-1.4854	1.10177	1.22309	1.93567	-0.10209	-1.39522	-0.15169	-0.48421	0.634484	1.46423	-1.67345	0.408888	1.15312	-1.11036	0.405344	-0.01034	0.703951	-0.15965	-0.66466	-0.82999	0.075726	-0.85606	-0.85227	0.234968	1.37535	-0.69933	-0.64214	-1.55196	-0.90982	0.461504	-0.21901	1.60848	1.85997	1.45761	0.158118	-1.26674	2.37263	0.864326	0.7735	-1.35108	-0.14881	-0.47316	0.434778
Hcls1	0.704027	-0.3066	-0.44507	-0.13051	-0.6419	0.398382	1.79413	0.4498	-2.0741	0.598759	1.59165	-0.0546	-1.5378	0.960097	-1.08969	1.14886	-1.01205	0.248415	-0.60861	-0.15135	-1.12949	0.951475	-1.07384	-0.3486	0.449093	0.545396	0.633717	1.3324	-0.25658	0.070335	0.078892	-1.89652	0.513091	0.909792	1.58979	1.2219	0.399445	-1.43023	-0.67639	-1.77519	0.049662	-0.24247	-1.4362	0.019527	2.07366	-0.25559	-1.28935	-0.6397	-2.06674
Zfp503	-0.74943	0.117774	1.65727	-1.26489	0.71278	-0.20842	-1.88188	0.147702	1.81225	-1.35397	0.35677	0.442215	-0.27501	1.22107	-1.34655	-1.05386	1.4602	-0.29731	-1.0822	1.16996	-1.22183	-0.48545	0.114443	0.868426	0.205707	0.962365	0.89124	-1.04036	1.64381	0.577539	-1.2122	-1.12173	-0.25652	0.900346	0.930591	-0.77275	0.115922	0.218882	0.441173	-1.58549	0.241413	-0.96464	-0.65386	0.563293	-0.24963	0.603792	-1.02701	0.78106	0.476171
1700029J07Rik	0.116329	-1.22853	0.116329	-1.67976	0.116329	1.1455	0.464822	-0.12387	0.856028	0.80935	-0.10491	0.482579	-0.00863	0.171596	2.02454	-1.14459	-0.4391	-0.91829	1.41558	-1.71566	1.23363	-0.2916	-0.04472	-0.20524	-0.05529	1.38418	1.2923	0.197881	-0.95964	-1.25617	-1.62013	-0.63685	-1.08324	-0.47994	-1.46645	-0.90178	0.221892	1.65139	1.53495	0.771432	0.357759	-0.18299	-0.8683	0.881378	0.349965	0.593203	-0.00599	1.1115	-0.78592
Nupr1	1.48579	-0.47767	1.16781	-0.56522	-1.21865	1.29197	-0.60361	-0.86642	-1.12441	-0.59363	0.960816	0.534541	-1.33287	0.285063	-0.81799	-0.06347	1.87462	0.542263	-1.16546	0.116259	-1.2839	-0.12721	-0.545	1.03816	0.183234	0.701785	0.074083	-0.03831	-0.23194	0.300751	-0.51116	-0.34402	-0.33791	2.71151	0.783124	-0.05284	0.470024	-1.61003	-1.0775	-1.31755	1.78498	-0.91218	-0.98141	-0.66119	1.1297	-0.73161	-1.32943	-0.49241	-1.29474
Aplp2	-0.30577	0.441055	1.25769	-0.31604	0.066635	-0.63761	-2.26304	-0.62755	1.66301	-0.18183	-0.15614	0.21633	1.25511	0.135816	0.466899	-0.5549	0.988855	-0.17636	0.379348	0.789664	-0.19824	-0.4351	1.01969	-3.2629	0.464344	0.193302	0.710014	-1.14867	1.27849	-0.81201	-2.00579	1.16684	0.19834	0.245093	-0.41275	-0.78616	1.12492	0.282834	0.875215	-0.13142	-0.80724	-0.27829	-1.25034	0.468481	0.445396	0.622255	-1.5354	1.37202	-2.30201
Dalrd3	-1.29788	-1.40227	1.01732	-0.99027	0.292261	0.24671	0.728981	-0.61216	1.11685	1.01293	-0.10432	0.715004	1.40197	0.051366	1.47756	-0.01698	-0.22324	-1.12129	1.02026	-1.58046	0.501283	-0.21636	0.142391	-2.40477	-0.1281	0.388146	0.633664	0.174351	0.171137	-1.54949	-0.46171	0.989788	-1.01444	-0.77722	-0.39805	-1.54039	-0.66189	0.696812	1.33969	2.04082	0.342001	-1.40029	0.018445	1.28526	0.883602	0.709021	1.11772	1.26923	-1.93712
Ptpn1	0.148603	-0.30082	-0.60151	0.799299	0.705868	-0.2758	1.9016	0.474786	-2.0897	-0.25258	1.32757	0.220936	-1.04595	1.39	-1.3865	0.787363	-0.30112	0.937501	-1.00015	0.383416	-1.44902	0.849105	-0.41293	-1.23213	0.852343	0.65606	0.358285	0.185631	-0.4697	1.02856	-0.13101	-1.27771	-0.00133	0.280091	1.77792	1.5498	-0.0797	-1.88493	-1.22293	-1.03037	-0.16886	0.18645	-0.29516	0.467197	1.61067	0.130137	-1.68154	0.407633	-1.35044
Ninl	0.698529	-0.48252	-0.89338	2.15904	0.485341	-0.10579	-1.02772	-1.3092	0.814917	-1.19441	-0.46634	-0.69329	-1.49208	0.803035	0.293146	-0.63483	-0.42921	-0.21608	0.859589	0.751271	2.31515	-0.19509	-0.92189	0.702429	0.004633	-0.89788	0.833533	-0.31099	-0.07928	-1.44617	0.829709	-0.18255	0.699834	0.286955	-1.3777	0.757252	1.16177	0.616278	-0.25031	1.64025	-2.10594	1.25027	0.99043	1.84288	0.664349	0.507655	0.702525	0.342766	2.58722
Fam13b	0.489332	-1.92013	-1.32451	-0.63609	0.004064	0.148333	1.43115	1.20396	0.395065	1.3283	0.442511	-1.1896	2.96415	0.013381	0.248265	-0.32237	-1.02494	-0.81253	0.414533	-0.35794	0.194987	0.498798	-0.97884	-1.57933	0.561589	0.831957	-0.02541	-1.08473	0.41385	-1.68146	1.06051	0.859512	-0.64096	-1.17799	-0.80568	-0.47874	1.08658	0.885806	0.280642	0.562563	-0.27858	-0.95496	0.319415	1.65339	0.155734	1.55665	-0.48995	1.60379	-1.8785
Nlgn3	-0.10543	-0.58601	-0.24962	-1.03264	0.848443	-0.21089	-1.4099	-0.98903	2.29257	-0.00618	0.514595	-1.53687	1.58564	-1.41565	1.29304	-0.4532	-1.33108	-0.84687	1.59399	-0.18735	1.14951	0.425701	0.554085	-0.14977	-0.64996	0.68841	0.106301	-0.25606	0.855461	-1.08973	-0.36504	1.697	-0.47758	-1.89361	-0.52358	-0.12814	0.009667	0.70813	0.669956	1.51017	-0.60849	0.12646	1.39781	0.076263	-1.2226	-0.77149	2.05567	-1.23136	0.222768
Ankrd37	0.146157	0.006276	0.81903	-1.23875	-0.30849	0.006276	0.917553	1.07196	-1.8411	1.33984	-0.02332	1.66851	-0.30943	-0.07436	-1.29699	-0.10718	-0.94712	1.33588	-0.95563	-1.23236	1.81151	-0.95882	-1.23226	0.070845	0.145673	-0.7944	0.597148	0.150067	-0.19526	-0.86264	0.947021	-0.40537	-1.5848	0.220631	-1.38278	-0.46371	0.409543	0.741906	0.170901	2.09974	1.53831	-0.33351	-0.38239	0.255292	0.88498	0.818073	-1.87412	1.60116	-0.4173
Rdh14	-0.50913	1.61039	0.066859	0.300154	0.300154	-1.01932	-0.47451	1.51093	0.641648	0.494241	-0.21523	-0.7282	1.7973	-1.55736	0.33594	-1.38158	1.55376	0.353233	0.694004	-0.41859	-0.69446	-0.95781	-1.58387	-1.35015	-0.0288	0.297824	-0.72093	-1.34666	0.809227	-1.0077	0.628124	1.03596	0.268946	0.753286	-0.70923	0.262972	-1.65271	0.333576	1.59464	1.61474	-0.9017	0.35821	0.291186	-0.96484	-0.95153	0.491884	-0.45602	0.744138	-1.51117
Mfsd11	-0.89804	-0.21435	0.389291	0.712274	1.75766	-0.00529	-1.496	0.140323	-0.56637	1.29342	0.592048	0.161036	-0.16346	0.474977	-1.06417	1.16947	0.970541	0.321632	-0.19519	0.055314	-1.09566	0.944781	-1.0977	-2.86981	1.12538	0.589792	1.72567	0.389404	0.748673	-0.54206	-0.43513	-0.91118	-1.12984	-1.01947	0.712742	1.40935	0.353481	-1.26273	-0.40751	-1.29735	0.634052	-0.29204	-1.71291	-0.10286	0.573265	1.25072	-1.1881	0.795379	-1.90655
Zfp385b	-0.92767	2.62578	-0.42425	0.662246	-0.23095	0.384338	-1.33536	-1.0492	-1.03875	-1.00917	-0.40168	-1.00889	1.60149	-0.72553	-0.70935	1.37354	0.437912	0.011747	-1.21433	1.10462	-0.89929	1.23883	1.49827	-0.45539	-0.22933	-0.09436	-0.73963	0.660904	-0.32837	-0.13422	0.253927	2.77446	0.291833	-1.16988	-0.11337	0.259729	0.395726	-0.52579	-0.68324	-0.66611	0.538764	0.542061	-0.78559	2.22932	-0.45017	0.789975	-0.74961	1.66571	-0.82793
Dkk3	-1.25302	-0.37563	-0.55013	1.12636	-0.89826	-0.20766	-0.94198	2.15184	-0.41359	0.736987	1.34994	0.091841	0.789438	-1.40621	-0.52145	-0.58295	-0.84366	0.468816	-0.86298	0.824215	-1.2954	0.015312	1.40335	-0.57114	0.052436	0.396507	-0.10453	0.375816	1.71249	0.525158	1.40169	2.19932	-0.36628	-0.82742	1.39778	-0.93186	-0.40735	-1.57039	-0.77131	-0.97953	-0.33656	0.954574	-1.29685	-0.17278	1.91209	-0.92602	-0.53851	-0.41866	-1.64785
Slit3	-0.76225	1.23843	-0.61594	-0.43125	1.65731	-0.04634	-1.30711	-0.68514	-0.43125	-0.61157	-0.92733	0.068908	-0.03678	2.15279	-0.77598	0.321991	-0.31578	-0.71587	-1.0155	1.0716	-1.30832	0.102505	0.102188	-0.60678	1.92483	0.099738	1.90499	0.398078	0.207186	-0.32421	-0.58975	0.270343	1.80778	-0.75464	1.29586	-0.84211	1.47425	-1.32068	-0.42086	-1.50893	0.255588	-1.05918	-1.46502	1.29465	0.852769	0.571422	-0.57738	-0.28401	-0.13805
Rad21l	0.186459	-1.67439	0.179815	1.55225	-0.17851	1.67373	-0.20067	-1.65554	0.301923	-0.39637	-1.80969	-0.51274	0.681603	-0.35666	-1.15063	0.411745	-0.46833	-1.0964	0.755578	-1.06744	0.091568	-0.7179	1.00683	2.84342	-0.28824	1.16579	-0.41378	0.84394	0.29467	-0.84825	0.605298	1.20293	-0.89237	-0.86819	-1.23653	-0.15585	-0.02727	1.20017	0.250667	-0.17875	0.946116	0.057364	-1.22068	-1.1739	0.321897	-0.18465	0.229902	-0.86026	-0.90009
Snrnp25	-0.56195	-0.03094	1.33557	-1.90158	-0.34925	-0.28095	1.07567	-0.04713	1.63032	0.963952	0.024571	0.844944	-0.46518	-1.84372	1.11169	-0.32302	-1.85254	1.63533	0.469739	-0.69705	1.1734	-0.2086	0.762746	-0.76754	0.189727	-1.06901	-1.4474	-0.91079	0.345838	-0.5463	-0.20334	-0.11331	-1.31419	-0.02167	0.808332	0.467526	-1.12364	0.034525	1.215	2.08281	-0.09262	-1.00155	0.543755	0.957219	-1.49648	0.701274	-0.36346	1.17569	-1.2911
Chst11	-0.45506	1.3766	-1.09775	1.3898	-1.12537	0.33043	-1.08938	0.850233	-1.05135	0.366257	1.13841	-0.87907	0.616241	-1.28484	-1.01233	1.90653	-1.51544	0.633269	-1.15494	0.201772	-0.64391	1.2454	-0.33366	0.151227	-0.21896	0.310035	-0.22796	-0.61995	0.951089	0.467698	2.18942	-0.3957	-0.2746	-0.71128	-0.93177	2.0906	-0.43533	-0.03168	1.01566	-1.08827	-0.65207	0.542482	-1.49265	-0.66428	2.5701	-1.19324	-1.68659	-1.59871	-0.61543
Gpr146	-0.16163	0.620772	-1.0455	-0.06531	-1.12461	0.450711	2.24641	0.351658	-0.95063	-0.08268	0.778691	-0.75893	-0.02498	1.04341	-0.98372	1.07322	0.001137	-0.41996	-1.16353	1.6995	-1.72754	0.668874	-0.32602	-0.89137	0.473789	0.531389	-0.2414	-0.64315	0.152636	0.583176	-0.28418	0.312498	0.66802	1.87417	1.39859	1.31238	-0.07309	-1.8253	-0.81769	-2.08272	-0.54711	-0.88354	-0.95273	-0.47359	-0.3906	-0.11364	-1.56716	-0.41661	-1.58431
Tec	-0.95402	0.917311	0.198012	-0.03289	-1.18695	0.596095	0.872968	-1.53433	0.352065	-0.66676	0.303861	-1.28349	-1.85527	0.973089	-1.26206	-0.2542	-1.17992	-0.18649	1.84986	-0.50712	0.598853	-0.1023	0.582573	0.162979	1.46827	0.118398	1.22347	-0.2792	1.14234	-0.83226	-0.84684	-2.45509	0.890589	-0.20848	1.04463	-0.08084	0.911364	1.15389	1.32066	-0.07939	-0.8934	0.376582	-1.84912	-0.69014	-0.77862	1.39999	-0.82077	-0.31407	0.043263
Carhsp1	1.46011	-0.40029	0.184734	-0.63306	-1.8266	0.322892	-1.24846	1.21197	0.018197	2.07708	1.4444	-1.17833	-0.06678	-1.22703	-0.69902	1.06257	1.2183	0.867965	-0.09625	-0.54773	-0.39142	0.808768	-0.28132	-1.14517	-1.1568	-0.97621	-1.38505	-0.94898	-0.20962	1.09867	1.70346	-0.5822	-1.24468	0.867032	0.785652	1.15663	-0.89214	0.5291	0.101943	-0.18699	0.404667	-0.36583	1.50144	0.909067	-0.04456	-0.41261	0.325354	-0.55987	1.0109
Mmp16	0.571169	-0.31082	-0.16871	-1.84715	-0.11609	0.693506	-1.48458	-0.2618	1.18673	-1.03829	0.41281	-1.08854	0.825945	-1.23922	1.17534	-1.39447	-1.09241	-0.01947	1.31198	0.218543	1.90332	0.09745	0.5925	-0.7049	0.09745	-1.03856	-0.05882	0.791826	0.152049	-1.43929	1.84319	1.08722	-0.18413	-1.30327	-0.72929	-0.53137	-0.3675	1.51918	1.01229	1.38655	-0.46034	0.358638	0.389716	-0.30962	-0.10843	-0.45704	0.394108	-1.47938	0.627816
Fuom	-0.35397	1.0329	0.384548	1.62115	-0.1035	0.290039	-0.77932	-0.7583	-1.58053	0.137828	-0.32271	0.379161	0.78341	-0.79687	-0.5517	0.096935	3.43853	-1.03225	-0.81842	0.533289	-0.87214	-0.15148	-0.338	0.291126	-0.42531	0.588634	0.147903	-0.39119	0.678949	-1.32059	-0.97367	1.31019	1.64932	2.07372	-0.73448	-0.07689	-0.40116	-1.15047	-0.27672	-0.34149	-0.88648	-1.0315	-1.03132	0.123157	0.926329	0.720895	-1.62293	1.41236	-2.07499
Chic1	-1.74938	-1.23096	-0.26454	0.118999	0.264721	0.249351	-1.19047	0.534057	1.74449	1.21371	-0.07543	-1.74816	1.46431	0.485929	0.697171	-1.13506	-1.83088	-0.02558	1.25694	-0.68509	0.508399	0.585046	0.229431	-0.72906	0.296273	1.16021	1.18218	-0.79294	1.44576	-1.53053	0.355912	0.856358	0.276273	-1.78109	-1.12098	-0.31426	0.354002	0.866277	0.343565	0.487819	-0.77277	-1.44383	-0.36533	-1.16053	-1.02034	-1.31577	-0.90817	-1.62692	-0.57835
2310022A10Rik	-0.91266	1.58845	-0.13587	0.199758	-1.7291	0.39482	-0.5285	0.435198	0.542944	0.916781	0.845479	0.408665	1.37768	-1.38874	0.474695	1.13351	-0.92001	0.560985	0.643648	-2.04712	-0.41833	1.16159	-0.4946	-0.5022	-0.42956	-0.31174	-0.84966	-0.44141	-0.50711	-0.48168	0.778312	0.856025	-1.52288	-1.47506	0.929453	1.168	-2.38971	0.802688	0.665528	0.80033	0.801412	-0.81627	-0.43096	-1.43567	-1.44732	-1.29887	0.222225	-0.50168	-0.76825
Lrrn2	-0.34661	-0.12424	-0.53541	-0.31222	-0.13016	-0.61105	-0.83837	-0.76017	2.92294	-1.05487	-0.82554	-0.48288	2.10523	-0.6742	0.221241	-0.60153	-0.73234	-0.58205	1.93226	0.088176	-0.56269	-0.66508	1.29994	0.67513	-0.67486	0.666651	-0.62598	-0.10348	-0.26647	-0.42094	-1.16603	1.96166	0.993006	0.410936	-0.52945	-1.01852	-0.12103	0.23519	2.12131	-0.08546	-0.78203	-1.19885	-0.21687	0.798173	-0.86287	1.12303	0.470399	0.952103	0.315516
Scaper	-0.25428	-1.28244	-0.14617	-1.20102	1.07853	-0.15216	0.603045	-0.55727	1.70839	-0.61798	0.375861	0.433108	1.67664	0.24304	1.34519	-1.32377	-1.24162	-0.97253	0.552967	-0.22955	0.76973	-0.24657	0.175851	-2.48815	1.08077	0.625388	0.903384	-0.61858	1.08509	-0.69065	-0.39512	0.89435	-0.14343	-1.83413	-1.21466	-1.22786	0.211227	1.60211	0.50344	0.247431	0.722404	1.60276	1.09909	0.096492	-0.48884	0.401777	1.74104	0.307817	-0.22055
Prdm15	1.30019	-0.98574	0.740221	-1.26291	1.34295	-0.23966	0.831383	-0.52095	0.126586	0.726289	-0.30461	1.88267	-0.18303	0.449647	1.14914	-0.27682	-0.45614	-0.02363	1.17002	-1.58565	1.05288	-0.11219	-0.86378	-1.95391	-0.7719	-0.73194	-0.44759	0.677091	-0.7789	-1.68994	1.00064	-0.29682	-0.69042	-1.70521	-0.4584	-0.80323	-0.13078	0.833272	1.61441	1.35662	1.02015	1.23786	0.11227	0.316854	-0.36334	-0.69954	0.978094	-0.54013	-0.45957
Kcnab1	-0.05835	0.410618	-0.09294	-1.54177	-0.44388	-0.32481	-0.6767	-0.32481	1.75037	-0.42827	-0.78614	-0.383	2.18483	-0.71716	0.995085	-0.95978	-0.86032	-0.81805	-0.11507	1.26403	0.046337	-1.26598	1.62516	-0.98667	-0.21896	0.025842	-0.20549	-0.8819	0.502268	-0.99758	-0.48097	3.13157	0.545497	-1.06559	0.128988	-0.51388	0.099229	1.41883	0.525693	0.893557	-0.39982	-0.5612	-0.53791	0.44837	0.435516	1.85084	-1.1682	0.817568	-1.5663
Alg6	-0.94281	-0.88004	1.47732	-0.79244	0.630266	0.08147	-1.44694	-0.09095	1.03124	0.533321	0.395414	1.56363	-0.71368	-0.37525	0.758344	0.409886	-0.49406	-0.1433	1.29021	-0.94744	1.04865	0.946345	-0.80493	-2.54687	-0.48855	-0.1487	0.216983	0.362766	0.146769	-1.44796	0.175799	-1.25647	-1.48961	-1.02309	0.628981	-0.20833	-0.78344	1.03884	1.30809	1.44731	1.53321	1.16006	-0.68913	1.27567	-0.77316	1.743	0.074264	1.46019	-2.55324
Lrrc61	-1.43919	-1.17033	1.19024	0.426046	0.551999	-0.45491	1.13757	-1.17969	1.24391	0.442569	-0.18996	-0.01262	2.14629	-0.80646	0.436223	0.376569	-1.29119	0.970185	0.615781	-1.43047	-0.67009	0.551139	0.356461	-2.27633	-1.04803	0.04226	0.775924	-1.12525	-0.84	0.42626	0.42675	1.51431	-1.34716	-1.02313	0.812883	1.06741	-0.51678	0.365253	-0.71995	0.808493	0.857012	-1.01158	-1.05204	0.9139	-0.08675	0.043679	0.625233	-0.75159	0.193529
Kcnk1	-1.01522	-0.7994	1.95524	-0.90923	0.339106	-1.41922	-0.91257	-0.00305	1.07011	-0.47243	-1.00865	1.34881	1.43503	-1.27911	-0.11991	-0.9067	2.08474	0.372789	-0.18771	0.962075	-0.2094	-0.9988	1.01205	-0.52287	-0.76872	-0.69725	-0.17508	-0.08907	-0.26297	0.02209	-0.72618	2.36352	0.459126	2.07054	-0.38249	-0.95967	0.165719	-0.73161	-0.65337	0.584702	-0.03499	0.565569	-1.62053	0.632614	0.690029	0.293613	0.236156	0.520513	-0.65544
Mis18bp1	-0.36967	-0.73768	0.4866	-0.18942	-0.36478	-0.07197	-1.15157	0.20984	1.33116	-0.1756	0.35462	1.03467	-2.22385	-0.43923	0.925346	0.176831	-1.90117	0.205444	0.995612	-0.44794	1.66582	0.598883	-0.21847	-1.51752	0.041224	-0.72084	-0.12814	0.975512	0.310939	0.439289	0.363544	-2.43881	-1.26651	-1.16203	0.537033	0.633668	-0.58874	1.11288	1.0581	1.7989	0.858043	1.42512	1.00324	-0.73937	-0.44201	-0.58715	1.63452	-0.95544	1.46868
Igfbp5	-1.89434	1.3777	0.576706	-0.66025	1.06704	0.210691	-1.3435	-1.19808	0.248333	-0.58047	-0.79888	1.07921	-0.52647	1.39645	-0.95694	-0.40218	-0.97975	-1.00567	0.062049	0.956537	1.22114	-0.50812	1.13148	-0.83292	0.663859	-0.24347	1.49478	0.292189	1.15026	-0.43909	-1.38576	-0.57779	0.930634	-1.15095	0.532238	-2.35803	0.828544	0.449504	0.798427	0.918215	0.456668	-0.18475	-0.97889	0.352757	2.92031	-0.17021	-0.3689	-0.5774	-0.60618
Klhl13	-0.19398	-0.11901	0.253333	-1.50856	0.393471	-0.35407	-1.92872	0.032528	2.00921	-0.2704	-0.05805	-0.71445	2.29839	0.119572	1.08421	-0.7884	-1.82826	-0.95388	1.16476	-0.22349	1.51992	-0.33163	0.130238	-0.9465	0.285507	-0.93388	0.151603	-0.44742	0.637568	-0.98239	0.634404	1.02668	-0.55787	-1.32758	-1.04091	-0.16923	-0.0006	1.39435	1.23024	1.48923	-0.1759	0.172709	1.53708	-0.42785	-0.9042	0.828667	0.340652	0.261285	1.40182
Nek6	0.617655	-0.2256	-1.50278	-1.53632	2.29532	0.401185	-0.2368	-0.2256	-0.48299	2.33735	0.567377	-0.74941	-0.87227	-0.41427	-0.54824	1.22279	-1.20195	-0.13412	1.33854	-0.10837	-0.14726	1.11373	-1.19657	-1.16889	0.865393	-0.17822	0.911435	0.85881	0.240653	-0.88363	1.07888	-0.09054	-1.44267	-1.55484	1.46172	0.267429	0.84799	-0.40715	-0.00743	-0.87914	-0.2312	-1.01822	0.613835	0.81043	0.795129	0.698507	-1.87565	1.47471	-1.85373
Tmem204	-0.90894	-0.66583	-0.88081	1.61113	1.73705	-0.59938	-1.40993	0.55401	-0.77746	1.1527	0.255744	0.285016	-1.04224	1.23108	-1.14491	0.578286	-0.67055	0.238463	-0.65652	-0.31899	-1.04766	0.792189	-0.8342	-0.59106	1.23583	2.89078	1.58463	-0.93533	0.932465	-0.09375	-0.6234	-0.8719	0.346352	-0.8322	0.836436	0.215466	0.389128	-1.16352	-0.77615	-0.5531	0.531049	-0.90898	0.075096	-0.45079	-0.25228	-0.47779	-2.08003	-2.0606	-1.15527
Haus6	-0.2341	-1.51299	0.65445	-0.71068	-0.88468	-0.02954	0.82151	0.735734	0.501787	0.473432	0.434177	1.00888	-1.52648	-0.23448	0.979449	0.404346	-2.16066	0.269577	0.870384	-0.12021	1.77684	0.534588	-0.59632	-1.68154	-0.14762	-0.55489	-0.32291	0.583107	0.133709	-0.67143	0.793234	-1.77955	-1.25736	-1.47245	0.841601	-0.24883	-0.77002	0.884878	1.19904	1.99469	1.02132	-0.13071	0.514774	-0.90522	-2.2375	-1.15159	0.555906	-0.12781	-0.63378
Sparc	0.178989	0.703059	-1.54438	0.118007	0.193421	1.12984	-2.33661	0.432158	0.328247	0.53663	1.0632	0.444934	0.856003	0.941908	-0.9356	0.384485	-2.2828	0.53589	-0.31104	0.62506	-1.37677	0.737603	-0.35189	-0.66045	0.644885	0.944971	1.3123	0.460621	-0.23729	-0.49273	0.461501	-1.3587	0.54087	-1.59596	1.47733	0.078251	0.933085	-0.36393	-1.01737	-1.89822	0.700498	0.407991	-0.72133	0.808657	2.43172	0.20616	0.680346	-0.73322	-1.30333
Tpcn1	-1.03145	1.87172	-0.04426	-0.26814	0.167603	1.05966	-1.26621	-0.74062	-1.1416	-1.02518	0.619092	-0.74605	-0.49438	0.88059	0.064765	1.41649	1.10082	-0.59637	1.94712	-0.64287	-0.4965	-0.26154	0.574415	-1.28672	0.696407	-0.45925	0.9124	-1.60101	-0.64038	-0.98892	1.23575	-1.27647	-0.11612	0.103206	-0.183	-0.59218	-0.5371	2.2077	1.02383	1.33805	-0.7833	-1.13941	-0.33	-0.54251	0.712568	-0.9781	-0.8281	-0.87094	-0.19007
Gm5617	-1.7863	-0.6149	1.87392	0.014485	1.56086	-0.75486	-0.23559	-0.14405	-0.09047	1.24896	-0.10977	1.03358	-0.26034	-1.14974	0.833322	-0.20565	-0.46534	0.552032	1.59919	-1.15343	0.475463	0.815887	-0.04474	-2.14335	-0.58506	0.771724	0.494195	-0.71129	-0.44711	-1.56717	-0.54842	-0.62319	-1.6416	1.26883	0.914841	0.831162	-1.42658	0.309911	0.430653	1.37472	0.305211	0.047303	1.83665	-0.58786	-1.77115	-0.36128	1.47483	0.806598	0.805876
Med17	-0.51859	-0.91609	0.060664	-1.43419	0.386987	-0.72942	1.12428	0.737531	1.40729	0.659311	0.304601	0.599432	-0.39954	-0.77256	1.16624	0.306615	-1.28604	0.141922	1.4788	-0.55621	1.02331	-0.01902	-0.2977	-2.25144	0.476396	-0.53274	0.532622	0.669746	0.077313	-1.27025	0.583811	-1.11216	-1.13629	-2.56082	0.50323	0.119017	-0.90598	0.636484	1.02386	1.82322	0.856334	1.67204	1.01742	-0.64816	-1.52517	-0.05285	0.91882	0.299954	-1.28775
Rpusd4	-1.67364	0.206333	0.10272	-0.57524	0.267729	0.267729	1.95756	0.058526	0.852511	1.02712	1.18172	0.924193	-1.31377	-0.62366	1.23761	-0.13005	-0.04788	0.040822	1.24165	-1.92449	0.095194	-0.19818	-0.94207	-0.19818	1.17021	0.293543	-0.23124	-0.25297	0.631241	-1.40636	-0.86975	-2.29834	-0.9765	-0.46894	0.517582	1.00592	-1.60085	-0.5403	0.808557	1.44144	0.942482	0.501654	1.00491	0.759147	-1.1631	0.721887	1.14515	0.595756	1.58676
Cox7a2l	1.56432	0.325201	-1.30978	0.750846	-0.24268	-1.06267	1.52236	0.43811	-1.06837	0.516822	1.11559	-1.52666	-0.03166	0.005412	0.761722	-0.84518	-0.62813	-0.46814	0.828973	1.43547	-0.06055	0.364014	-1.37951	-1.22872	1.76984	-0.16711	-1.8032	0.213277	-1.33774	-0.03709	-0.66483	-0.18961	0.482651	0.989414	1.48051	1.13206	-1.63821	-0.19961	1.01789	0.207524	-1.03256	-1.78817	1.56997	0.368909	-2.02995	0.95041	-0.7872	0.627554	-0.58192
Coq3	0.942832	1.45325	-0.55611	1.21173	-1.36861	-0.88104	-1.16646	0.83142	0.459755	0.852077	-0.38947	0.977535	2.62165	-1.51285	-0.3754	0.338162	0.237455	1.27789	0.168634	-1.05565	-0.17968	0.455593	-0.30606	-1.32521	-0.92138	-0.18783	-0.85151	-1.72005	-0.26799	2.21498	0.139292	0.586653	-0.63486	0.98873	-1.03031	0.622005	-0.70033	-0.80896	0.267348	-0.42605	0.018829	-0.36311	0.426649	0.330355	-1.51566	0.491589	1.26168	-0.53881	-0.40442
Gamt	-1.42682	1.08916	0.580346	0.295468	1.10018	0.295128	-1.82508	-1.34836	0.316295	-0.26102	0.840297	0.685213	1.1186	-0.0365	-1.19353	0.386676	-2.09804	-1.03383	0.703806	-0.09787	-0.35931	0.476521	0.295343	-1.06318	1.10085	1.15008	0.854872	-0.71553	2.15726	-0.66244	0.20425	-0.81074	0.311553	-1.35687	1.29546	1.10461	0.219114	-1.39861	-0.25412	-1.18827	0.549053	-1.58656	-0.50142	-1.80342	-1.79595	-0.75058	-0.51781	-0.15917	-0.72449
Helz2	0.315193	-0.66961	1.37259	-1.62559	0.659435	-0.96504	1.71695	0.61459	-1.49678	0.881716	0.027744	0.05589	-0.75081	2.265	-1.20093	0.410187	0.540707	-0.52264	-0.88387	0.055602	-1.12374	-0.21556	-0.76172	0.098259	0.751625	-0.2739	0.857134	1.51317	0.022206	-0.48255	-0.47795	-1.33184	0.315171	1.04335	0.446521	-0.1815	0.886084	-1.6609	-0.81656	-1.27747	1.86984	-1.78675	-0.88418	-2.04404	-0.05155	-0.89777	-1.20571	-1.73285	-1.17199
Zfx	-0.21324	-0.63531	-0.26763	-1.15263	1.77728	-1.13622	0.870351	-0.21324	1.31976	0.1897	-0.47385	0.37376	-1.42098	1.59425	1.38552	-1.29077	-0.20112	-0.63531	0.894655	-0.03901	1.3576	0.219715	-1.3042	-0.31998	0.493003	1.12435	1.44821	-0.8927	0.094462	-0.93364	0.569277	-2.15473	-0.7215	-1.04859	-1.16426	-1.10373	0.124189	0.956628	1.14009	0.816927	0.572932	-0.92778	0.106164	-1.46277	-1.3324	0.10519	0.083726	0.625742	-1.35519
Sh3bp2	0.586393	-0.46935	-0.28516	0.723069	-1.38379	0.877244	1.54161	0.353651	-1.83008	0.490197	1.61137	0.055881	-1.29317	0.706875	-0.84335	1.26252	-1.39123	0.638557	-0.3965	-0.60237	-0.28549	1.35219	-0.64443	-1.56043	-0.12093	-0.08728	0.063895	1.38129	-0.37098	1.0783	0.625504	-2.07334	-0.89318	-0.46077	1.72939	1.55144	-0.00193	-0.68621	-0.52374	-0.5191	0.093424	1.15531	-0.50833	0.479366	2.63858	0.442871	0.585456	-0.47653	1.64909
Lin9	-1.07445	-0.26492	1.4713	-0.63288	-0.1613	-0.25274	-0.1363	-0.49408	1.20232	-0.22767	0.434798	1.0723	-1.15091	-1.05386	1.58872	0.509883	-1.76363	-0.07081	1.11693	-0.79215	1.33517	0.456688	-0.84732	-1.12439	-0.17084	-0.36394	-0.04373	0.764778	0.313784	-0.64998	0.434869	-1.63684	-1.63939	-1.39558	1.03849	-0.10929	-1.08835	1.08528	1.35543	1.91862	1.046	0.855392	1.38011	-1.04183	-1.74468	-0.43465	0.020938	-0.96124	0.01404
Il16	1.39068	0.685756	-0.49426	0.250148	-0.17426	0.050803	0.994595	-0.28625	-2.29694	-0.85386	2.50077	-0.30604	-0.80771	0.911093	-0.31417	0.92348	-0.31142	-0.84619	-1.26591	1.18864	-1.12166	0.812412	0.281979	0.19602	0.378434	-0.22336	0.064268	0.615653	-0.21205	-0.71647	-0.3023	-0.65712	1.56838	0.660647	1.48793	0.008463	1.22683	-1.85007	-1.63126	-0.84339	-0.68229	-1.88011	-1.37324	-1.89416	1.61305	-1.31815	-1.06676	-1.06291	-0.84573
Mrpl9	-0.16823	1.06725	0.07423	1.39399	-0.29247	-1.11239	0.07423	1.70629	-0.53657	1.6386	0.649247	0.958522	-0.19082	-0.35444	-0.19631	-1.67955	0.324286	0.179683	-0.25416	1.71181	-0.50516	-0.49379	-0.97592	0.452076	1.65124	-1.56719	-0.7971	-0.54714	1.0344	0.77026	0.053212	-1.61872	0.941334	1.8664	0.116443	-0.61319	-1.22368	-0.90851	-0.5595	-0.49443	-1.5742	0.353282	1.74779	-0.11973	-1.34992	0.182682	0.941404	-0.63252	-0.62103
Jhy	0.762362	-0.69842	-0.03219	-0.19064	-1.32199	-0.5988	0.526197	-0.69842	0.471092	-0.82815	-1.21403	0.14146	2.2871	-2.31122	0.853425	0.140028	0.578645	0.087571	0.305066	1.04037	0.782293	-0.74158	-0.79055	2.21223	-0.72303	-1.16891	-0.53783	-0.77114	0.862699	-0.25863	-0.642	1.41884	0.816967	-0.39926	0.093762	-1.73713	0.390192	-0.30469	0.536429	1.90921	-0.24732	-1.50694	-0.6777	0.286437	1.46624	1.12128	0.492805	0.744347	-0.73523
Tpbgl	0.557666	0.916602	-0.35876	-1.53255	-0.5898	1.12363	-0.39567	0.779417	-0.74702	0.20357	2.08442	-0.56314	-0.74543	0.063637	-0.97491	1.009	-0.7321	-1.20155	-0.17931	1.74506	-1.29337	0.525579	-0.43128	0.636383	-0.11704	-0.25798	0.467385	-0.19501	1.55165	-0.9842	0.168075	0.187409	-1.36825	-1.07202	2.4505	0.421289	1.77628	-1.06855	-0.58161	-0.93755	-0.34044	-1.20326	-1.31826	-0.78191	-0.80497	-1.08009	-0.01579	-2.0166	-0.53224
Aifm2	0.969743	-0.0542	1.51519	0.231455	-1.37969	-0.0542	-0.73994	2.03648	-1.1242	0.770672	0.559293	0.14742	0.379535	0.019096	-1.05933	0.76952	-0.28239	0.558715	-0.25498	-0.34687	-1.47371	0.517144	-2.03894	1.65252	0.954336	0.658501	-0.4725	-0.4643	-0.65255	0.659565	1.26664	-1.25712	0.008319	0.101324	-0.33479	1.5861	-0.86924	-0.68744	-1.04226	-1.97867	1.20577	-0.79874	-0.93867	-0.93526	0.527395	0.741364	-0.69995	0.641992	-2.0301
Rin1	0.037158	0.421254	0.816618	0.423107	0.724413	0.477971	-2.08211	0.592366	-1.96709	1.71458	0.776651	-0.29327	-1.00126	0.619873	-1.24153	1.13282	-0.58603	0.623935	-1.47063	-0.72745	-1.4477	0.781393	-0.00617	0.237677	0.053889	0.860585	0.662161	1.03688	0.479772	0.384513	1.0595	0.471923	-0.60235	-0.79187	0.825149	1.06021	0.275368	-1.79556	-1.51032	-1.68701	0.660589	-0.02443	-0.41175	0.294668	0.731499	-1.11095	-0.94299	-1.25996	-0.66396
Hddc2	-1.2962	-1.00016	0.770066	-0.25898	-0.23105	-0.93277	0.745424	1.13158	0.027798	0.901367	-0.56802	0.535213	0.394143	-1.53066	0.057158	-0.79338	-1.34395	0.911761	1.01466	0.537809	2.26704	-0.17743	0.468946	-2.17993	0.376937	-0.02391	-0.30904	-1.48541	-0.12548	1.16	0.701055	-0.7774	-1.18934	0.836441	-0.39714	-0.71508	-1.41214	1.31652	0.522541	1.87736	0.193623	-0.53218	0.035086	1.33813	-0.95246	2.16358	-1.08195	1.76747	-0.98353
Ppil2	-0.58536	-1.50714	-0.06113	-0.55435	-0.37821	-0.14687	1.59017	0.285333	1.49205	1.0691	0.354066	0.741	0.172703	-0.19294	0.522203	0.791707	-0.07964	-0.08332	0.887417	-0.44411	0.41168	0.663878	-0.86949	-2.9943	-0.40686	-0.14392	0.48587	0.274187	0.622574	-0.39319	0.873516	-0.7838	-2.51412	-2.1376	0.637959	-0.22263	-0.63785	0.165565	0.772159	1.64446	0.67926	0.649415	0.763237	0.966044	1.61058	-2.02925	-1.01743	-2.00294	1.08638
Unc119b	-0.78022	-0.91448	1.16811	-0.6866	0.084321	-0.68124	1.71556	-0.01937	0.768563	0.007877	-0.41148	0.582461	-0.928	-0.72216	1.295	0.224048	-0.61565	-0.289	2.07446	-1.63606	0.533715	-0.80725	0.217501	-1.47819	0.974866	0.573055	-0.3724	-0.36474	0.14755	-0.87804	1.09627	-1.60981	0.467264	-1.03537	-1.42154	-0.82389	-0.87422	1.69263	1.21053	1.47897	1.03695	-1.32436	1.46246	0.429782	-0.79759	1.37711	2.56197	1.31035	0.033093
Hck	0.695743	-0.70404	-0.35698	-1.12081	-1.00624	0.535973	1.85953	0.516151	-0.90302	0.178647	1.38209	-0.05235	-1.68003	0.818148	2.39013	0.902396	-1.48747	-0.35201	-0.18194	-0.98793	-1.39256	0.319054	-0.43089	0.036233	0.224176	0.554363	0.555049	1.32158	-0.9042	-0.73426	0.080093	-1.91318	-0.01796	-1.06749	2.07826	0.580925	-0.02084	-0.41359	0.841358	-0.33385	0.191748	-0.4926	-1.4339	-0.15975	2.06663	-0.89971	-1.59354	-0.73244	-1.35571
Slc7a11	-0.87043	-0.82096	0.111047	-0.65378	-0.85987	-0.91045	1.84264	0.040673	0.607601	-0.27566	-0.84731	1.17091	0.714348	-1.41618	1.28324	0.018768	-1.31102	0.863624	2.12432	-0.47083	-0.36478	-1.07612	0.505594	-0.62647	-0.25629	0.324166	-0.16848	-0.15225	-0.96263	1.01107	-0.72452	0.844842	-0.39913	-0.58615	-0.81836	-0.95345	-0.85812	2.51599	1.78056	1.15006	-0.52623	0.189961	-0.5512	0.52749	-0.79165	0.808224	0.222135	1.26021	-1.25117
March1	0.223104	-0.9235	-1.16388	-1.71553	-0.11189	0.744172	1.88698	0.937326	0.805079	-0.27871	0.839091	-1.25971	2.01265	1.13914	-0.8329	0.492462	-0.72224	-0.99736	0.070829	-0.01049	-0.16601	0.622764	0.413444	0.167005	-0.51672	-0.31948	0.100302	0.907381	-0.78452	-1.50895	-0.86919	0.555174	-0.1644	0.666003	1.6203	1.22759	1.52494	-1.82441	-1.41473	-0.69289	-0.67825	-0.86208	0.40682	-0.41539	1.05754	-0.45001	-0.24916	-0.78764	-0.92757
Sfmbt2	-0.0826	-1.0133	0.37899	-1.0897	-0.3794	-0.76355	0.323105	0.055913	1.33397	-0.4401	-0.7255	-0.96815	1.35514	-1.35352	1.96836	0.578663	-1.19097	0.723999	0.768506	-0.81694	1.17935	-0.7239	0.551507	0.108274	0.004681	-0.65911	-0.82652	-1.05117	-0.42115	-0.51214	2.87669	-0.34221	-0.52638	-0.24679	-1.27778	-0.68843	-0.11734	2.26144	0.076099	0.946252	0.725709	-0.74656	0.849353	0.365533	0.175437	0.225379	-0.66418	0.623076	-2.08848
Rmnd5a	-0.77007	0.692415	0.40312	-1.17178	-0.709	-1.24713	0.928616	0.812988	1.16605	-1.85509	0.28282	-0.20253	0.641417	0.041176	1.10396	-1.32003	1.39661	-0.06868	-0.5119	0.616294	1.24416	-1.73441	-0.97547	-0.236	0.791145	0.004678	-0.67572	-0.31055	-0.37609	1.23284	-1.78977	0.944948	1.1778	0.066512	0.541907	-1.00656	-1.23717	2.15162	0.587149	0.397424	-1.02769	-0.15886	-0.60179	-0.3688	-1.4574	1.29341	-1.08009	1.47691	-0.49157
Dpy19l3	-1.3186	-0.7777	0.019847	-1.37759	-0.38767	-0.57442	0.651813	-0.38767	2.19048	0.007847	-0.58451	-0.37757	1.21186	-1.08821	1.86478	0.56074	-0.18283	0.2975	1.77539	-0.71925	0.834157	-0.19511	0.536629	-1.68616	-0.79813	0.24816	-0.28523	-1.17002	-0.05448	-0.83427	0.449982	1.73852	-0.96904	-1.00601	-0.75481	-0.73566	-0.63886	1.43328	1.13416	1.49269	0.455945	0.25496	0.811535	0.653069	0.72275	-0.26626	0.851158	-1.01732	1.78703
Nhlrc4	-0.08215	-1.52404	0.460635	-1.42874	1.67869	0.527697	0.167142	-0.07844	0.167142	-0.39496	0.093181	1.8104	-0.15265	1.15508	0.390064	0.338219	1.45453	-1.41348	-2.16859	-0.48101	-0.77992	-0.5511	0.890728	0.903598	1.59387	-0.45573	0.654898	-0.59879	-0.41552	-0.44818	-0.75735	1.22931	0.534235	-0.90334	0.189535	0.663789	-2.46166	0.533631	-1.16328	0.497474	0.325083	-1.09111	-0.99879	-1.1964	-0.94975	-0.70349	-0.27738	-1.02184	-0.90604
Pspc1	0.163519	-0.7128	-0.54419	-0.15755	-0.0733	-1.01261	0.64641	-0.2646	2.29809	-0.49395	-0.84636	-0.01809	0.583635	0.141025	1.1423	-1.48599	-1.97691	-0.88202	1.57865	-0.37613	2.25619	-0.94205	1.02299	-0.91067	0.08377	-0.44941	-0.71817	-0.38889	0.180612	-0.32325	-1.15877	0.588728	0.0351	-0.45607	0.048227	-0.06596	0.053104	1.4285	2.1645	1.07824	-1.23587	1.58914	0.762078	1.31867	0.110949	0.978887	1.33873	0.888469	0.843861
Mfsd4b1	-0.24756	1.5994	-0.55099	-0.04104	2.15461	-1.0543	-1.21247	-0.3804	-0.09463	0.654875	-0.52043	0.96892	0.667135	1.26804	0.564529	0.770369	-1.88406	-1.14506	-0.49312	0.146274	-0.82019	0.402238	-0.61151	1.77883	-0.29731	-0.26745	-1.26309	-0.28125	-0.87043	-0.2798	-0.54292	1.45159	1.26849	-1.0055	-1.35797	0.968418	-0.17013	-1.46261	0.940224	-0.17735	1.42762	-0.08538	0.756854	2.4879	-1.40387	0.433247	-0.71535	1.59806	-0.14125
Ifit2	0.916559	-1.06469	1.52997	-1.45913	0.613952	0.263992	0.086728	0.238042	-1.31313	1.32474	0.955881	0.471746	-1.12212	1.10627	-0.25514	0.066957	-1.71912	-0.53389	-0.59344	0.964916	-0.45516	-0.291	-0.78143	-1.12733	0.92277	1.0855	1.24648	1.29171	0.083146	-0.65674	0.478319	-1.64463	-0.25095	-1.60491	0.92512	0.171739	1.11719	-1.04124	-0.99155	-0.73752	1.78139	0.816943	-1.25387	-0.86189	0.711283	-0.98317	-1.3718	0.136194	-1.84096
Rgs14	0.360341	0.174705	-0.8116	-0.61547	-0.48744	-0.14745	2.91735	-0.20399	-1.26212	0.065866	0.643358	-0.42486	0.152829	0.858861	-0.3642	0.323247	-1.27413	0.001088	-0.98	-0.55481	-1.25868	-0.15907	1.36949	1.11665	-0.63467	-0.4216	-0.62237	-0.06888	-0.47941	-0.66884	-0.44563	3.44302	-0.50308	1.56872	0.621939	0.514194	0.605713	-0.69666	-1.02176	-0.23233	-0.39829	-1.42792	-0.99378	0.168155	-0.84409	0.805636	-1.46181	1.80119	-0.79169
Reln	-1.75694	-0.14041	-0.83537	-0.73167	0.153316	1.00806	-0.91123	0.977353	0.422003	-1.52921	-0.45523	-0.98021	0.762802	-0.38492	-0.37036	0.658923	-0.97013	0.120914	0.924139	1.04788	-0.60635	0.828534	1.09292	-0.87646	1.11431	-0.61576	0.812547	-0.72042	-0.55154	-0.64044	-0.27148	1.61458	1.30751	-0.98691	0.268765	-1.0586	1.72963	2.69166	-0.57418	-0.61483	-0.9532	-0.50618	-1.39733	2.20474	-0.52573	0.901293	0.385041	0.301045	-1.36066
Wsb1	0.557959	-0.92346	-1.96058	-0.24393	-1.12162	0.912768	0.441789	0.37658	1.5113	0.116183	0.52756	-0.60772	0.252029	-1.12777	1.17305	-0.124	0.195426	0.146249	1.8144	0.162912	1.72239	0.094681	-0.99808	-2.02407	-0.6158	-0.5403	-0.16619	0.7429	-0.76455	-1.11945	1.09138	0.214136	-0.74001	-2.50747	0.703405	-0.15488	-0.46383	1.17201	1.20314	0.754947	0.316515	0.538245	1.19495	0.574207	0.159482	-0.80677	1.37545	-1.46358	1.04097
U2af1	1.04703	1.3191	0.147911	0.978763	-1.61863	-0.07656	-0.76412	-0.39258	-0.17313	-0.79569	-0.08835	1.11376	-1.05669	0.970576	1.3116	-0.80176	-1.49373	-0.88183	0.462204	0.111283	1.23038	-0.68133	1.16814	-0.93391	0.560595	0.173945	-0.17766	0.5723	-0.0287	-0.46028	-0.67293	-1.65451	-0.0455	-2.47654	-0.11632	0.256865	-1.1101	1.63721	1.3763	1.65643	0.406461	0.610668	0.144255	0.809861	0.508399	0.771909	0.836678	1.11103	2.00741
Adamts4	1.2041	0.284628	-0.6772	0.389311	0.226332	1.34673	-2.19019	-0.54468	-1.22695	-0.59652	1.05231	-0.12618	-0.41071	-0.36173	-0.91636	1.66809	-1.18726	0.449886	-0.97135	0.146483	-0.99749	1.2022	-0.474	0.306084	0.452187	2.404	1.01955	0.849092	0.608336	-0.01539	-0.78887	-0.83876	0.115019	-0.86228	-0.14054	0.692228	0.787505	-1.03167	-1.53866	-1.00839	1.70112	-0.69385	-1.44946	-2.01445	-0.21555	-1.25989	-0.45944	-0.17082	-0.93729
Abca5	0.070006	-0.02398	-0.26326	-0.40832	0.619291	-1.13004	-2.01252	1.07107	0.962443	-0.05391	-0.00146	0.714914	1.62821	0.143584	-1.38286	-1.5444	-1.05923	-0.85939	1.32302	1.40254	-0.19734	-0.17905	-0.15128	-1.51386	1.06328	0.967804	0.765319	-0.52311	1.06998	-1.05822	-0.04201	1.74484	0.34057	-1.07863	-0.87287	0.416614	0.683292	0.456555	-1.4031	-1.14249	1.45799	-0.35434	-0.15357	0.215396	-0.7226	-0.66116	0.92078	-0.31103	0.748362
Prdx5	0.890472	0.158264	0.683583	-1.21046	-0.61821	-0.55118	1.48072	0.890174	-1.26014	0.455888	0.991836	0.363152	0.932063	-0.50081	-1.46831	0.19642	0.342452	1.68237	-0.57866	0.785523	-1.66402	-0.14097	0.401688	-1.87086	0.107084	0.793405	-0.33234	0.466201	-0.58548	1.70307	-0.66766	1.02184	0.400786	-0.21574	1.05065	-0.18824	0.313178	-1.73439	-1.48689	-1.95014	0.913682	0.805586	-0.85512	0.744816	-0.33653	1.10676	-1.21268	0.970686	-2.27451
Slc22a23	-1.37771	-0.77343	-0.15046	-0.86732	-0.21731	-0.6813	-1.39565	0.982201	2.22524	-0.5582	-0.7129	-0.41876	0.989054	-0.21673	-0.4223	-1.38088	0.994623	0.76623	1.50926	0.596394	0.59829	-0.84222	0.908243	-1.49869	-0.10206	0.619425	0.096276	-1.4059	0.950231	0.671035	-0.03271	0.913953	-0.03478	-0.52865	-0.19964	-2.07719	0.436147	1.40718	1.59444	0.797052	-1.16049	-1.48286	0.408391	-1.72935	-0.65504	-0.5726	-1.43245	-1.59353	1.10645
Pank1	-0.41087	0.200625	0.341277	-0.75188	0.786443	-0.37819	-0.87417	-0.4763	0.782015	-1.08617	0.018737	-0.37016	1.18316	-0.69774	1.76558	-1.76328	2.55455	-0.22786	0.613252	-0.51675	0.627703	-0.54554	0.070189	-1.47134	-0.44257	-0.63732	-0.29746	-0.67558	0.125415	1.69691	-1.05426	1.3841	-1.10817	0.719114	-1.22064	-1.28031	-0.5046	1.3772	1.39797	1.08613	0.06077	0.646469	0.225038	1.29163	-0.80693	2.03578	0.507202	1.52636	-1.98837
Ociad2	-0.00182	0.473655	-0.54013	0.351329	-0.77678	-0.35828	-1.73322	2.25534	-0.57605	0.927722	-0.1032	-0.89535	1.1345	-0.91927	-1.17359	-0.101	-0.86552	1.03549	0.06349	-0.76959	-0.79131	1.44778	0.891425	-0.37806	-0.30922	0.331065	-0.67188	-0.63756	1.49647	0.527966	2.75656	1.41688	-1.24801	-0.48214	-0.99682	1.21669	-1.08517	-0.28609	-0.22105	-0.41977	0.014542	0.793899	-2.51044	0.637916	-0.02951	1.02823	-0.19532	1.15251	-0.63545
Dppa5a	0.931868	0.048062	0.811236	-0.3512	1.13714	0.581887	-0.54522	-1.17355	-0.76326	-1.49077	-0.76402	0.433329	-1.29073	1.77248	-0.26068	0.664139	1.24557	0.301441	-0.805	-0.79371	-0.75847	-0.38832	1.39013	-0.28518	-0.21073	-2.02472	-1.5912	2.15647	-1.06057	0.796497	0.163881	1.90013	0.582769	0.897774	-0.81685	-0.66016	0.598312	-0.05388	0.724514	-0.72536	-0.32404	-1.14597	0.09811	-1.54612	0.014515	-1.37158	-0.96326	-0.63921	-0.93727
Ranbp1	0.618464	-0.38276	0.366261	0.014034	-1.32079	-0.05029	-1.55033	1.12436	1.36337	1.02472	0.153413	1.29448	-0.89638	-0.86442	0.806309	0.082911	-1.54019	0.811439	1.31229	-0.81725	1.55362	0.165022	-0.806	0.440072	-0.09529	-0.66227	-1.41048	0.364967	-0.54202	0.015955	-0.17468	-1.9809	-0.42985	-1.54693	-0.11	0.845617	-1.40842	0.345946	1.03384	2.14646	0.705697	0.480571	1.59885	0.772661	-1.08248	-0.46253	0.082901	-0.22735	-0.52231
Slc36a1	0.163402	-0.82862	0.362154	-0.81332	1.29294	0.182349	0.084583	0.956687	-1.84211	0.198033	0.628565	0.418702	0.775059	1.0642	-0.35741	0.434908	-1.11607	-0.81533	-0.34498	1.52087	-1.31987	-0.1896	1.50782	-1.6565	-0.01596	0.618144	0.755314	1.57224	0.122399	-0.96847	-0.9689	0.243755	0.593384	-0.80143	1.75381	-0.0231	1.50931	-1.53345	-0.54696	-1.97052	-0.64604	-0.49371	-0.62471	-0.664	0.586136	-0.80067	-0.5305	0.774603	-2.55528
Tom1l1	-1.13051	-0.16992	1.19441	-0.14007	0.634558	-1.19829	-1.08936	-1.20409	1.20657	-0.90799	-1.24283	1.1816	0.323782	-1.01418	2.57019	-1.20488	0.805561	0.204226	0.423752	-0.17638	1.05346	-0.90106	0.617144	-0.67698	-0.5282	-0.88805	0.126813	0.072601	-0.31061	-0.10966	-0.74638	0.188196	-1.07	1.2128	-1.02844	-0.92311	-0.54631	1.5859	0.595439	1.43087	1.77945	1.24594	-0.39848	0.177404	-1.38977	1.698	-1.10532	1.81783	-0.56193
Tmem106c	-0.68668	-0.08847	0.441837	0.909683	-1.18372	0.275065	-0.86504	-0.93039	2.15086	-0.03315	0.912222	-0.55405	1.10387	-1.04049	0.979878	0.229779	0.775661	-0.68481	1.49829	-1.15537	0.457765	0.444309	0.420944	-1.64038	-1.3559	0.077767	-1.30886	-1.9046	-0.54351	-0.26476	0.449815	0.257648	-1.32265	0.558805	-0.53325	1.08439	-1.36302	1.04289	0.876324	1.56654	0.944753	0.10755	0.630905	1.77107	0.09206	0.558457	0.794166	0.299602	1.67591
Serhl	0.644282	0.326892	1.20494	0.869115	0.260172	0.084738	-0.85254	0.679837	-1.80533	1.40121	0.708649	0.689822	-1.32203	-0.37135	-0.25038	-0.0157	0.008543	1.18734	-0.68978	-0.10301	-0.74961	1.1217	-1.49011	-2.56054	0.127394	1.68776	-0.16318	0.083049	0.322062	1.37117	0.484728	-2.21379	-0.06906	1.17042	-0.31433	0.887542	-1.11831	-0.06622	-0.72911	-0.99414	0.557165	-1.25902	0.485549	-1.57357	-0.82787	-1.17432	-1.76494	-0.92716	0.704669
Clcn6	-0.21129	-1.41641	-0.2469	-0.95793	0.970771	-0.28606	-0.29793	-0.27159	1.8461	0.29837	-0.35082	-0.61997	1.97874	0.412484	0.50715	0.163112	-1.83461	-1.12433	1.25958	0.22215	0.835791	-0.15882	0.450705	-1.7107	-0.20024	-0.28012	0.933475	-0.70076	0.546881	-1.74459	-0.3625	1.5936	-0.04285	-2.3602	0.055723	-0.52092	1.04307	0.654282	1.15698	1.01677	-0.24618	-0.68932	1.35382	1.16771	0.642171	0.919777	2.10968	0.700589	1.12867
Ndufb8	-0.89189	1.82179	0.178571	1.67338	-0.48439	-0.1551	-1.16874	-0.70941	-0.16001	-0.6551	-0.53499	0.89696	1.32475	-0.88972	-0.43192	0.427283	1.20598	-0.02949	0.680672	0.558145	-1.09309	-0.04988	0.511892	-2.44568	0.511234	-1.1657	-0.58788	-0.75601	0.101957	1.34517	-0.56395	1.66669	-1.77206	1.54474	0.351353	1.27111	-1.0236	-0.96971	0.103718	0.25261	0.110291	0.936024	0.165642	1.51927	0.836715	1.53077	0.689041	1.31638	0.860349
Tspan9	-0.17151	0.047788	0.473485	-0.75861	-0.05763	-0.22744	-2.17194	0.893257	1.23135	0.638501	-0.19744	1.05799	0.011332	-0.21103	-1.73723	-1.50895	-0.4289	2.11896	0.254475	-0.45902	-0.70596	0.358297	-0.62747	0.848644	0.457314	-0.93569	0.253105	-0.61106	2.60674	1.91489	0.457433	-0.36071	-0.23535	-0.81338	1.34864	-0.57427	-1.02238	-0.86481	-0.27527	-0.85319	0.837046	-1.05602	-1.11716	1.46022	0.222035	1.15764	-0.89046	0.611596	-0.96083
Ctdp1	0.406146	-1.22421	0.498591	0.807025	0.070215	-0.66776	2.15448	0.428497	-0.46414	1.04141	0.881251	0.314555	-0.47876	0.637429	-0.25488	0.840797	-1.72624	1.40035	0.072132	1.3726	-0.33723	0.118528	-1.87123	-1.11732	0.468171	-0.02264	0.771246	1.61319	0.013822	-0.80215	0.553211	-1.83764	-0.81293	-2.45177	0.811159	0.296147	-0.36923	-0.53963	-1.05329	0.04916	0.410942	-1.0108	-0.39893	1.44443	0.423971	1.06825	-1.02902	1.19767	-0.01061
Optn	0.504735	1.48629	1.23381	-1.38625	0.035059	0.035059	0.221329	-0.51217	-1.5576	-0.5346	1.11658	-0.91979	1.81659	-1.20478	-1.30218	-0.12946	2.41608	0.02664	-0.3323	0.736369	-1.03185	-0.34593	-0.53182	0.174323	-0.67113	-0.45177	0.431284	-0.25331	-0.71093	0.129038	-0.14586	1.5296	0.754187	1.61837	-0.19773	0.797757	0.872987	-0.96542	-1.78515	-1.35557	0.389544	-0.95309	-0.87148	0.394182	0.845839	1.09469	-1.6155	1.0945	-2.01801
Fndc4	0.447085	0.298633	0.161775	-0.75579	0.120288	0.049972	-2.31684	-0.69888	1.51797	0.474775	-0.2954	-0.26911	1.3305	-0.30162	0.61285	-0.65109	-1.80231	-1.59138	1.47102	0.401224	0.472455	-0.74733	0.640923	-0.54773	0.42289	0.668398	0.214695	0.13285	1.36947	-1.70633	-0.5393	1.94382	0.339959	-2.02342	-0.07492	-1.34728	0.077648	0.488095	0.984796	1.2115	-0.18486	-1.37501	-1.60333	1.27209	0.404301	0.698222	-0.9796	1.01647	-1.34348
Epas1	-1.57051	1.66532	-0.34988	-1.01938	0.620495	-0.1079	1.14663	-0.38614	-0.07978	-0.46914	-1.05921	0.255032	1.49953	0.186525	-0.87933	-0.75215	1.44637	-0.1679	-0.876	0.366467	-1.29209	-0.53906	1.55075	-0.53798	-0.0213	0.555122	-0.03296	-0.9067	0.155142	1.43835	-0.44043	2.09566	0.650065	1.14192	1.53596	-1.18856	0.73695	-1.43675	-0.63392	-1.32964	-0.96959	0.242187	-0.25558	-0.02581	1.2294	-0.27677	-1.105	0.368114	-1.8225
Adra1b	-0.32674	-0.65985	0.38945	1.41158	-0.97058	1.66413	-1.08016	-0.16066	-0.24972	1.80891	1.11384	-1.18814	0.033667	-1.20281	-0.08013	1.05719	0.165432	0.112221	-1.13433	-0.87161	-1.28611	1.12919	-0.08425	-0.20564	-0.75016	0.914412	-0.43231	-0.33114	0.37962	0.749703	1.30707	1.19319	1.04411	-0.56956	0.24728	2.32701	-0.88021	-1.43478	-1.24204	-0.66449	-1.24257	-0.98483	-1.0889	-0.56007	-1.30097	-1.3583	-0.90278	-1.14499	-0.8433
Hey1	-0.90443	0.356944	-0.54501	-1.07815	1.51792	0.915091	-1.10686	-1.42177	0.77916	-1.15493	-0.16943	1.62147	1.00971	-0.42026	-0.49625	-0.47747	-1.16087	-0.46813	1.55233	0.165179	-0.12662	-0.70418	0.540587	-0.40806	-0.01919	2.50211	1.01431	-0.7801	-0.45043	-1.15454	-0.89778	0.956092	-0.24922	1.16186	-0.84409	-0.82796	0.172928	-0.10495	-0.30737	-0.37928	2.39164	0.920384	0.675391	-0.56883	0.42189	-1.13121	0.721193	-1.44629	0.618941
Cib4	0.854046	1.29707	-0.82419	1.50678	-0.16834	-0.16834	-0.42213	-2.2039	0.033023	-0.24143	1.76986	-0.752	-0.8113	-1.51845	-0.92785	1.78798	1.55326	0.849743	0.47056	-0.64898	-1.10396	0.948177	0.359854	0.555848	-0.76375	-0.12833	-2.50027	-1.14427	-0.16539	0.416261	0.101068	1.00878	0.276299	-0.13342	0.066421	0.879428	0.981692	-0.70132	0.528574	-0.36478	-0.55234	-1.21083	-0.49873	-2.20583	-1.39235	-0.94289	-1.10184	-1.09101	-0.57644
Clstn2	-0.92926	-0.34495	-0.44398	-0.35228	-0.07806	-0.30151	-0.73281	-0.75061	2.34362	-1.029	-0.75992	-0.76126	1.65383	0.119266	-0.39669	0.631237	-1.19492	-0.42609	0.952068	0.246857	0.15601	-0.59174	1.7885	-0.92215	0.001928	0.283214	0.106295	-1.14991	-0.08948	-0.72878	0.033103	1.62817	-0.33653	-1.14992	-0.44724	-1.01143	0.975586	2.2665	2.38768	0.011447	-0.65679	-0.54127	-0.9368	0.930291	1.19502	0.950091	-1.29146	1.54011	-1.33786
Efna1	-1.68568	0.47247	1.53588	0.123007	-0.2207	0.644337	-1.79863	1.03957	-0.98117	0.650831	0.443985	1.5756	-1.51107	-0.30954	-1.31893	0.543614	0.494305	1.57473	-0.33347	0.841634	-0.51717	0.379909	-0.52859	-1.6789	0.14375	2.21777	0.880459	-0.55915	0.812425	1.1258	-0.17352	-1.22294	-0.86612	-0.19812	-0.01008	-0.10605	-0.05264	-0.57593	-1.00088	-1.06984	1.21904	0.525769	0.304405	-0.33467	0.932566	-1.83281	-0.91693	-1.18154	-0.83414
Pla2g7	-0.15098	-1.21747	-0.81084	-0.28461	-1.2799	-0.60887	1.34696	1.33442	0.750357	0.639723	0.169423	-0.46532	0.787928	0.458308	1.04006	0.425539	-2.44685	1.1557	-0.83801	0.690013	-1.30789	1.12778	-0.63747	-1.18497	0.692674	1.54144	1.19517	-0.51516	0.748423	-0.56367	0.268599	0.236544	0.361585	-1.10744	0.850545	1.06199	0.994361	-0.97287	-1.85046	-0.60801	-1.02677	0.51176	-0.96108	-0.91769	2.19569	-0.84192	-0.61673	-0.86157	-0.96888
C1qb	0.57961	-0.49112	-0.15917	-1.24399	0.267094	0.965262	0.277015	0.914028	-1.14996	0.884342	1.45285	0.19962	-1.53555	1.19608	-0.35483	1.24558	-1.8112	-0.4781	-0.33027	0.596784	-1.46969	0.531604	-0.48244	-0.89171	0.522678	0.733583	0.996398	1.18566	0.233738	-0.51538	0.47132	-1.88839	-0.28853	-1.78533	1.93375	1.09244	0.671791	-0.86135	-0.24605	-1.35723	0.389073	0.071357	-0.92579	-0.06605	1.50402	-0.30669	-1.06035	-0.49892	-2.42983
Smox	1.39127	2.23717	0.225897	-0.25221	-0.99981	0.268578	-1.28534	-0.15026	-1.03561	2.22634	0.515893	-1.00044	0.758029	-0.89435	-0.72815	1.40662	0.20667	2.0116	-1.01439	-0.43393	-1.10529	-0.8313	0.078551	-1.12922	0.170089	0.013083	0.617627	0.499577	-0.40236	0.250578	0.658452	1.46713	-0.44812	-0.15949	1.43995	-0.80357	-0.47963	-0.93627	-1.65923	-0.37495	-0.31918	-1.33871	-0.77789	-1.99254	-2.39718	-0.70435	-0.93571	-1.49428	-0.37832
Iqck	-0.21943	-0.61028	0.08902	1.14491	0.08902	1.70849	-2.04472	0.633465	0.183865	0.613755	1.67666	-1.18083	0.064369	-1.29633	-0.55122	1.15742	0.603383	0.58139	0.088741	-1.29479	-1.10255	0.823862	0.129719	1.19805	-1.4244	-0.60507	-1.33745	-1.61826	1.16412	0.114856	1.13229	-1.18904	-0.3744	-0.34671	0.498256	0.89676	-1.27887	-0.2728	0.636796	1.66102	-0.14305	-0.8386	1.98158	-0.90521	-1.11883	0.921221	-0.32823	0.87898	-0.83262
Ddit3	0.185267	0.350102	-0.63663	-0.59434	1.1207	0.873117	-0.24505	1.884	-1.43827	1.72003	-0.38092	-0.38171	0.344817	0.634296	-0.81442	0.283242	-1.42571	-0.43186	-0.55191	1.13478	-1.24206	0.411869	-1.29232	0.458405	1.13494	-0.94779	1.34823	0.638741	-0.02961	-0.42524	-0.47807	0.087684	1.10392	-0.45041	0.80442	-0.86596	0.222551	-1.12538	-1.14683	-2.06037	2.22376	-1.54622	-0.314	-0.16376	-0.12685	-0.28407	-0.68284	2.03079	0.57877
Ifitm7	0.318973	-1.84654	0.312279	0.458198	-1.00043	-1.18518	1.00727	0.466977	1.01372	-0.86808	-0.46752	-0.59888	0.9767	-1.25392	1.21278	-0.56529	-0.29722	-1.75119	0.438822	0.473807	1.52835	-0.22458	2.20574	-1.33009	-1.38818	-0.98648	-0.45308	-0.20166	0.321921	-0.23915	1.0282	2.19073	1.08456	-0.95332	0.180833	-0.8051	0.119216	0.571078	-0.18305	0.950409	-0.26161	-0.33121	-1.875	-0.16664	1.15539	-0.68625	-2.3611	-0.89096	-2.25684
Mfsd10	-0.44146	-0.42093	1.26624	-0.06686	0.926394	-0.69634	-1.02103	1.56903	-1.07654	1.59183	0.475688	1.55588	-1.69891	0.248695	-0.81442	1.03156	-0.83376	0.575757	0.517946	-0.10402	-0.40156	0.944773	-0.65404	-2.28276	0.118958	1.4718	1.02509	0.604247	0.575825	-0.67001	0.561234	-1.59641	-1.1845	-1.80035	0.664457	0.441755	-0.40711	-0.67085	-0.20417	-0.10551	0.984367	1.75717	-1.43176	1.86695	1.82948	-0.16729	-0.79098	-0.38342	0.262723
Rida	-1.07579	-0.29287	1.36214	-1.39089	0.798238	-0.6592	-1.25168	-0.13739	1.2034	0.213719	-0.47059	0.497427	1.20397	-1.15175	1.17304	-0.81749	0.499561	-0.7648	1.83377	-0.56144	1.41225	-0.88643	-0.02657	-1.47904	0.04037	0.068192	0.462947	-1.09194	-0.09165	-1.28354	-0.85392	1.4729	0.879647	0.13839	-1.13919	-1.1342	-0.98479	1.32975	1.34085	1.46367	0.150917	-0.8891	1.12507	-0.05925	-2.1114	0.019067	0.990035	0.800232	-0.25635
Fzr1	-0.17054	-0.78698	0.592843	1.29654	-0.89748	-0.51753	-0.59877	0.514931	1.53136	-0.14883	0.309441	1.19244	1.39117	-1.63694	0.221441	0.529265	-1.5065	0.71162	0.207896	-1.51666	0.574771	0.837696	-0.73229	0.078177	-0.76824	-1.20616	-1.12802	-0.18596	-0.16276	-0.15277	1.46117	0.554057	-1.70332	-1.8682	0.629868	0.478553	-1.39434	0.423063	0.667841	1.95246	0.925701	-0.58945	0.166036	1.39787	-0.67268	-0.45785	0.345076	-1.06043	1.20684
Cd300c2	1.00098	0.236141	-0.53278	-1.34567	-0.47477	0.90104	0.623915	1.18197	-1.75819	0.413875	1.60942	-0.07602	-1.29007	0.901583	-1.27202	1.10671	-1.22624	-0.21558	-0.87687	-0.13541	-1.58114	0.475586	-0.68284	0.056133	0.61136	0.783906	0.783224	0.743907	-0.167	0.211227	0.745142	-1.11922	0.60997	-0.26314	1.95906	1.41403	0.901424	-1.41641	-0.32716	-1.93411	-0.57596	-1.63716	-1.95498	-1.84869	0.361212	-0.38642	-0.777	-1.36691	0.536368
Nars2	-0.7871	-0.03446	-1.0323	-0.20812	1.23133	-1.1371	1.63137	0.768525	0.320285	0.574917	-0.15432	1.12912	0.864682	0.436554	0.569959	-1.19761	-0.53331	0.89638	1.12983	-0.86899	0.809903	-1.03844	-2.52811	-0.2899	0.229166	0.92394	1.95723	-1.05249	-0.55663	-0.88464	-1.60665	-0.00833	0.565412	1.01893	-1.19193	-0.85422	-0.42567	1.15929	-0.64489	1.16683	-0.34844	-0.92485	0.698092	0.78328	-1.05054	1.08354	-0.12121	1.28402	-0.33573
Pkp2	-0.7288	1.02707	1.18681	0.184455	0.131829	-1.04858	-2.01407	-0.85705	0.969165	2.0242	0.147534	-0.82967	-0.13442	-0.2107	-1.04509	1.45843	1.71772	-0.2865	-1.16095	-1.10719	0.526579	0.862317	-0.39699	-0.59246	-0.87205	-1.11708	0.396173	0.428065	-1.33926	-0.86935	1.37142	0.175361	-1.08165	1.34396	1.10718	1.63409	0.371406	-0.45733	-0.71109	-0.5165	0.313048	-1.03736	-0.06293	0.535514	-0.87663	0.921812	-0.17299	0.494376	-0.30811
Fermt2	-0.63132	0.053752	-0.61975	1.09677	-0.10979	0.376209	-2.99245	0.093787	0.871305	0.564123	0.721493	-0.88555	-0.61302	-0.6695	0.375422	1.05592	-0.47114	0.516734	1.58628	0.222739	-0.46281	1.62296	-0.78598	-1.54967	0.12344	-0.47284	-0.03992	-1.04919	0.466001	-0.59397	2.61864	-0.60442	-0.90581	-1.04219	-0.93522	1.30359	0.107231	0.656229	1.16291	-0.29037	0.129412	0.606541	0.961592	-0.67003	0.000363	-1.1509	-0.92875	-0.79328	-1.02163
Ccl22	-0.22821	0.373019	2.03927	1.15705	0.586879	-0.86197	0.282223	-1.53972	-1.30114	-0.87465	-0.13437	0.29826	-0.80418	0.815662	-1.15731	1.56209	-0.644	1.69839	-0.70143	-0.33651	-1.03551	1.4901	-0.55455	-0.7575	-0.13611	2.5725	0.573322	1.1971	0.463409	-0.31983	-0.97943	-1.36757	0.560861	0.75267	-0.01346	-0.09064	-0.79839	-0.98985	0.27829	-0.94499	-0.12978	-1.05913	-0.38191	-1.09614	0.973385	-0.94967	-1.27954	-0.3878	-0.69485
Six1	-0.36633	1.28279	0.981408	0.122359	0.117049	0.23109	-1.48242	-0.25312	-1.82537	0.862713	0.47562	1.5334	-1.16722	-0.62676	-1.16042	1.48346	1.18108	0.619078	-1.02212	-0.03442	-1.26723	0.448108	-1.25121	-0.10965	-0.47942	1.61869	-0.02241	-0.60161	-0.59687	0.612773	1.50023	-1.03297	-0.4684	0.473402	0.574636	1.58754	0.276963	-1.268	-1.17137	-1.13471	1.35965	3.44848	-0.4474	-0.3209	1.58178	-0.26768	2.11187	-0.5908	-1.3622
Ppox	-0.34952	-1.52674	-1.2436	-0.1433	-0.18235	0.606063	0.947873	-0.02036	2.04528	-0.24312	0.401516	-0.08698	-0.56993	0.289916	2.03201	0.067302	-0.40996	-1.19778	1.63143	-1.18285	1.41327	0.755884	-0.74	-1.51205	-0.77823	1.40392	0.988805	-0.81488	-0.64184	-1.40122	-0.44209	-0.69598	-0.51458	-1.11614	-0.15559	-0.26492	-0.28829	1.20543	1.41613	1.48723	-0.16976	-0.27676	-0.05565	1.17204	-0.86931	0.840421	1.78172	1.31961	0.78515
Tmem150a	0.336491	1.90466	0.240801	0.166014	0.172298	0.014264	-1.34455	-0.51517	-1.52248	0.642443	0.529237	-0.54672	-0.64208	0.448896	-1.2247	1.1023	-0.11405	-0.07705	-0.41355	0.625165	-1.55493	0.424879	-0.86282	-0.90847	1.67023	1.95495	1.44861	0.55322	2.58511	-0.70002	-0.2261	-0.70461	0.164323	-0.88475	1.07214	-0.00566	-0.16156	-1.21364	-1.16291	-1.04083	-0.22936	0.288208	-1.09667	0.720992	0.853992	0.94445	-1.26762	0.99431	-1.81929
Fmc1	-0.74876	0.919664	-0.05894	1.51125	0.053848	-0.97225	-0.34785	-1.55755	1.08417	0.020678	-1.40771	0.005535	1.27962	-0.94806	1.19774	-0.95641	1.24065	-0.09864	1.87894	-1.86279	0.039986	-0.88098	0.917569	0.574852	0.088943	-0.88381	-1.53463	-0.98266	-0.59038	-0.61791	-0.31391	0.545998	-0.27701	1.86242	-0.57074	0.880832	-0.95444	0.903027	1.53819	0.392994	-0.37149	0.324554	0.980753	0.63997	-1.05676	0.784414	0.081872	1.47443	-0.71988
Ifi35	0.477384	-0.42893	0.947961	-0.79153	1.1102	0.019865	0.365797	0.140586	-2.04612	0.922383	0.340938	1.0176	-1.54656	1.40107	-1.21294	0.553904	-0.24644	-0.2765	-0.78169	0.266786	-1.81302	0.133169	-1.37147	-0.30263	1.15978	0.84743	1.23182	1.44134	0.348764	-0.13104	0.657488	-1.45001	0.820733	-0.49031	0.621471	0.121063	1.09206	-1.7443	-1.0072	-1.48045	1.08156	-0.55655	-0.60384	0.287971	1.34521	0.157921	-1.57254	0.607303	-1.94822
I830077J02Rik	0.410722	-0.22168	-0.03062	-1.63433	-0.31462	0.687633	1.6108	0.755566	-1.59125	0.440543	1.44608	-0.16035	-1.07458	1.11745	-1.02049	1.19148	-1.18766	0.520372	0.280795	-1.58607	-0.84474	0.867931	-0.05082	-1.03409	-0.02472	0.657685	1.36465	1.52004	-0.2887	-0.35708	0.69523	-1.17243	-0.98997	-1.05552	2.25235	0.559826	0.32639	-0.25086	-0.9426	-1.22895	0.356549	-1.08953	-1.93042	-0.13174	2.47804	-0.34597	-0.93736	-0.7263	-1.2661
Lima1	-0.83861	-0.47328	-1.14229	0.97735	1.38789	-0.58769	-1.05288	-0.21482	1.42657	1.26446	0.078784	-0.16455	-1.75317	1.11809	-1.0217	0.911146	-0.0859	0.537032	-0.57757	0.525685	-1.12818	1.23499	-1.4135	-0.97947	0.681748	0.000705	1.10543	-0.12376	1.85577	0.517997	0.157439	-1.87091	0.08169	0.161314	1.65254	0.268512	0.273028	-1.15689	-1.58472	-0.78564	0.737377	-1.28222	0.61486	-0.5558	0.645853	-1.47764	-1.43437	-0.87116	1.91247
Atp1b1	-2.19295	0.637614	0.258594	-0.22637	-0.23643	-0.31456	-1.30086	-0.23864	1.75486	-0.48765	-2.00686	-1.0988	1.32323	0.458751	-0.26083	-0.05958	1.34207	-0.35417	0.535754	0.804069	0.277094	0.161307	1.14941	-1.66652	0.05191	-0.36864	-0.2653	-0.47628	1.02698	-1.61985	-0.64835	1.72548	0.439151	1.09062	-0.2698	-0.53252	0.737198	0.870632	1.60552	-0.23598	-1.3893	-0.60993	0.399048	-0.16528	0.073698	-0.30905	0.359096	-1.10705	1.33054
Trmt2a	0.237009	-1.96525	0.237009	-0.53065	0.237009	0.292958	2.27457	0.237009	-0.00664	1.20815	1.13769	1.37013	-0.69069	0.788066	0.48327	-0.0149	-1.51674	-0.88357	0.893174	-1.01714	0.50198	0.389834	-1.54351	-1.7751	0.408505	0.828011	0.825663	0.452472	0.172505	-1.43466	-0.45934	-2.41913	-0.54164	0.22887	1.29981	-0.08363	0.014005	0.142406	0.802668	0.339438	-0.91959	-0.37487	0.144254	0.501945	0.442466	-0.63238	0.678665	-0.51667	0.85347
Slc40a1	-0.03911	0.142817	1.01551	0.990506	0.223965	0.144817	-2.43527	-0.58987	-0.49935	0.1972	0.858435	0.574905	-1.26795	0.812244	-0.85692	0.089652	-1.28783	-0.24091	0.018047	0.726186	-0.81057	0.632651	-1.11225	-0.93143	1.61833	0.919415	1.57653	-1.4999	2.09277	-1.0046	0.944656	-1.39744	0.473162	-1.08039	-0.93105	0.882059	0.632464	-0.25288	1.05572	-0.79321	0.408893	0.321722	-0.82209	0.419265	2.05816	-0.25146	-1.00955	-0.824	-1.24675
Snap25	-0.30506	0.542579	0.958941	-0.94146	0.530523	-0.33738	-2.60755	-0.16249	0.665258	-0.42457	-1.38143	-0.23753	1.68141	-0.31353	0.649401	-0.25649	-1.59757	-0.13128	0.407398	0.850054	-0.6736	0.280896	1.77479	-1.10637	-0.26228	0.527886	0.206619	0.558841	1.08941	-0.6465	0.047912	2.32627	0.376813	-2.22406	0.915968	-0.62539	1.1094	0.144418	-0.89135	-0.26761	-0.25129	0.986451	1.16683	0.719913	-0.55804	0.672927	-0.60112	-0.83264	0.338027
Bdh2	-1.16792	-0.2261	-1.01967	0.418695	0.206464	0.444571	-1.34438	-0.28325	2.10668	-0.45755	0.415016	-1.0826	-0.19325	-1.35084	1.01734	-0.12346	-1.08678	-1.01126	1.26674	0.11282	1.84288	0.124658	1.5853	0.246856	-0.64841	1.50394	-0.01081	-0.88662	-0.81585	-0.03839	0.146758	-0.32975	-0.62208	-0.73547	-1.1665	0.118017	-1.06103	1.84383	1.04805	1.94877	-0.73541	-0.4455	1.05374	0.51665	-0.10538	1.11707	2.03788	0.785047	0.504193
4921504E06Rik	-0.94772	0.978955	-0.32807	1.58332	-0.23743	0.581609	1.51166	-0.32807	0.153299	-0.01932	-0.56388	0.777182	0.119191	-0.83036	-1.6595	-1.61206	0.735241	2.10667	-1.27264	-0.11367	-0.93365	-0.43854	-0.71581	1.61867	-0.65958	-0.42773	-1.36901	-0.42319	-0.94081	0.592777	-0.06454	-0.03773	1.86086	0.147919	-1.13667	1.79027	-0.13199	-0.4763	-0.062	1.61123	-0.4386	-1.18438	-0.5185	-1.44927	-1.45328	-0.00467	0.403258	-0.85595	-1.38648
Ranbp10	0.208546	0.504586	0.554596	1.91464	0.204928	-0.35236	-0.78312	0.054591	-1.32222	1.0949	0.465734	0.882978	-0.81469	0.332907	0.060748	1.0231	-0.58113	0.904517	0.17546	-0.70864	0.082388	1.58726	1.28538	-2.54703	-1.22925	1.06784	0.418071	0.258025	-0.11457	0.848435	1.25888	-1.53637	-0.65575	-1.99723	0.911635	0.410133	-0.75177	-0.53779	-1.55041	-0.6677	-0.36025	0.902051	-0.49972	1.49396	0.002077	-0.62225	0.644508	1.14287	0.987143
Tmco4	-0.53905	-0.72474	1.36398	0.154979	0.190752	-0.02109	1.20286	0.412053	-2.25522	0.932134	0.362538	1.38299	-1.38369	1.16122	-1.24951	0.790514	0.219165	0.26502	-1.50048	0.325169	-1.58489	0.545123	-0.96331	-0.56409	0.172638	1.64369	0.433318	1.30359	0.490412	-0.13078	-0.1367	-1.42801	-0.03989	0.004855	1.2456	0.059406	0.349872	-1.23855	-1.34586	-1.31396	1.40796	-0.60805	-1.00709	-1.86553	1.01392	-0.79205	-1.25455	-0.62467	-0.99392
Zic1	-0.93273	-0.19367	0.851937	-1.56005	1.24383	-1.24866	-1.33117	0.659883	0.931221	0.551525	-1.44231	0.510093	0.178196	0.612139	-0.90071	-0.78345	-1.06004	-0.37866	1.28223	0.491112	1.09851	-1.53154	0.621461	-0.76561	0.78733	0.538017	1.17251	1.19867	-0.10787	-1.51918	-0.84598	-0.05554	0.571257	-1.32416	0.288784	-1.70544	0.567244	1.28612	1.36555	1.31731	-0.43817	1.14062	0.102394	1.17821	0.758269	0.902812	1.95925	0.226898	-2.20544
Ubp1	1.38931	-1.45526	-0.91503	0.184951	-0.03147	0.184951	1.99669	0.939677	-0.51375	-0.42144	0.654554	1.04886	0.427681	1.3773	1.12749	-0.08207	-0.48789	-1.02369	0.425909	0.27777	1.5522	-0.46152	-1.22945	-1.48595	-0.97934	-0.41665	0.360361	1.21082	-0.75285	-1.13702	-0.79173	1.28063	-1.61523	-1.81918	0.66236	-0.72355	-0.04599	1.10773	-1.04053	0.319534	0.900813	0.853204	-1.55214	1.76153	0.731597	0.06195	-0.47615	0.851041	-0.19953
Stx18	0.288527	-1.46433	-1.10627	-0.59352	0.786929	0.051829	0.820374	1.2348	0.288527	0.447395	-0.3254	-0.43443	1.55948	0.483683	0.041533	0.772584	1.43707	-0.09167	0.654147	0.282377	-1.35702	0.635354	-1.77308	-1.08923	1.23867	-0.08323	0.644121	-0.36429	2.10355	-0.54167	-0.14721	-0.28268	1.66925	1.30157	-0.85992	-0.36578	-0.4721	-0.92266	-1.93193	-1.05023	-1.4851	-0.65933	-0.53087	0.379618	0.329724	0.527506	-0.68942	1.80576	-1.69873
Paxbp1	1.70283	-0.4432	-2.30279	-0.34321	-0.11807	0.477129	0.672624	0.087048	0.887813	-0.53789	-0.38296	-0.12254	-0.79455	0.490862	1.53933	-1.48441	0.834531	-1.46361	1.15959	0.557848	1.94398	-1.03044	-0.51196	0.336675	-0.40279	-0.19242	0.722659	0.556416	-0.87418	-0.09698	-1.27728	-0.17818	1.07949	-1.3958	-1.42627	-1.34389	0.472603	1.34442	1.07277	0.879847	-0.09504	0.900539	0.615653	-0.93207	-1.44631	1.84713	0.208464	0.976552	0.584239
Lrp3	0.891328	-0.19376	-0.8456	-0.97999	1.25495	-0.05847	-1.65717	-0.75292	1.64288	-1.27685	-0.49904	-1.12223	1.75103	-0.01519	0.449721	-1.20556	1.72417	-1.31822	0.571521	0.321412	0.311746	-1.03543	1.16731	-0.11533	0.084667	0.302081	0.925591	-0.2063	0.287585	-0.92389	-0.79199	2.22715	-0.24472	-1.43815	-0.15728	-0.81154	0.788954	1.09769	0.696	0.399429	-1.24559	-0.99497	1.50546	0.51686	-0.41527	0.766815	0.944864	0.020081	1.59784
Gm527	-0.78485	0.017062	0.403152	-0.79964	0.335028	-0.21474	-1.69483	-1.38284	2.06645	0.414618	0.52597	-1.00486	1.98172	0.054645	0.377663	-0.71626	-0.85355	0.796579	1.44807	1.0845	-0.05699	-0.59706	-1.9428	-0.41965	0.490932	0.51332	1.90619	-0.4352	0.585193	0.607792	-1.06928	0.724026	-0.24114	-0.94964	-1.31069	-1.38436	-0.27152	1.63898	-0.09732	-0.24285	0.498185	-0.09974	1.39091	-0.35757	1.87326	-0.5496	1.51569	-0.69299	1.12125
Pola2	-0.22842	-1.19692	1.29118	-0.23137	-0.40628	-0.4379	0.744535	0.088185	0.195106	0.788244	0.562233	1.52727	-1.80459	-0.13097	0.512041	0.77337	-1.88024	0.487539	0.815194	-1.22862	1.11074	0.807791	-0.2466	-1.85231	-0.36086	-0.03403	-0.01408	0.748012	0.01617	-0.64265	0.343499	-1.8484	-1.58433	-1.49263	1.37424	0.504157	-0.92718	0.619064	0.450705	1.75024	1.0389	-0.21754	1.06535	0.520794	-1.40547	-1.00011	-0.82672	-0.51684	0.820027
Pam	2.20195	-0.07796	-0.177	-0.766	0.833283	-0.00546	-1.26498	-0.96221	-0.84897	-0.74245	0.061492	-0.6881	1.0305	1.22233	-0.82488	-1.82686	0.725121	0.074299	-0.71292	0.867554	-0.89859	0.079489	0.472669	-1.64496	1.44515	-0.43061	1.14499	1.70439	-1.02019	-0.39141	-0.43405	-0.08951	0.307073	0.980406	-1.56079	1.77792	1.14243	-0.72946	-0.80249	0.201149	0.627645	2.0311	0.868151	-0.09018	1.50439	0.428019	1.66036	-0.67754	0.330914
Shc3	-0.51606	-0.51606	-0.15696	-0.96748	-0.07068	-0.70969	-0.63758	-0.67599	2.44631	-0.55869	-0.84214	-0.66631	0.867517	-0.79218	1.65546	-0.80114	-0.54013	-0.72265	1.73261	-0.42978	1.38825	-0.74215	1.21955	-0.12778	-0.47676	-0.61637	-0.21867	-0.37431	-0.36047	-0.58779	-0.83009	1.38566	-0.12592	-0.60854	-0.07422	-0.62474	-0.18274	1.68886	2.07439	2.046	-0.95055	-1.26841	1.96348	0.152465	-1.23732	0.656427	0.696671	-0.13997	0.926801
Ddit4	1.05833	0.268523	-0.23898	-1.82671	0.913586	-0.76362	-1.33493	1.49163	-0.04089	-0.49945	-0.63456	-0.12839	-0.42174	1.40777	0.243376	-0.34627	-1.17835	0.948329	0.907747	0.337658	0.312413	-1.25719	0.913411	-0.61588	-0.33785	0.052565	0.395131	-0.21797	1.03243	-0.67306	-0.14449	-0.61542	-0.48804	-1.28175	-0.53969	-2.56263	-0.03584	1.70729	2.10729	1.46202	0.624211	-0.44759	0.839998	-1.51306	-0.05556	0.189401	0.752601	-1.59872	0.948822
Jam3	-0.01096	-0.01096	-1.18577	-0.82721	0.402177	-0.19122	-1.64164	0.563459	1.62997	0.880469	0.435594	-0.95277	0.276443	0.405334	0.934636	-0.90414	-1.88158	-0.65871	1.80349	0.492169	1.19256	-0.16604	0.139644	-1.61071	0.686059	0.582859	0.815861	-0.96895	0.838051	-2.44763	-0.03128	-0.37287	0.286154	-1.499	-0.09932	-0.81417	0.574096	0.895427	1.09054	1.45697	-0.10702	1.06966	0.356648	-0.10645	-1.26414	-1.11306	-0.37846	-1.17321	0.573961
Slc16a9	-1.32998	0.071695	0.020249	0.020249	0.631203	-1.10072	0.330863	-1.21062	1.78064	-1.07712	-1.18534	0.602375	-0.05678	1.09459	-0.60183	-1.04292	-0.86348	1.41582	0.096634	0.911946	-1.31345	-0.61278	-0.72589	0.808014	1.27097	-0.32146	1.72071	-0.83444	-0.14266	2.95301	0.231643	-0.46714	0.674544	0.484452	1.06874	-0.51351	0.480991	-0.8338	-0.80801	-0.68931	-0.93807	-1.14756	-0.21893	0.314419	0.368145	0.556396	1.81835	1.14285	0.482772
Mzt1	-0.2712	-0.41151	0.504401	-0.25944	0.430719	-0.73491	-1.30031	-0.42888	2.24577	0.395135	-0.10998	0.302528	0.728071	-0.32106	0.606823	-0.76353	-0.30417	-0.64905	1.76598	0.34162	1.48183	-0.1165	0.174686	-3.00978	0.216968	-0.71275	-0.63934	0.472565	0.328686	-0.66556	0.395591	0.992487	0.562707	-0.54636	-1.99868	-1.21631	-1.21658	1.21708	1.17134	1.2613	0.079605	0.529069	1.51435	-1.10114	-1.79755	-0.98366	-0.51358	-0.82221	-0.32423
Sms	-0.4341	0.724996	-0.56667	0.240022	-1.10456	-1.26263	0.096986	-0.52572	2.1296	-0.11155	-1.06826	-0.41158	2.52224	-0.67741	0.942063	-0.43521	-0.24355	-0.71477	0.01541	0.069624	1.82538	-0.20193	0.579042	-0.82552	-0.42109	0.019926	-1.74231	-1.0252	0.506478	-1.10616	1.58154	1.835	-0.70637	-1.48078	-0.88857	0.444977	0.549949	0.12312	0.195892	0.433483	1.11823	-2.30191	1.68301	1.09029	-1.06455	0.430281	-1.16299	1.16214	1.58659
Guca2b	0.320671	0.616752	0.320671	0.320671	0.816625	-1.42328	0.320671	-1.31521	0.320671	-0.15598	-0.49694	0.118452	-1.7534	-1.10944	-0.44819	0.851622	1.99799	-0.55043	-1.67006	1.95916	-0.36868	-0.8195	0.149954	1.59916	1.22775	-1.3606	-1.23773	0.087809	-1.30636	-0.30092	-0.68778	1.13611	1.03101	0.250418	0.604851	0.469469	1.11946	-0.69092	-0.68051	1.42181	-0.68584	-1.07042	-1.72423	-1.03211	-1.79222	0.089847	0.36369	-1.04627	0.03719
Kcnn1	-0.29417	0.348151	-0.43272	0.166211	-1.38845	-0.58983	-1.38129	1.16639	2.07066	0.810772	-0.52787	-0.08045	-0.08571	-1.49846	-0.96755	-0.21459	1.90716	-0.56056	-0.00022	0.39002	1.80465	-0.26425	0.43294	-0.90432	-0.5482	0.264792	-2.13332	-0.85906	0.751804	-1.12085	-0.16058	0.272626	0.753314	1.00408	-0.72988	0.777781	0.579909	0.254795	1.80417	0.784243	-1.60215	-0.90751	-1.14589	-1.38721	-1.08484	-0.75402	-1.11234	-1.33302	0.221156
[truncated: 338 more rows]
[truncated: 59 more columns]

## Sheet: S2-Fig 3
3A-B
see https://github.com/martaint/AGKerl_RTcoo_analysis_scripts/tree/main/scRNAseq_RT for code and GSE141532 and GSE188815 for datasets
3C
MYC-eRT	ECM						cell migration							signaling molecules													ribosome															translation
[truncated: 23 more rows]
[truncated: 111 more columns]

## Sheet: S3-Fig 4
4A
eRT-MYC
[truncated: 1,898 more rows]
[truncated: 15 more columns]

## Sheet: S4-Fig 5
5A																							5B						5D
[truncated: 3,330 more rows]

## Sheet: S5-Fig 6
6A
[truncated: 75 more rows]

## Sheet: S6-Fig 7
7A	DAC treatment of RT cell lines						7B									7C
[truncated: 219 more rows]

## Sheet: S7-Suppl Fig 3
3A							3D
[truncated: 26 more rows]

[truncated: 8 more sheets: S8-Suppl Fig 4, S9-Suppl Fig 5, S10-Suppl Fig 6, S11-Suppl Fig 7, S12-Suppl Fig 8, S13-Suppl Fig 9, S14-Suppl Fig 10, S15-Suppl Fig 11]
